# Supplementary material for: A multimodal spatial atlas of transcriptomic, morphological, and electrophysiological cell type densities in the mouse brain
Source: PLoS Comput Biol. 2026 Mar 24;22(3):e1014106. doi: 10.1371/journal.pcbi.1014106 (PMC13120702; doi:10.1371/journal.pcbi.1014106)
Supplement: S1 Table — (CSV) [file pcbi.1014106.s001.csv]

id	name	closest region
68	Frontal pole, layer 1	Frontal pole, cerebral cortex
545	Retrosplenial area, dorsal part, layer 4	Retrosplenial area, dorsal part
380	cuneate fascicle	dorsal column
198	pyramidal decussation	corticospinal tract
1051	direct tectospinal pathway	tectospinal pathway
287	Bed nucleus of the anterior commissure	Pallidum, caudal region
1039	Gracile nucleus	Dorsal column nuclei
949	vomeronasal nerve	cranial nerves
164	central canal, spinal cord/medulla	ventricular systems
