# Supplementary material for: A multimodal spatial atlas of transcriptomic, morphological, and electrophysiological cell type densities in the mouse brain
Source: PLoS Comput Biol. 2026 Mar 24;22(3):e1014106. doi: 10.1371/journal.pcbi.1014106 (PMC13120702; doi:10.1371/journal.pcbi.1014106)
Supplement: S2 Table — Acronyms and region names follow the nomenclature used in the Allen Institute for Brain Science (AIBS) reference atlas. (CSV) [file pcbi.1014106.s002.csv]

Acronym	Region Name
ACA	Anterior cingulate area
ACB	Nucleus accumbens
AI	Agranular insular area
ANcr1gr	Crus 1, granular layer
ANcr1mo	Crus 1, molecular layer
ANcr2gr	Crus 2, granular layer
ANcr2mo	Crus 2, molecular layer
AON	Anterior olfactory nucleus
AUD	Auditory areas
CA1	Field CA1
CA1ao	Field CA1
CA1slm	Field CA1, stratum lacunosum-moleculare
CA1sp	Field CA1, pyramidal layer
CA1sr	Field CA1, stratum radiatum
CA2	Field CA2
CA3	Field CA3
CA3slm	Field CA3, stratum lacunosum-moleculare
CA3slu	Field CA3, stratum lucidum
CA3so	Field CA3, stratum oriens
CA3sp	Field CA3, pyramidal layer
CA3sr	Field CA3, stratum radiatum
CBN	Cerebellar nuclei
CENT2gr	Lobule II, granular layer
CENT2mo	Lobule II, molecular layer
CENT3gr	Lobule III, granular layer
CENT3mo	Lobule III, molecular layer
CN	Cochlear nuclei
COPYgr	Copula pyramidis, granular layer
COPYmo	Copula pyramidis, molecular layer
CUL4,5gr	Lobules IV-V, granular layer
CUL4,5mo	Lobules IV-V, molecular layer
DECgr	Declive (VI), granular layer
DECmo	Declive (VI), molecular layer
DG	Dentate gyrus
DG-mo	Dentate gyrus, molecular layer
DG-po	Dentate gyrus, polymorph layer
DG-sg	Dentate gyrus, granule cell layer
ECT	Ectorhinal area
ENT	Entorhinal area
EP	Endopiriform nucleus
FLgr	Flocculus, granular layer
FLmo	Flocculus, molecular layer
FOTUgr	Folium-tuber vermis (VII), granular layer
FOTUmo	Folium-tuber vermis (VII), molecular layer
FRP	Frontal pole, cerebral cortex
GPe	Globus pallidus, external segment
GPi	Globus pallidus, internal segment
HPF	Hippocampal formation
HY	Hypothalamus
ICd	Inferior colliculus, dorsal nucleus
ICe	Inferior colliculus, external nucleus
ILA	Infralimbic area
IO	Inferior olivary complex
Isocortex	Isocortex
LC	Locus ceruleus
LGd	Dorsal part of the lateral geniculate complex
LINGgr	Lingula (I), granular layer
LINGmo	Lingula (I), molecular layer
LSc	Lateral septal nucleus, caudal part
LSr	Lateral septal nucleus, rostral part
LSv	Lateral septal nucleus, ventral part
MO	Somatomotor areas
MOB	Main olfactory bulb
MOBgl	Main olfactory bulb, glomerular layer
MOBgr	Main olfactory bulb, granule layer
MOBipl	Main olfactory bulb, inner plexiform layer
MOBmi	Main olfactory bulb, mitral layer
MOBopl	Main olfactory bulb, outer plexiform layer
MOp	Primary motor area
MOs	Secondary motor area
MPO	Medial preoptic area
NODgr	Nodulus (X), granular layer
NODmo	Nodulus (X), molecular layer
NTS	Nucleus of the solitary tract
ORB	Orbital area
PAA	Piriform-amygdalar area
PFLgr	Paraflocculus, granular layer
PFLmo	Paraflocculus, molecular layer
PIR	Piriform area
PL	Prelimbic area
PL1	Prelimbic area, layer 1
PL2/3	Prelimbic area, layer 2/3
PL5	Prelimbic area, layer 5
PL6a	Prelimbic area, layer 6a
PL6b	Prelimbic area, layer 6b
PRMgr	Paramedian lobule, granular layer
PRMmo	Paramedian lobule, molecular layer
PTLp	Posterior parietal association areas
PYRgr	Pyramus (VIII), granular layer
PYRmo	Pyramus (VIII), molecular layer
RSp	Retrosplenial area
SCH	Suprachiasmatic nucleus
SIMgr	Simple lobule, granular layer
SIMmo	Simple lobule, molecular layer
SNc	Substantia nigra, compact part
SS	Somatosensory areas
SSp	Primary somatosensory area
SSp-bfd	Primary somatosensory area, barrel field
SSp-bfd1	Primary somatosensory area, barrel field, layer 1
SSp-bfd2/3	Primary somatosensory area, barrel field, layer 2/3
SSp-bfd4	Primary somatosensory area, barrel field, layer 4
SSp-bfd5	Primary somatosensory area, barrel field, layer 5
SSp-bfd6a	Primary somatosensory area, barrel field, layer 6a
SSs	Supplemental somatosensory area
STN	Subthalamic nucleus
STR	Striatum
SUB	Subiculum
UVUgr	Uvula (IX), granular layer
UVUmo	Uvula (IX), molecular layer
VAL	Ventral anterior-lateral complex of the thalamus
VIS	Visual areas
VISp	Primary visual area
VISp1	Primary visual area, layer 1
VISp2/3	Primary visual area, layer 2/3
VISp4	Primary visual area, layer 4
VISp5	Primary visual area, layer 5
VISp6a	Primary visual area, layer 6a
VISp6b	Primary visual area, layer 6b
VNC	Vestibular nuclei
VP	Ventral posterior complex of the thalamus
VTA	Ventral tegmental area
