# Supplementary material for: A multimodal spatial atlas of transcriptomic, morphological, and electrophysiological cell type densities in the mouse brain
Source: PLoS Comput Biol. 2026 Mar 24;22(3):e1014106. doi: 10.1371/journal.pcbi.1014106 (PMC13120702; doi:10.1371/journal.pcbi.1014106)
Supplement: S3 Table — (XLSX) [file pcbi.1014106.s003.xlsx]

## Sheet: Sheet1
Brain Area	# Cell Types	Total Cells	# Neuron Types	Total Neurons	# Nonneuron Types	Total Nonneurons	# EXC Types	Total EXC	# INH Types	Total INH	# DOPA/SER Types	Total DOPA/SER	# GLIA Types	Total GLIA	# Astrocyte Types	Total Astrocytes	# Microglia Types	Total Microglia	# Oligocyte Types	Total Oligocytes
Whole brain	5272	92231205	5155	52040591	117	40190614	2581	30510432	2499	21359205	75	170954	55	27777010	31	12895947	1	1285978	23	13595084
Cerebral cortex	3095	43858738	2989	29125071	106	14733667	1608	21587414	1336	7532104	45	5553	53	9524251	29	6057596	1	689373	23	2777282
Isocortex	946	28535494	870	19101627	76	9433867	492	16526696	378	2574930	0	0	43	5915900	20	3764148	1	488420	22	1663332
Cerebellum	861	6224671	781	3543172	80	2681499	395	2145798	375	1397374	11	0	37	1586591	15	667961	1	46695	21	871934
Fiber tracts	3174	10371674	3060	2490673	114	7881000	1425	1176058	1573	1296096	62	18519	53	5576436	29	1699063	1	138837	23	3738535
Hippocampus	590	4086949	508	2324177	82	1762772	253	2063011	255	261166	0	0	43	1306825	20	903670	1	71552	22	331604
Hippocampal formation	1743	6949049	1653	3890269	90	3058780	894	3342058	739	545591	20	2620	47	2207870	23	1421362	1	118975	23	667532
Thalamus	1682	3260859	1594	1829761	88	1431098	801	1469170	787	360448	6	143	47	1040690	23	434170	1	29292	23	577229
Striatum	1379	9844474	1297	7114754	82	2729721	367	298602	930	6816152	0	0	45	1887694	21	910815	1	123053	23	853826
Ventral posterolateral nucleus	81	117011	41	51931	40	65080	11	49316	30	2615	0	0	29	51141	10	12039	1	962	18	38140
Lateral geniculate nucleus	63	107728	27	67909	36	39819	15	65536	12	2374	0	0	25	27700	9	12490	1	581	15	14629
Ventral posteromedial nucleus	58	242009	18	132658	40	109350	13	131968	5	690	0	0	29	79920	9	26269	1	2004	19	51648
Olfactory Bulb	296	5366277	224	4279962	72	1086315	52	589660	172	3690302	0	0	42	641867	20	437739	1	33550	21	170578
Olfactory areas	1833	10966013	1738	7099982	95	3866031	873	2551493	830	4545555	35	2933	49	2396349	25	1704150	1	155478	23	536720
Cortical subplate	761	1440177	697	920486	64	519692	301	687191	396	233295	0	0	33	356714	12	216334	1	29199	20	111180
Cerebral nuclei	1642	11816613	1557	8020503	85	3796110	496	511154	1061	7509349	0	0	47	2727870	23	1274869	1	170131	23	1282870
Interbrain	2949	6436213	2846	3552739	103	2883474	1324	2271262	1484	1268404	38	13072	49	2089567	25	936980	1	63630	23	1088957
Midbrain	2399	6651056	2317	2870715	82	3780342	1115	1561295	1132	1206697	70	102723	40	2871776	17	1070092	1	83582	22	1718103
