# Supplementary material for: A multimodal spatial atlas of transcriptomic, morphological, and electrophysiological cell type densities in the mouse brain
Source: PLoS Comput Biol. 2026 Mar 24;22(3):e1014106. doi: 10.1371/journal.pcbi.1014106 (PMC13120702; doi:10.1371/journal.pcbi.1014106)
Supplement: S4 Table — (CSV) [file pcbi.1014106.s004.csv]

id	acronym	name	neurons_mm3	inh_mm3	exc_mm3	glia_mm3	astro_mm3	oligo_mm3	microglia_mm3	nonneuron_mm3
997	root	root	103139.0275048312	40994.938402185486	61785.43631272822	55384.30623435716	25065.7792947368	27808.40972958977	2509.0560318113157	80392.51162192093
8	grey	Basic cell groups and regions	109834.12576908623	42986.166239043996	66496.83019286788	47966.2317715776	23722.450584061677	21783.976161088158	2458.739180106024	69850.58119388224
567	CH	Cerebrum	135940.65587349457	53966.11809236286	81974.0497399676	43126.26258729149	25467.59094338732	14627.098787581837	3030.523806098858	64983.51472938377
688	CTX	Cerebral cortex	133280.43405136146	33144.97116679604	100134.91042526231	41113.60770428766	25998.596676040965	12119.536879841982	2994.458076866994	63472.3986109776
695	CTXpl	Cortical plate	134036.31853660388	33325.09558496552	100710.66353350399	41125.87924983501	26052.2810546767	12088.223859397223	2984.356440132324	63654.624399288026
315	Isocortex	Isocortex	138618.61355200602	17891.76562128089	120726.41285304211	36805.816374105125	22080.818319485952	11590.516970332561	3133.4578767833927	59088.59372056499
184	FRP	Frontal pole, cerebral cortex	67924.41110607727	11453.624069639505	56470.28858973529	19648.63889068669	12246.627046793088	6046.924017862922	1354.9717170409683	27916.677140638145
68	FRP1	Frontal pole, layer 1	0.0	0.0	0.0	0.0	0.0	0.0	0.0	0.0
667	FRP2/3	Frontal pole, layer 2/3	47058.0	11764.0	35294.0	23529.0	23529.0	0.0	0.0	23529.0
2646114338	FRP2	Frontal pole, layer 2	47058.0	11764.0	35294.0	23529.0	23529.0	0.0	0.0	23529.0
2536061413	FRP3	Frontal pole, layer 3	47058.0	11764.0	35294.0	23529.0	23529.0	0.0	0.0	23529.0
526157192	FRP5	Frontal pole, layer 5	71320.0	12581.0	58738.0	19339.0	10137.0	6758.0	2444.0	31777.0
526157196	FRP6a	Frontal pole, layer 6a	252807.0	33080.0	219726.0	57359.0	23975.0	29742.0	3641.0	87708.0
526322264	FRP6b	Frontal pole, layer 6b	192982.0	17543.0	175438.0	17543.0	0.0	17543.0	0.0	17543.0
500	MO	Somatomotor areas	128125.87367532155	18450.983320458756	109674.44944660735	39916.16080841213	22663.344523719858	13583.96284923633	3667.856763138175	65084.55843366293
107	MO1	Somatomotor areas, layer 1
219	MO2/3	Somatomotor areas, layer 2/3
2546495501	MO2	Somatomotor areas, layer 2
2906756445	MO3	Somatomotor areas, layer 3
299	MO5	Somatomotor areas, layer 5
644	MO6a	Somatomotor areas, layer 6a
947	MO6b	Somatomotor areas, layer 6b
985	MOp	Primary motor area	133306.55212204455	18158.67357953444	115147.87854251012	39500.3777643625	21388.876471142077	14448.43347253222	3662.47355682693	64088.573007415944
320	MOp1	Primary motor area, layer 1	25403.0	14573.0	10830.0	63110.0	49712.0	7744.0	5654.0	108761.0
943	MOp2/3	Primary motor area, layer 2/3	175884.0	23448.0	152436.0	38579.0	23815.0	10760.0	4003.0	66916.0
3718675619	MOp2	Primary motor area, layer 2	175884.0	23448.0	152436.0	38579.0	23815.0	10760.0	4003.0	66916.0
1758306548	MOp3	Primary motor area, layer 3	175884.0	23448.0	152436.0	38579.0	23815.0	10760.0	4003.0	66916.0
648	MOp5	Primary motor area, layer 5	107454.0	16945.0	90509.0	29792.0	13709.0	13148.0	2935.0	49901.0
844	MOp6a	Primary motor area, layer 6a	153739.0	14850.0	138889.0	37418.0	13397.0	20935.0	3085.0	52712.0
882	MOp6b	Primary motor area, layer 6b	200821.0	11188.0	189633.0	92621.0	29315.0	58915.0	4390.0	114431.0
993	MOs	Secondary motor area	123638.48322279657	18704.175629939673	104933.48477950612	40276.30299468704	23767.260898765904	12835.177287391612	3672.519578800926	65947.2592437126
656	MOs1	Secondary motor area, layer 1	25773.0	13073.0	12700.0	63092.0	49004.0	8077.0	6010.0	106510.0
962	MOs2/3	Secondary motor area, layer 2/3	204883.0	28232.0	176650.0	41302.0	26524.0	10503.0	4274.0	72711.0
3412423041	MOs2	Secondary motor area, layer 2	204883.0	28232.0	176650.0	41302.0	26524.0	10503.0	4274.0	72711.0
2511156654	MOs3	Secondary motor area, layer 3	204883.0	28232.0	176650.0	41302.0	26524.0	10503.0	4274.0	72711.0
767	MOs5	Secondary motor area, layer 5	86510.0	14975.0	71534.0	23950.0	11942.0	9864.0	2142.0	39815.0
1021	MOs6a	Secondary motor area, layer 6a	158016.0	16280.0	141735.0	44526.0	16731.0	24437.0	3357.0	62248.0
1085	MOs6b	Secondary motor area, layer 6b	177671.0	10425.0	167245.0	133796.0	38662.0	92093.0	3040.0	161598.0
453	SS	Somatosensory areas	145769.50506309586	17789.086820522567	127980.0421990506	35980.84836959283	20228.82354706459	12648.339719431864	3102.637586007718	59360.44601810372
12993	SS1	Somatosensory areas, layer 1
12994	SS2/3	Somatosensory areas, layer 2/3
1355885073	SS2	Somatosensory areas, layer 2
3937412080	SS3	Somatosensory areas, layer 3
12995	SS4	Somatosensory areas, layer 4
12996	SS5	Somatosensory areas, layer 5
12997	SS6a	Somatosensory areas, layer 6a
12998	SS6b	Somatosensory areas, layer 6b
322	SSp	Primary somatosensory area	152752.6825355847	17946.44894352789	134805.72637314268	36840.97791664139	20256.745008719492	13502.397837359187	3080.868766143325	60827.976201140824
793	SSp1	Primary somatosensory area, layer 1
346	SSp2/3	Primary somatosensory area, layer 2/3
2691358660	SSp2	Primary somatosensory area, layer 2
3099716140	SSp3	Primary somatosensory area, layer 3
865	SSp4	Primary somatosensory area, layer 4
921	SSp5	Primary somatosensory area, layer 5
686	SSp6a	Primary somatosensory area, layer 6a
719	SSp6b	Primary somatosensory area, layer 6b
353	SSp-n	Primary somatosensory area, nose	149057.033238722	16500.850160631297	132555.59493881455	35485.439173242674	18714.819573105433	13542.324142519989	3227.373226037865	58737.25129180832
558	SSp-n1	Primary somatosensory area, nose, layer 1	15257.0	7157.0	8099.0	33151.0	27374.0	3202.0	2574.0	59019.0
838	SSp-n2/3	Primary somatosensory area, nose, layer 2/3	225405.0	22926.0	202479.0	37726.0	23796.0	9618.0	4311.0	66083.0
3591549811	SSp-n2	Primary somatosensory area, nose, layer 2	225405.0	22926.0	202479.0	37726.0	23796.0	9618.0	4311.0	66083.0
1624848466	SSp-n3	Primary somatosensory area, nose, layer 3	225405.0	22926.0	202479.0	37726.0	23796.0	9618.0	4311.0	66083.0
654	SSp-n4	Primary somatosensory area, nose, layer 4	194507.0	22743.0	171764.0	39229.0	18820.0	17131.0	3277.0	70761.0
702	SSp-n5	Primary somatosensory area, nose, layer 5	90348.0	18356.0	71991.0	31359.0	14627.0	14675.0	2055.0	48998.0
889	SSp-n6a	Primary somatosensory area, nose, layer 6a	166963.0	11332.0	155630.0	33636.0	12914.0	17230.0	3492.0	50504.0
929	SSp-n6b	Primary somatosensory area, nose, layer 6b	139545.0	4545.0	135000.0	59090.0	21363.0	34545.0	3181.0	71818.0
329	SSp-bfd	Primary somatosensory area, barrel field	162813.12540778166	18365.53958465945	144447.21127068746	37205.58576344685	20934.18623189847	13335.79654181254	2934.7835475015913	60832.60373567791
981	SSp-bfd1	Primary somatosensory area, barrel field, layer 1	20879.0	9600.0	11278.0	49074.0	40832.0	4482.0	3759.0	83834.0
201	SSp-bfd2/3	Primary somatosensory area, barrel field, layer 2/3	225518.0	22896.0	202621.0	35411.0	23508.0	8862.0	3040.0	62201.0
2835688982	SSp-bfd2	Primary somatosensory area, barrel field, layer 2	225518.0	22896.0	202621.0	35411.0	23508.0	8862.0	3040.0	62201.0
2598818153	SSp-bfd3	Primary somatosensory area, barrel field, layer 3	225518.0	22896.0	202621.0	35411.0	23508.0	8862.0	3040.0	62201.0
1047	SSp-bfd4	Primary somatosensory area, barrel field, layer 4	213433.0	21593.0	191840.0	34552.0	17640.0	14414.0	2498.0	60080.0
1070	SSp-bfd5	Primary somatosensory area, barrel field, layer 5	104118.0	22463.0	81655.0	32451.0	15320.0	14783.0	2347.0	50656.0
1038	SSp-bfd6a	Primary somatosensory area, barrel field, layer 6a	183526.0	12709.0	170817.0	34075.0	13167.0	17754.0	3153.0	50836.0
1062	SSp-bfd6b	Primary somatosensory area, barrel field, layer 6b	182414.0	9583.0	172831.0	77673.0	24209.0	49596.0	3866.0	93644.0
480149202	VISrll	Rostrolateral lateral visual area
480149206	VISrll1	Rostrolateral lateral visual area, layer 1
480149210	VISrll2/3	Rostrolateral lateral visual area, layer 2/3
1720700944	VISrll2	Rostrolateral lateral visual area, layer 2
3582777032	VISrll3	Rostrolateral lateral visual area, layer 3
480149214	VISrll4	Rostrolateral lateral visual area, layer 4
480149218	VISrll5	Rostrolateral lateral visual area, layer 5
480149222	VISrll6a	Rostrolateral lateral visual area, layer 6a
480149226	VISrll6b	Rostrolateral lateral visual area, layer 6b
1370229894	SSp-bfd-A1	Primary somatosensory area, barrel field, A1 barrel	162239.0819990296	18727.352256186317	143511.3231441048	37307.218340611355	21510.232411450754	12871.720038816109	2924.4653081028628	61494.06065016982
1344105173	SSp-bfd-A1-1	Primary somatosensory area, barrel field, A1 barrel layer 1	20879.0	9600.0	11278.0	49074.0	40832.0	4482.0	3759.0	83834.0
2615618683	SSp-bfd-A1-2/3	Primary somatosensory area, barrel field, A1 barrel layer 2/3	225518.0	22896.0	202621.0	35411.0	23508.0	8862.0	3040.0	62201.0
3116469840	SSp-bfd-A1-2	Primary somatosensory area, barrel field, A1 barrel layer 2	225518.0	22896.0	202621.0	35411.0	23508.0	8862.0	3040.0	62201.0
3379356047	SSp-bfd-A1-3	Primary somatosensory area, barrel field, A1 barrel layer 3	225518.0	22896.0	202621.0	35411.0	23508.0	8862.0	3040.0	62201.0
1315119484	SSp-bfd-A1-4	Primary somatosensory area, barrel field, A1 barrel layer 4	213433.0	21593.0	191840.0	34552.0	17640.0	14414.0	2498.0	60080.0
2436888515	SSp-bfd-A1-5	Primary somatosensory area, barrel field, A1 barrel layer 5	104118.0	22463.0	81655.0	32451.0	15320.0	14783.0	2347.0	50656.0
3577346235	SSp-bfd-A1-6a	Primary somatosensory area, barrel field, A1 barrel layer 6a	183526.0	12709.0	170817.0	34075.0	13167.0	17754.0	3153.0	50836.0
3902978127	SSp-bfd-A1-6b	Primary somatosensory area, barrel field, A1 barrel layer 6b	182414.0	9583.0	172831.0	77673.0	24209.0	49596.0	3866.0	93644.0
3651721123	SSp-bfd-A2	Primary somatosensory area, barrel field, A2 barrel	163361.3044035913	18802.637879435657	144558.27362120565	37051.504061564774	21266.777682770415	12873.678922616502	2910.2620778110304	61153.67421975203
1310126712	SSp-bfd-A2-1	Primary somatosensory area, barrel field, A2 barrel layer 1	20879.0	9600.0	11278.0	49074.0	40832.0	4482.0	3759.0	83834.0
1446874462	SSp-bfd-A2-2/3	Primary somatosensory area, barrel field, A2 barrel layer 2/3	225518.0	22896.0	202621.0	35411.0	23508.0	8862.0	3040.0	62201.0
3324056088	SSp-bfd-A2-2	Primary somatosensory area, barrel field, A2 barrel layer 2	225518.0	22896.0	202621.0	35411.0	23508.0	8862.0	3040.0	62201.0
2593521448	SSp-bfd-A2-3	Primary somatosensory area, barrel field, A2 barrel layer 3	225518.0	22896.0	202621.0	35411.0	23508.0	8862.0	3040.0	62201.0
3685934448	SSp-bfd-A2-4	Primary somatosensory area, barrel field, A2 barrel layer 4	213433.0	21593.0	191840.0	34552.0	17640.0	14414.0	2498.0	60080.0
3575805529	SSp-bfd-A2-5	Primary somatosensory area, barrel field, A2 barrel layer 5	104118.0	22463.0	81655.0	32451.0	15320.0	14783.0	2347.0	50656.0
1210837267	SSp-bfd-A2-6a	Primary somatosensory area, barrel field, A2 barrel layer 6a	183526.0	12709.0	170817.0	34075.0	13167.0	17754.0	3153.0	50836.0
1258169895	SSp-bfd-A2-6b	Primary somatosensory area, barrel field, A2 barrel layer 6b	182414.0	9583.0	172831.0	77673.0	24209.0	49596.0	3866.0	93644.0
2732283703	SSp-bfd-A3	Primary somatosensory area, barrel field, A3 barrel	163924.074554295	18724.724878444085	145198.96434359805	37065.33630470016	21018.92868719611	13130.916936790924	2914.685575364668	60886.15761750405
1994494334	SSp-bfd-A3-1	Primary somatosensory area, barrel field, A3 barrel layer 1	20879.0	9600.0	11278.0	49074.0	40832.0	4482.0	3759.0	83834.0
1447791371	SSp-bfd-A3-2/3	Primary somatosensory area, barrel field, A3 barrel layer 2/3	225518.0	22896.0	202621.0	35411.0	23508.0	8862.0	3040.0	62201.0
2590882612	SSp-bfd-A3-2	Primary somatosensory area, barrel field, A3 barrel layer 2	225518.0	22896.0	202621.0	35411.0	23508.0	8862.0	3040.0	62201.0
3761146439	SSp-bfd-A3-3	Primary somatosensory area, barrel field, A3 barrel layer 3	225518.0	22896.0	202621.0	35411.0	23508.0	8862.0	3040.0	62201.0
3139552203	SSp-bfd-A3-4	Primary somatosensory area, barrel field, A3 barrel layer 4	213433.0	21593.0	191840.0	34552.0	17640.0	14414.0	2498.0	60080.0
2692580507	SSp-bfd-A3-5	Primary somatosensory area, barrel field, A3 barrel layer 5	104118.0	22463.0	81655.0	32451.0	15320.0	14783.0	2347.0	50656.0
1677451927	SSp-bfd-A3-6a	Primary somatosensory area, barrel field, A3 barrel layer 6a	183526.0	12709.0	170817.0	34075.0	13167.0	17754.0	3153.0	50836.0
3379749055	SSp-bfd-A3-6b	Primary somatosensory area, barrel field, A3 barrel layer 6b	182414.0	9583.0	172831.0	77673.0	24209.0	49596.0	3866.0	93644.0
3896406483	SSp-bfd-Alpha	Primary somatosensory area, barrel field, Alpha barrel	160753.81757600998	18747.650145772594	142005.75968346524	37318.226988754686	21556.598917117866	12838.723865056227	2922.097042898792	61492.89920866306
2835342929	SSp-bfd-Alpha-1	Primary somatosensory area, barrel field, Alpha barrel layer 1	20879.0	9600.0	11278.0	49074.0	40832.0	4482.0	3759.0	83834.0
1897248316	SSp-bfd-Alpha-2/3	Primary somatosensory area, barrel field, Alpha barrel layer 2/3	225518.0	22896.0	202621.0	35411.0	23508.0	8862.0	3040.0	62201.0
3173729836	SSp-bfd-Alpha-2	Primary somatosensory area, barrel field, Alpha barrel layer 2	225518.0	22896.0	202621.0	35411.0	23508.0	8862.0	3040.0	62201.0
3926962776	SSp-bfd-Alpha-3	Primary somatosensory area, barrel field, Alpha barrel layer 3	225518.0	22896.0	202621.0	35411.0	23508.0	8862.0	3040.0	62201.0
2168807353	SSp-bfd-Alpha-4	Primary somatosensory area, barrel field, Alpha barrel layer 4	213433.0	21593.0	191840.0	34552.0	17640.0	14414.0	2498.0	60080.0
3137025327	SSp-bfd-Alpha-5	Primary somatosensory area, barrel field, Alpha barrel layer 5	104118.0	22463.0	81655.0	32451.0	15320.0	14783.0	2347.0	50656.0
2406188897	SSp-bfd-Alpha-6a	Primary somatosensory area, barrel field, Alpha barrel layer 6a	183526.0	12709.0	170817.0	34075.0	13167.0	17754.0	3153.0	50836.0
3670777223	SSp-bfd-Alpha-6b	Primary somatosensory area, barrel field, Alpha barrel layer 6b	182414.0	9583.0	172831.0	77673.0	24209.0	49596.0	3866.0	93644.0
2525641171	SSp-bfd-B1	Primary somatosensory area, barrel field, B1 barrel	163039.9297311685	18759.6140537663	144279.9150918286	37207.32632419484	21399.721852541923	12888.031674208145	2918.7798775618844	61361.37476710141
1516851569	SSp-bfd-B1-1	Primary somatosensory area, barrel field, B1 barrel layer 1	20879.0	9600.0	11278.0	49074.0	40832.0	4482.0	3759.0	83834.0
3913053667	SSp-bfd-B1-2/3	Primary somatosensory area, barrel field, B1 barrel layer 2/3	225518.0	22896.0	202621.0	35411.0	23508.0	8862.0	3040.0	62201.0
2196657368	SSp-bfd-B1-2	Primary somatosensory area, barrel field, B1 barrel layer 2	225518.0	22896.0	202621.0	35411.0	23508.0	8862.0	3040.0	62201.0
3986345576	SSp-bfd-B1-3	Primary somatosensory area, barrel field, B1 barrel layer 3	225518.0	22896.0	202621.0	35411.0	23508.0	8862.0	3040.0	62201.0
3495145594	SSp-bfd-B1-4	Primary somatosensory area, barrel field, B1 barrel layer 4	213433.0	21593.0	191840.0	34552.0	17640.0	14414.0	2498.0	60080.0
1644849336	SSp-bfd-B1-5	Primary somatosensory area, barrel field, B1 barrel layer 5	104118.0	22463.0	81655.0	32451.0	15320.0	14783.0	2347.0	50656.0
3289019263	SSp-bfd-B1-6a	Primary somatosensory area, barrel field, B1 barrel layer 6a	183526.0	12709.0	170817.0	34075.0	13167.0	17754.0	3153.0	50836.0
2194674250	SSp-bfd-B1-6b	Primary somatosensory area, barrel field, B1 barrel layer 6b	182414.0	9583.0	172831.0	77673.0	24209.0	49596.0	3866.0	93644.0
1673450198	SSp-bfd-B2	Primary somatosensory area, barrel field, B2 barrel	163099.97032314795	18605.936469553748	144493.65003297428	37144.33062211475	21214.926357441196	13008.948120466037	2919.669817542317	61166.20202242251
3853526235	SSp-bfd-B2-1	Primary somatosensory area, barrel field, B2 barrel layer 1	20879.0	9600.0	11278.0	49074.0	40832.0	4482.0	3759.0	83834.0
3456985752	SSp-bfd-B2-2/3	Primary somatosensory area, barrel field, B2 barrel layer 2/3	225518.0	22896.0	202621.0	35411.0	23508.0	8862.0	3040.0	62201.0
1311366798	SSp-bfd-B2-2	Primary somatosensory area, barrel field, B2 barrel layer 2	225518.0	22896.0	202621.0	35411.0	23508.0	8862.0	3040.0	62201.0
1126601402	SSp-bfd-B2-3	Primary somatosensory area, barrel field, B2 barrel layer 3	225518.0	22896.0	202621.0	35411.0	23508.0	8862.0	3040.0	62201.0
3966633210	SSp-bfd-B2-4	Primary somatosensory area, barrel field, B2 barrel layer 4	213433.0	21593.0	191840.0	34552.0	17640.0	14414.0	2498.0	60080.0
2812530569	SSp-bfd-B2-5	Primary somatosensory area, barrel field, B2 barrel layer 5	104118.0	22463.0	81655.0	32451.0	15320.0	14783.0	2347.0	50656.0
1641347046	SSp-bfd-B2-6a	Primary somatosensory area, barrel field, B2 barrel layer 6a	183526.0	12709.0	170817.0	34075.0	13167.0	17754.0	3153.0	50836.0
3416776496	SSp-bfd-B2-6b	Primary somatosensory area, barrel field, B2 barrel layer 6b	182414.0	9583.0	172831.0	77673.0	24209.0	49596.0	3866.0	93644.0
1626685236	SSp-bfd-B3	Primary somatosensory area, barrel field, B3 barrel	163080.932867884	18358.415413533836	144722.14822771214	37102.42857142857	20997.244360902256	13175.02201933405	2929.370032223416	60904.94146079484
3565367498	SSp-bfd-B3-1	Primary somatosensory area, barrel field, B3 barrel layer 1	20879.0	9600.0	11278.0	49074.0	40832.0	4482.0	3759.0	83834.0
2657138906	SSp-bfd-B3-2/3	Primary somatosensory area, barrel field, B3 barrel layer 2/3	225518.0	22896.0	202621.0	35411.0	23508.0	8862.0	3040.0	62201.0
1881029055	SSp-bfd-B3-2	Primary somatosensory area, barrel field, B3 barrel layer 2	225518.0	22896.0	202621.0	35411.0	23508.0	8862.0	3040.0	62201.0
3080022137	SSp-bfd-B3-3	Primary somatosensory area, barrel field, B3 barrel layer 3	225518.0	22896.0	202621.0	35411.0	23508.0	8862.0	3040.0	62201.0
1547817274	SSp-bfd-B3-4	Primary somatosensory area, barrel field, B3 barrel layer 4	213433.0	21593.0	191840.0	34552.0	17640.0	14414.0	2498.0	60080.0
2369238059	SSp-bfd-B3-5	Primary somatosensory area, barrel field, B3 barrel layer 5	104118.0	22463.0	81655.0	32451.0	15320.0	14783.0	2347.0	50656.0
2478012832	SSp-bfd-B3-6a	Primary somatosensory area, barrel field, B3 barrel layer 6a	183526.0	12709.0	170817.0	34075.0	13167.0	17754.0	3153.0	50836.0
2739084189	SSp-bfd-B3-6b	Primary somatosensory area, barrel field, B3 barrel layer 6b	182414.0	9583.0	172831.0	77673.0	24209.0	49596.0	3866.0	93644.0
3347675430	SSp-bfd-B4	Primary somatosensory area, barrel field, B4 barrel	163853.97016574585	18319.922099447514	145533.6906077348	37041.86408839779	20688.972375690606	13424.046961325967	2928.038674033149	60551.83591160221
2006047173	SSp-bfd-B4-1	Primary somatosensory area, barrel field, B4 barrel layer 1	20879.0	9600.0	11278.0	49074.0	40832.0	4482.0	3759.0	83834.0
2180527067	SSp-bfd-B4-2/3	Primary somatosensory area, barrel field, B4 barrel layer 2/3	225518.0	22896.0	202621.0	35411.0	23508.0	8862.0	3040.0	62201.0
1456682260	SSp-bfd-B4-2	Primary somatosensory area, barrel field, B4 barrel layer 2	225518.0	22896.0	202621.0	35411.0	23508.0	8862.0	3040.0	62201.0
3562601313	SSp-bfd-B4-3	Primary somatosensory area, barrel field, B4 barrel layer 3	225518.0	22896.0	202621.0	35411.0	23508.0	8862.0	3040.0	62201.0
1970686062	SSp-bfd-B4-4	Primary somatosensory area, barrel field, B4 barrel layer 4	213433.0	21593.0	191840.0	34552.0	17640.0	14414.0	2498.0	60080.0
3890169311	SSp-bfd-B4-5	Primary somatosensory area, barrel field, B4 barrel layer 5	104118.0	22463.0	81655.0	32451.0	15320.0	14783.0	2347.0	50656.0
2936441103	SSp-bfd-B4-6a	Primary somatosensory area, barrel field, B4 barrel layer 6a	183526.0	12709.0	170817.0	34075.0	13167.0	17754.0	3153.0	50836.0
3215542274	SSp-bfd-B4-6b	Primary somatosensory area, barrel field, B4 barrel layer 6b	182414.0	9583.0	172831.0	77673.0	24209.0	49596.0	3866.0	93644.0
1521759875	SSp-bfd-Beta	Primary somatosensory area, barrel field, Beta barrel	160878.4003021148	18668.89425981873	142209.0850956697	37396.906344410876	21720.001510574017	12740.353222557906	2935.737915407855	61668.00629405841
3486673188	SSp-bfd-Beta-1	Primary somatosensory area, barrel field, Beta barrel layer 1	20879.0	9600.0	11278.0	49074.0	40832.0	4482.0	3759.0	83834.0
3783583602	SSp-bfd-Beta-2/3	Primary somatosensory area, barrel field, Beta barrel layer 2/3	225518.0	22896.0	202621.0	35411.0	23508.0	8862.0	3040.0	62201.0
3970522306	SSp-bfd-Beta-2	Primary somatosensory area, barrel field, Beta barrel layer 2	225518.0	22896.0	202621.0	35411.0	23508.0	8862.0	3040.0	62201.0
1054221329	SSp-bfd-Beta-3	Primary somatosensory area, barrel field, Beta barrel layer 3	225518.0	22896.0	202621.0	35411.0	23508.0	8862.0	3040.0	62201.0
3895794866	SSp-bfd-Beta-4	Primary somatosensory area, barrel field, Beta barrel layer 4	213433.0	21593.0	191840.0	34552.0	17640.0	14414.0	2498.0	60080.0
1496257237	SSp-bfd-Beta-5	Primary somatosensory area, barrel field, Beta barrel layer 5	104118.0	22463.0	81655.0	32451.0	15320.0	14783.0	2347.0	50656.0
2152572352	SSp-bfd-Beta-6a	Primary somatosensory area, barrel field, Beta barrel layer 6a	183526.0	12709.0	170817.0	34075.0	13167.0	17754.0	3153.0	50836.0
3048883337	SSp-bfd-Beta-6b	Primary somatosensory area, barrel field, Beta barrel layer 6b	182414.0	9583.0	172831.0	77673.0	24209.0	49596.0	3866.0	93644.0
1013068637	SSp-bfd-C1	Primary somatosensory area, barrel field, C1 barrel	163462.66067146283	18694.50279776179	144767.75019984014	37273.576338928855	21505.717026378898	12838.963029576338	2928.1033173461233	61509.002198241404
1337935688	SSp-bfd-C1-1	Primary somatosensory area, barrel field, C1 barrel layer 1	20879.0	9600.0	11278.0	49074.0	40832.0	4482.0	3759.0	83834.0
1667660763	SSp-bfd-C1-2/3	Primary somatosensory area, barrel field, C1 barrel layer 2/3	225518.0	22896.0	202621.0	35411.0	23508.0	8862.0	3040.0	62201.0
1558550786	SSp-bfd-C1-2	Primary somatosensory area, barrel field, C1 barrel layer 2	225518.0	22896.0	202621.0	35411.0	23508.0	8862.0	3040.0	62201.0
2563782304	SSp-bfd-C1-3	Primary somatosensory area, barrel field, C1 barrel layer 3	225518.0	22896.0	202621.0	35411.0	23508.0	8862.0	3040.0	62201.0
3219108088	SSp-bfd-C1-4	Primary somatosensory area, barrel field, C1 barrel layer 4	213433.0	21593.0	191840.0	34552.0	17640.0	14414.0	2498.0	60080.0
1420546517	SSp-bfd-C1-5	Primary somatosensory area, barrel field, C1 barrel layer 5	104118.0	22463.0	81655.0	32451.0	15320.0	14783.0	2347.0	50656.0
1945434117	SSp-bfd-C1-6a	Primary somatosensory area, barrel field, C1 barrel layer 6a	183526.0	12709.0	170817.0	34075.0	13167.0	17754.0	3153.0	50836.0
2866280389	SSp-bfd-C1-6b	Primary somatosensory area, barrel field, C1 barrel layer 6b	182414.0	9583.0	172831.0	77673.0	24209.0	49596.0	3866.0	93644.0
2072239244	SSp-bfd-C2	Primary somatosensory area, barrel field, C2 barrel	162506.88097385032	18616.264652840397	143890.2173128945	37182.863841298466	21368.993237150586	12885.701082055906	2927.3701532912532	61268.67357980162
1082141991	SSp-bfd-C2-1	Primary somatosensory area, barrel field, C2 barrel layer 1	20879.0	9600.0	11278.0	49074.0	40832.0	4482.0	3759.0	83834.0
2157537321	SSp-bfd-C2-2/3	Primary somatosensory area, barrel field, C2 barrel layer 2/3	225518.0	22896.0	202621.0	35411.0	23508.0	8862.0	3040.0	62201.0
2525505631	SSp-bfd-C2-2	Primary somatosensory area, barrel field, C2 barrel layer 2	225518.0	22896.0	202621.0	35411.0	23508.0	8862.0	3040.0	62201.0
1714311201	SSp-bfd-C2-3	Primary somatosensory area, barrel field, C2 barrel layer 3	225518.0	22896.0	202621.0	35411.0	23508.0	8862.0	3040.0	62201.0
2930307508	SSp-bfd-C2-4	Primary somatosensory area, barrel field, C2 barrel layer 4	213433.0	21593.0	191840.0	34552.0	17640.0	14414.0	2498.0	60080.0
3188993656	SSp-bfd-C2-5	Primary somatosensory area, barrel field, C2 barrel layer 5	104118.0	22463.0	81655.0	32451.0	15320.0	14783.0	2347.0	50656.0
1843338795	SSp-bfd-C2-6a	Primary somatosensory area, barrel field, C2 barrel layer 6a	183526.0	12709.0	170817.0	34075.0	13167.0	17754.0	3153.0	50836.0
3291535006	SSp-bfd-C2-6b	Primary somatosensory area, barrel field, C2 barrel layer 6b	182414.0	9583.0	172831.0	77673.0	24209.0	49596.0	3866.0	93644.0
2937437636	SSp-bfd-C3	Primary somatosensory area, barrel field, C3 barrel	162012.08818529538	18417.98916277093	143593.7282192945	37078.245431364216	21042.849766255844	13110.22524436889	2924.376540586485	60901.861453463665
3835740469	SSp-bfd-C3-1	Primary somatosensory area, barrel field, C3 barrel layer 1	20879.0	9600.0	11278.0	49074.0	40832.0	4482.0	3759.0	83834.0
1125438717	SSp-bfd-C3-2/3	Primary somatosensory area, barrel field, C3 barrel layer 2/3	225518.0	22896.0	202621.0	35411.0	23508.0	8862.0	3040.0	62201.0
2629778705	SSp-bfd-C3-2	Primary somatosensory area, barrel field, C3 barrel layer 2	225518.0	22896.0	202621.0	35411.0	23508.0	8862.0	3040.0	62201.0
3581771805	SSp-bfd-C3-3	Primary somatosensory area, barrel field, C3 barrel layer 3	225518.0	22896.0	202621.0	35411.0	23508.0	8862.0	3040.0	62201.0
3877358805	SSp-bfd-C3-4	Primary somatosensory area, barrel field, C3 barrel layer 4	213433.0	21593.0	191840.0	34552.0	17640.0	14414.0	2498.0	60080.0
1667278413	SSp-bfd-C3-5	Primary somatosensory area, barrel field, C3 barrel layer 5	104118.0	22463.0	81655.0	32451.0	15320.0	14783.0	2347.0	50656.0
2743616995	SSp-bfd-C3-6a	Primary somatosensory area, barrel field, C3 barrel layer 6a	183526.0	12709.0	170817.0	34075.0	13167.0	17754.0	3153.0	50836.0
1093211310	SSp-bfd-C3-6b	Primary somatosensory area, barrel field, C3 barrel layer 6b	182414.0	9583.0	172831.0	77673.0	24209.0	49596.0	3866.0	93644.0
3404738524	SSp-bfd-C4	Primary somatosensory area, barrel field, C4 barrel	162418.9159772492	18260.702171664943	144157.86323681488	37012.222078593586	20750.455015511892	13336.082988624612	2924.8903826266805	60595.3107549121
2151167540	SSp-bfd-C4-1	Primary somatosensory area, barrel field, C4 barrel layer 1	20879.0	9600.0	11278.0	49074.0	40832.0	4482.0	3759.0	83834.0
2460702429	SSp-bfd-C4-2/3	Primary somatosensory area, barrel field, C4 barrel layer 2/3	225518.0	22896.0	202621.0	35411.0	23508.0	8862.0	3040.0	62201.0
3167765177	SSp-bfd-C4-2	Primary somatosensory area, barrel field, C4 barrel layer 2	225518.0	22896.0	202621.0	35411.0	23508.0	8862.0	3040.0	62201.0
1639524986	SSp-bfd-C4-3	Primary somatosensory area, barrel field, C4 barrel layer 3	225518.0	22896.0	202621.0	35411.0	23508.0	8862.0	3040.0	62201.0
1549069626	SSp-bfd-C4-4	Primary somatosensory area, barrel field, C4 barrel layer 4	213433.0	21593.0	191840.0	34552.0	17640.0	14414.0	2498.0	60080.0
3085221154	SSp-bfd-C4-5	Primary somatosensory area, barrel field, C4 barrel layer 5	104118.0	22463.0	81655.0	32451.0	15320.0	14783.0	2347.0	50656.0
2659044087	SSp-bfd-C4-6a	Primary somatosensory area, barrel field, C4 barrel layer 6a	183526.0	12709.0	170817.0	34075.0	13167.0	17754.0	3153.0	50836.0
2700046659	SSp-bfd-C4-6b	Primary somatosensory area, barrel field, C4 barrel layer 6b	182414.0	9583.0	172831.0	77673.0	24209.0	49596.0	3866.0	93644.0
2062992388	SSp-bfd-C5	Primary somatosensory area, barrel field, C5 barrel	163529.35968154678	18173.366505544498	145355.65396644868	36850.775945408015	20472.802672732443	13451.568666477111	2925.6081887972705	60225.366789877735
1246610280	SSp-bfd-C5-1	Primary somatosensory area, barrel field, C5 barrel layer 1	20879.0	9600.0	11278.0	49074.0	40832.0	4482.0	3759.0	83834.0
3880590912	SSp-bfd-C5-2/3	Primary somatosensory area, barrel field, C5 barrel layer 2/3	225518.0	22896.0	202621.0	35411.0	23508.0	8862.0	3040.0	62201.0
1035739465	SSp-bfd-C5-2	Primary somatosensory area, barrel field, C5 barrel layer 2	225518.0	22896.0	202621.0	35411.0	23508.0	8862.0	3040.0	62201.0
1105483506	SSp-bfd-C5-3	Primary somatosensory area, barrel field, C5 barrel layer 3	225518.0	22896.0	202621.0	35411.0	23508.0	8862.0	3040.0	62201.0
1792980078	SSp-bfd-C5-4	Primary somatosensory area, barrel field, C5 barrel layer 4	213433.0	21593.0	191840.0	34552.0	17640.0	14414.0	2498.0	60080.0
3556494715	SSp-bfd-C5-5	Primary somatosensory area, barrel field, C5 barrel layer 5	104118.0	22463.0	81655.0	32451.0	15320.0	14783.0	2347.0	50656.0
1706307657	SSp-bfd-C5-6a	Primary somatosensory area, barrel field, C5 barrel layer 6a	183526.0	12709.0	170817.0	34075.0	13167.0	17754.0	3153.0	50836.0
1869881498	SSp-bfd-C5-6b	Primary somatosensory area, barrel field, C5 barrel layer 6b	182414.0	9583.0	172831.0	77673.0	24209.0	49596.0	3866.0	93644.0
1261138116	SSp-bfd-C6	Primary somatosensory area, barrel field, C6 barrel	163775.72416384818	18144.52987598647	145630.8579481398	36760.58812476513	20300.706877113866	13532.121382938745	2926.950394588501	59955.37053739196
2933568634	SSp-bfd-C6-1	Primary somatosensory area, barrel field, C6 barrel layer 1	20879.0	9600.0	11278.0	49074.0	40832.0	4482.0	3759.0	83834.0
2013207018	SSp-bfd-C6-2/3	Primary somatosensory area, barrel field, C6 barrel layer 2/3	225518.0	22896.0	202621.0	35411.0	23508.0	8862.0	3040.0	62201.0
1805611561	SSp-bfd-C6-2	Primary somatosensory area, barrel field, C6 barrel layer 2	225518.0	22896.0	202621.0	35411.0	23508.0	8862.0	3040.0	62201.0
3719447735	SSp-bfd-C6-3	Primary somatosensory area, barrel field, C6 barrel layer 3	225518.0	22896.0	202621.0	35411.0	23508.0	8862.0	3040.0	62201.0
2371017187	SSp-bfd-C6-4	Primary somatosensory area, barrel field, C6 barrel layer 4	213433.0	21593.0	191840.0	34552.0	17640.0	14414.0	2498.0	60080.0
3985188708	SSp-bfd-C6-5	Primary somatosensory area, barrel field, C6 barrel layer 5	104118.0	22463.0	81655.0	32451.0	15320.0	14783.0	2347.0	50656.0
3796365620	SSp-bfd-C6-6a	Primary somatosensory area, barrel field, C6 barrel layer 6a	183526.0	12709.0	170817.0	34075.0	13167.0	17754.0	3153.0	50836.0
1714819828	SSp-bfd-C6-6b	Primary somatosensory area, barrel field, C6 barrel layer 6b	182414.0	9583.0	172831.0	77673.0	24209.0	49596.0	3866.0	93644.0
1171261412	SSp-bfd-D1	Primary somatosensory area, barrel field, D1 barrel	163324.17480577136	18575.913614502406	144747.85257121717	37201.70754716981	21450.740103588607	12813.490751017389	2936.6749907510175	61355.164076951536
3724099631	SSp-bfd-D1-1	Primary somatosensory area, barrel field, D1 barrel layer 1	20879.0	9600.0	11278.0	49074.0	40832.0	4482.0	3759.0	83834.0
2833279579	SSp-bfd-D1-2/3	Primary somatosensory area, barrel field, D1 barrel layer 2/3	225518.0	22896.0	202621.0	35411.0	23508.0	8862.0	3040.0	62201.0
2558258359	SSp-bfd-D1-2	Primary somatosensory area, barrel field, D1 barrel layer 2	225518.0	22896.0	202621.0	35411.0	23508.0	8862.0	3040.0	62201.0
3859877696	SSp-bfd-D1-3	Primary somatosensory area, barrel field, D1 barrel layer 3	225518.0	22896.0	202621.0	35411.0	23508.0	8862.0	3040.0	62201.0
2108774369	SSp-bfd-D1-4	Primary somatosensory area, barrel field, D1 barrel layer 4	213433.0	21593.0	191840.0	34552.0	17640.0	14414.0	2498.0	60080.0
3320050311	SSp-bfd-D1-5	Primary somatosensory area, barrel field, D1 barrel layer 5	104118.0	22463.0	81655.0	32451.0	15320.0	14783.0	2347.0	50656.0
3628159968	SSp-bfd-D1-6a	Primary somatosensory area, barrel field, D1 barrel layer 6a	183526.0	12709.0	170817.0	34075.0	13167.0	17754.0	3153.0	50836.0
3638507875	SSp-bfd-D1-6b	Primary somatosensory area, barrel field, D1 barrel layer 6b	182414.0	9583.0	172831.0	77673.0	24209.0	49596.0	3866.0	93644.0
3329043535	SSp-bfd-D2	Primary somatosensory area, barrel field, D2 barrel	162463.51003086418	18403.9737654321	144059.14043209876	37194.66512345679	21284.337770061727	12968.106095679012	2941.4108796296296	61147.58043981482
1743009264	SSp-bfd-D2-1	Primary somatosensory area, barrel field, D2 barrel layer 1	20879.0	9600.0	11278.0	49074.0	40832.0	4482.0	3759.0	83834.0
1884779226	SSp-bfd-D2-2/3	Primary somatosensory area, barrel field, D2 barrel layer 2/3	225518.0	22896.0	202621.0	35411.0	23508.0	8862.0	3040.0	62201.0
3623254419	SSp-bfd-D2-2	Primary somatosensory area, barrel field, D2 barrel layer 2	225518.0	22896.0	202621.0	35411.0	23508.0	8862.0	3040.0	62201.0
1926976537	SSp-bfd-D2-3	Primary somatosensory area, barrel field, D2 barrel layer 3	225518.0	22896.0	202621.0	35411.0	23508.0	8862.0	3040.0	62201.0
2047390011	SSp-bfd-D2-4	Primary somatosensory area, barrel field, D2 barrel layer 4	213433.0	21593.0	191840.0	34552.0	17640.0	14414.0	2498.0	60080.0
2798287336	SSp-bfd-D2-5	Primary somatosensory area, barrel field, D2 barrel layer 5	104118.0	22463.0	81655.0	32451.0	15320.0	14783.0	2347.0	50656.0
2987319910	SSp-bfd-D2-6a	Primary somatosensory area, barrel field, D2 barrel layer 6a	183526.0	12709.0	170817.0	34075.0	13167.0	17754.0	3153.0	50836.0
3872485424	SSp-bfd-D2-6b	Primary somatosensory area, barrel field, D2 barrel layer 6b	182414.0	9583.0	172831.0	77673.0	24209.0	49596.0	3866.0	93644.0
2036081150	SSp-bfd-D3	Primary somatosensory area, barrel field, D3 barrel	163194.0461215933	18394.353725938632	144799.31027253668	36960.592147894036	20946.409567371833	13078.870211549456	2934.4978082713933	60658.69906613303
1781030954	SSp-bfd-D3-1	Primary somatosensory area, barrel field, D3 barrel layer 1	20879.0	9600.0	11278.0	49074.0	40832.0	4482.0	3759.0	83834.0
2841658580	SSp-bfd-D3-2/3	Primary somatosensory area, barrel field, D3 barrel layer 2/3	225518.0	22896.0	202621.0	35411.0	23508.0	8862.0	3040.0	62201.0
3521164295	SSp-bfd-D3-2	Primary somatosensory area, barrel field, D3 barrel layer 2	225518.0	22896.0	202621.0	35411.0	23508.0	8862.0	3040.0	62201.0
1876807310	SSp-bfd-D3-3	Primary somatosensory area, barrel field, D3 barrel layer 3	225518.0	22896.0	202621.0	35411.0	23508.0	8862.0	3040.0	62201.0
1501393228	SSp-bfd-D3-4	Primary somatosensory area, barrel field, D3 barrel layer 4	213433.0	21593.0	191840.0	34552.0	17640.0	14414.0	2498.0	60080.0
1972094100	SSp-bfd-D3-5	Primary somatosensory area, barrel field, D3 barrel layer 5	104118.0	22463.0	81655.0	32451.0	15320.0	14783.0	2347.0	50656.0
3302405705	SSp-bfd-D3-6a	Primary somatosensory area, barrel field, D3 barrel layer 6a	183526.0	12709.0	170817.0	34075.0	13167.0	17754.0	3153.0	50836.0
1099096371	SSp-bfd-D3-6b	Primary somatosensory area, barrel field, D3 barrel layer 6b	182414.0	9583.0	172831.0	77673.0	24209.0	49596.0	3866.0	93644.0
3202423327	SSp-bfd-D4	Primary somatosensory area, barrel field, D4 barrel	163240.8841523584	18284.055654233274	144956.46082494574	36880.8050128281	20722.568581014406	13223.175251628183	2934.2447207420564	60387.12157094928
1117257996	SSp-bfd-D4-1	Primary somatosensory area, barrel field, D4 barrel layer 1	20879.0	9600.0	11278.0	49074.0	40832.0	4482.0	3759.0	83834.0
1453537399	SSp-bfd-D4-2/3	Primary somatosensory area, barrel field, D4 barrel layer 2/3	225518.0	22896.0	202621.0	35411.0	23508.0	8862.0	3040.0	62201.0
2567067139	SSp-bfd-D4-2	Primary somatosensory area, barrel field, D4 barrel layer 2	225518.0	22896.0	202621.0	35411.0	23508.0	8862.0	3040.0	62201.0
2427348802	SSp-bfd-D4-3	Primary somatosensory area, barrel field, D4 barrel layer 3	225518.0	22896.0	202621.0	35411.0	23508.0	8862.0	3040.0	62201.0
3859818063	SSp-bfd-D4-4	Primary somatosensory area, barrel field, D4 barrel layer 4	213433.0	21593.0	191840.0	34552.0	17640.0	14414.0	2498.0	60080.0
1588504257	SSp-bfd-D4-5	Primary somatosensory area, barrel field, D4 barrel layer 5	104118.0	22463.0	81655.0	32451.0	15320.0	14783.0	2347.0	50656.0
3571205574	SSp-bfd-D4-6a	Primary somatosensory area, barrel field, D4 barrel layer 6a	183526.0	12709.0	170817.0	34075.0	13167.0	17754.0	3153.0	50836.0
1096265790	SSp-bfd-D4-6b	Primary somatosensory area, barrel field, D4 barrel layer 6b	182414.0	9583.0	172831.0	77673.0	24209.0	49596.0	3866.0	93644.0
1412541198	SSp-bfd-D5	Primary somatosensory area, barrel field, D5 barrel	162690.64334283833	18126.443079622724	144563.85917964467	36818.28339548146	20455.24544856328	13432.966878701469	2929.263434963808	60121.06646194341
1326886999	SSp-bfd-D5-1	Primary somatosensory area, barrel field, D5 barrel layer 1	20879.0	9600.0	11278.0	49074.0	40832.0	4482.0	3759.0	83834.0
1787178465	SSp-bfd-D5-2/3	Primary somatosensory area, barrel field, D5 barrel layer 2/3	225518.0	22896.0	202621.0	35411.0	23508.0	8862.0	3040.0	62201.0
2341450864	SSp-bfd-D5-2	Primary somatosensory area, barrel field, D5 barrel layer 2	225518.0	22896.0	202621.0	35411.0	23508.0	8862.0	3040.0	62201.0
2551618170	SSp-bfd-D5-3	Primary somatosensory area, barrel field, D5 barrel layer 3	225518.0	22896.0	202621.0	35411.0	23508.0	8862.0	3040.0	62201.0
1170723867	SSp-bfd-D5-4	Primary somatosensory area, barrel field, D5 barrel layer 4	213433.0	21593.0	191840.0	34552.0	17640.0	14414.0	2498.0	60080.0
1038004598	SSp-bfd-D5-5	Primary somatosensory area, barrel field, D5 barrel layer 5	104118.0	22463.0	81655.0	32451.0	15320.0	14783.0	2347.0	50656.0
1149652689	SSp-bfd-D5-6a	Primary somatosensory area, barrel field, D5 barrel layer 6a	183526.0	12709.0	170817.0	34075.0	13167.0	17754.0	3153.0	50836.0
1582478571	SSp-bfd-D5-6b	Primary somatosensory area, barrel field, D5 barrel layer 6b	182414.0	9583.0	172831.0	77673.0	24209.0	49596.0	3866.0	93644.0
1588741938	SSp-bfd-D6	Primary somatosensory area, barrel field, D6 barrel	163423.3934383202	18115.44593175853	145307.61916010498	36797.07900262467	20290.94724409449	13581.498162729658	2923.83280839895	60003.6031496063
1315950883	SSp-bfd-D6-1	Primary somatosensory area, barrel field, D6 barrel layer 1	20879.0	9600.0	11278.0	49074.0	40832.0	4482.0	3759.0	83834.0
1947266943	SSp-bfd-D6-2/3	Primary somatosensory area, barrel field, D6 barrel layer 2/3	225518.0	22896.0	202621.0	35411.0	23508.0	8862.0	3040.0	62201.0
3990698322	SSp-bfd-D6-2	Primary somatosensory area, barrel field, D6 barrel layer 2	225518.0	22896.0	202621.0	35411.0	23508.0	8862.0	3040.0	62201.0
3301183793	SSp-bfd-D6-3	Primary somatosensory area, barrel field, D6 barrel layer 3	225518.0	22896.0	202621.0	35411.0	23508.0	8862.0	3040.0	62201.0
1464978040	SSp-bfd-D6-4	Primary somatosensory area, barrel field, D6 barrel layer 4	213433.0	21593.0	191840.0	34552.0	17640.0	14414.0	2498.0	60080.0
2387503636	SSp-bfd-D6-5	Primary somatosensory area, barrel field, D6 barrel layer 5	104118.0	22463.0	81655.0	32451.0	15320.0	14783.0	2347.0	50656.0
2023633893	SSp-bfd-D6-6a	Primary somatosensory area, barrel field, D6 barrel layer 6a	183526.0	12709.0	170817.0	34075.0	13167.0	17754.0	3153.0	50836.0
1913328693	SSp-bfd-D6-6b	Primary somatosensory area, barrel field, D6 barrel layer 6b	182414.0	9583.0	172831.0	77673.0	24209.0	49596.0	3866.0	93644.0
3920024588	SSp-bfd-D7	Primary somatosensory area, barrel field, D7 barrel	162807.32633517496	18106.78526703499	144700.21362799263	36743.175690607735	20246.81620626151	13572.434254143647	2923.118232044199	59884.84456721915
1877482733	SSp-bfd-D7-1	Primary somatosensory area, barrel field, D7 barrel layer 1	20879.0	9600.0	11278.0	49074.0	40832.0	4482.0	3759.0	83834.0
2358987890	SSp-bfd-D7-2/3	Primary somatosensory area, barrel field, D7 barrel layer 2/3	225518.0	22896.0	202621.0	35411.0	23508.0	8862.0	3040.0	62201.0
3673895945	SSp-bfd-D7-2	Primary somatosensory area, barrel field, D7 barrel layer 2	225518.0	22896.0	202621.0	35411.0	23508.0	8862.0	3040.0	62201.0
1393608993	SSp-bfd-D7-3	Primary somatosensory area, barrel field, D7 barrel layer 3	225518.0	22896.0	202621.0	35411.0	23508.0	8862.0	3040.0	62201.0
2978179471	SSp-bfd-D7-4	Primary somatosensory area, barrel field, D7 barrel layer 4	213433.0	21593.0	191840.0	34552.0	17640.0	14414.0	2498.0	60080.0
3338653017	SSp-bfd-D7-5	Primary somatosensory area, barrel field, D7 barrel layer 5	104118.0	22463.0	81655.0	32451.0	15320.0	14783.0	2347.0	50656.0
2384899589	SSp-bfd-D7-6a	Primary somatosensory area, barrel field, D7 barrel layer 6a	183526.0	12709.0	170817.0	34075.0	13167.0	17754.0	3153.0	50836.0
2710463424	SSp-bfd-D7-6b	Primary somatosensory area, barrel field, D7 barrel layer 6b	182414.0	9583.0	172831.0	77673.0	24209.0	49596.0	3866.0	93644.0
3055000922	SSp-bfd-D8	Primary somatosensory area, barrel field, D8 barrel	163394.0353555645	18166.38650060265	145227.3173965448	36624.9943752511	20121.08396946565	13580.848533547609	2922.2410606669346	59639.66773804741
1406402073	SSp-bfd-D8-1	Primary somatosensory area, barrel field, D8 barrel layer 1	20879.0	9600.0	11278.0	49074.0	40832.0	4482.0	3759.0	83834.0
1373744894	SSp-bfd-D8-2/3	Primary somatosensory area, barrel field, D8 barrel layer 2/3	225518.0	22896.0	202621.0	35411.0	23508.0	8862.0	3040.0	62201.0
1156116970	SSp-bfd-D8-2	Primary somatosensory area, barrel field, D8 barrel layer 2	225518.0	22896.0	202621.0	35411.0	23508.0	8862.0	3040.0	62201.0
3453175542	SSp-bfd-D8-3	Primary somatosensory area, barrel field, D8 barrel layer 3	225518.0	22896.0	202621.0	35411.0	23508.0	8862.0	3040.0	62201.0
3652474151	SSp-bfd-D8-4	Primary somatosensory area, barrel field, D8 barrel layer 4	213433.0	21593.0	191840.0	34552.0	17640.0	14414.0	2498.0	60080.0
2236457933	SSp-bfd-D8-5	Primary somatosensory area, barrel field, D8 barrel layer 5	104118.0	22463.0	81655.0	32451.0	15320.0	14783.0	2347.0	50656.0
3277826222	SSp-bfd-D8-6a	Primary somatosensory area, barrel field, D8 barrel layer 6a	183526.0	12709.0	170817.0	34075.0	13167.0	17754.0	3153.0	50836.0
1005899076	SSp-bfd-D8-6b	Primary somatosensory area, barrel field, D8 barrel layer 6b	182414.0	9583.0	172831.0	77673.0	24209.0	49596.0	3866.0	93644.0
2438939909	SSp-bfd-Delta	Primary somatosensory area, barrel field, Delta barrel	161528.79447603575	18580.551584077984	142947.8193880314	37278.76333604116	21656.476577308422	12678.07284050907	2943.396154887625	61501.15136745194
1691306271	SSp-bfd-Delta-1	Primary somatosensory area, barrel field, Delta barrel layer 1	20879.0	9600.0	11278.0	49074.0	40832.0	4482.0	3759.0	83834.0
3434166213	SSp-bfd-Delta-2/3	Primary somatosensory area, barrel field, Delta barrel layer 2/3	225518.0	22896.0	202621.0	35411.0	23508.0	8862.0	3040.0	62201.0
1275601165	SSp-bfd-Delta-2	Primary somatosensory area, barrel field, Delta barrel layer 2	225518.0	22896.0	202621.0	35411.0	23508.0	8862.0	3040.0	62201.0
3946289800	SSp-bfd-Delta-3	Primary somatosensory area, barrel field, Delta barrel layer 3	225518.0	22896.0	202621.0	35411.0	23508.0	8862.0	3040.0	62201.0
2004775342	SSp-bfd-Delta-4	Primary somatosensory area, barrel field, Delta barrel layer 4	213433.0	21593.0	191840.0	34552.0	17640.0	14414.0	2498.0	60080.0
1456398198	SSp-bfd-Delta-5	Primary somatosensory area, barrel field, Delta barrel layer 5	104118.0	22463.0	81655.0	32451.0	15320.0	14783.0	2347.0	50656.0
3561503481	SSp-bfd-Delta-6a	Primary somatosensory area, barrel field, Delta barrel layer 6a	183526.0	12709.0	170817.0	34075.0	13167.0	17754.0	3153.0	50836.0
1901850664	SSp-bfd-Delta-6b	Primary somatosensory area, barrel field, Delta barrel layer 6b	182414.0	9583.0	172831.0	77673.0	24209.0	49596.0	3866.0	93644.0
1071521092	SSp-bfd-E1	Primary somatosensory area, barrel field, E1 barrel	163232.89410217057	18441.58539793905	144790.90703793027	37006.207191405396	21120.96996272747	12941.434115325586	2942.975005481254	60796.50383687788
3807479791	SSp-bfd-E1-1	Primary somatosensory area, barrel field, E1 barrel layer 1	20879.0	9600.0	11278.0	49074.0	40832.0	4482.0	3759.0	83834.0
2803418480	SSp-bfd-E1-2/3	Primary somatosensory area, barrel field, E1 barrel layer 2/3	225518.0	22896.0	202621.0	35411.0	23508.0	8862.0	3040.0	62201.0
2980820846	SSp-bfd-E1-2	Primary somatosensory area, barrel field, E1 barrel layer 2	225518.0	22896.0	202621.0	35411.0	23508.0	8862.0	3040.0	62201.0
3188360247	SSp-bfd-E1-3	Primary somatosensory area, barrel field, E1 barrel layer 3	225518.0	22896.0	202621.0	35411.0	23508.0	8862.0	3040.0	62201.0
1477785742	SSp-bfd-E1-4	Primary somatosensory area, barrel field, E1 barrel layer 4	213433.0	21593.0	191840.0	34552.0	17640.0	14414.0	2498.0	60080.0
2964598138	SSp-bfd-E1-5	Primary somatosensory area, barrel field, E1 barrel layer 5	104118.0	22463.0	81655.0	32451.0	15320.0	14783.0	2347.0	50656.0
3093795446	SSp-bfd-E1-6a	Primary somatosensory area, barrel field, E1 barrel layer 6a	183526.0	12709.0	170817.0	34075.0	13167.0	17754.0	3153.0	50836.0
1507784331	SSp-bfd-E1-6b	Primary somatosensory area, barrel field, E1 barrel layer 6b	182414.0	9583.0	172831.0	77673.0	24209.0	49596.0	3866.0	93644.0
3054551821	SSp-bfd-E2	Primary somatosensory area, barrel field, E2 barrel	162989.93471437538	18321.991630048127	144667.55576480436	36929.60263653484	20874.6907302783	13110.505545093116	2943.5704122201296	60480.30424775057
3748961581	SSp-bfd-E2-1	Primary somatosensory area, barrel field, E2 barrel layer 1	20879.0	9600.0	11278.0	49074.0	40832.0	4482.0	3759.0	83834.0
3128223634	SSp-bfd-E2-2/3	Primary somatosensory area, barrel field, E2 barrel layer 2/3	225518.0	22896.0	202621.0	35411.0	23508.0	8862.0	3040.0	62201.0
2185403483	SSp-bfd-E2-2	Primary somatosensory area, barrel field, E2 barrel layer 2	225518.0	22896.0	202621.0	35411.0	23508.0	8862.0	3040.0	62201.0
1433026796	SSp-bfd-E2-3	Primary somatosensory area, barrel field, E2 barrel layer 3	225518.0	22896.0	202621.0	35411.0	23508.0	8862.0	3040.0	62201.0
1104248884	SSp-bfd-E2-4	Primary somatosensory area, barrel field, E2 barrel layer 4	213433.0	21593.0	191840.0	34552.0	17640.0	14414.0	2498.0	60080.0
3545403109	SSp-bfd-E2-5	Primary somatosensory area, barrel field, E2 barrel layer 5	104118.0	22463.0	81655.0	32451.0	15320.0	14783.0	2347.0	50656.0
1536696383	SSp-bfd-E2-6a	Primary somatosensory area, barrel field, E2 barrel layer 6a	183526.0	12709.0	170817.0	34075.0	13167.0	17754.0	3153.0	50836.0
3527105324	SSp-bfd-E2-6b	Primary somatosensory area, barrel field, E2 barrel layer 6b	182414.0	9583.0	172831.0	77673.0	24209.0	49596.0	3866.0	93644.0
2811301625	SSp-bfd-E3	Primary somatosensory area, barrel field, E3 barrel	163294.09601820252	18255.773151308305	145037.94288964733	36831.7449374289	20688.141751990897	13198.189533560864	2944.5713310580204	60215.18156996587
1897015494	SSp-bfd-E3-1	Primary somatosensory area, barrel field, E3 barrel layer 1	20879.0	9600.0	11278.0	49074.0	40832.0	4482.0	3759.0	83834.0
3331790659	SSp-bfd-E3-2/3	Primary somatosensory area, barrel field, E3 barrel layer 2/3	225518.0	22896.0	202621.0	35411.0	23508.0	8862.0	3040.0	62201.0
2795738785	SSp-bfd-E3-2	Primary somatosensory area, barrel field, E3 barrel layer 2	225518.0	22896.0	202621.0	35411.0	23508.0	8862.0	3040.0	62201.0
2768475141	SSp-bfd-E3-3	Primary somatosensory area, barrel field, E3 barrel layer 3	225518.0	22896.0	202621.0	35411.0	23508.0	8862.0	3040.0	62201.0
2658097375	SSp-bfd-E3-4	Primary somatosensory area, barrel field, E3 barrel layer 4	213433.0	21593.0	191840.0	34552.0	17640.0	14414.0	2498.0	60080.0
2157528000	SSp-bfd-E3-5	Primary somatosensory area, barrel field, E3 barrel layer 5	104118.0	22463.0	81655.0	32451.0	15320.0	14783.0	2347.0	50656.0
3309772165	SSp-bfd-E3-6a	Primary somatosensory area, barrel field, E3 barrel layer 6a	183526.0	12709.0	170817.0	34075.0	13167.0	17754.0	3153.0	50836.0
1928393658	SSp-bfd-E3-6b	Primary somatosensory area, barrel field, E3 barrel layer 6b	182414.0	9583.0	172831.0	77673.0	24209.0	49596.0	3866.0	93644.0
3840818183	SSp-bfd-E4	Primary somatosensory area, barrel field, E4 barrel	163640.53134127162	18156.21905189845	145483.94832621882	36705.75016850146	20414.51988317232	13347.638732869018	2942.748146483936	59871.278364412494
3841505448	SSp-bfd-E4-1	Primary somatosensory area, barrel field, E4 barrel layer 1	20879.0	9600.0	11278.0	49074.0	40832.0	4482.0	3759.0	83834.0
3999683881	SSp-bfd-E4-2/3	Primary somatosensory area, barrel field, E4 barrel layer 2/3	225518.0	22896.0	202621.0	35411.0	23508.0	8862.0	3040.0	62201.0
3325173834	SSp-bfd-E4-2	Primary somatosensory area, barrel field, E4 barrel layer 2	225518.0	22896.0	202621.0	35411.0	23508.0	8862.0	3040.0	62201.0
1798728430	SSp-bfd-E4-3	Primary somatosensory area, barrel field, E4 barrel layer 3	225518.0	22896.0	202621.0	35411.0	23508.0	8862.0	3040.0	62201.0
3299719941	SSp-bfd-E4-4	Primary somatosensory area, barrel field, E4 barrel layer 4	213433.0	21593.0	191840.0	34552.0	17640.0	14414.0	2498.0	60080.0
2360313730	SSp-bfd-E4-5	Primary somatosensory area, barrel field, E4 barrel layer 5	104118.0	22463.0	81655.0	32451.0	15320.0	14783.0	2347.0	50656.0
3043750963	SSp-bfd-E4-6a	Primary somatosensory area, barrel field, E4 barrel layer 6a	183526.0	12709.0	170817.0	34075.0	13167.0	17754.0	3153.0	50836.0
2641148319	SSp-bfd-E4-6b	Primary somatosensory area, barrel field, E4 barrel layer 6b	182414.0	9583.0	172831.0	77673.0	24209.0	49596.0	3866.0	93644.0
1468793762	SSp-bfd-E5	Primary somatosensory area, barrel field, E5 barrel	163777.27444051826	18201.504829210837	145575.40565371024	36646.30883392226	20469.120141342755	13238.344640753829	2938.013898704358	59922.511425206125
1427961626	SSp-bfd-E5-1	Primary somatosensory area, barrel field, E5 barrel layer 1	20879.0	9600.0	11278.0	49074.0	40832.0	4482.0	3759.0	83834.0
1643593739	SSp-bfd-E5-2/3	Primary somatosensory area, barrel field, E5 barrel layer 2/3	225518.0	22896.0	202621.0	35411.0	23508.0	8862.0	3040.0	62201.0
3092405473	SSp-bfd-E5-2	Primary somatosensory area, barrel field, E5 barrel layer 2	225518.0	22896.0	202621.0	35411.0	23508.0	8862.0	3040.0	62201.0
1181035221	SSp-bfd-E5-3	Primary somatosensory area, barrel field, E5 barrel layer 3	225518.0	22896.0	202621.0	35411.0	23508.0	8862.0	3040.0	62201.0
3118601025	SSp-bfd-E5-4	Primary somatosensory area, barrel field, E5 barrel layer 4	213433.0	21593.0	191840.0	34552.0	17640.0	14414.0	2498.0	60080.0
2374653061	SSp-bfd-E5-5	Primary somatosensory area, barrel field, E5 barrel layer 5	104118.0	22463.0	81655.0	32451.0	15320.0	14783.0	2347.0	50656.0
3026302666	SSp-bfd-E5-6a	Primary somatosensory area, barrel field, E5 barrel layer 6a	183526.0	12709.0	170817.0	34075.0	13167.0	17754.0	3153.0	50836.0
2197459620	SSp-bfd-E5-6b	Primary somatosensory area, barrel field, E5 barrel layer 6b	182414.0	9583.0	172831.0	77673.0	24209.0	49596.0	3866.0	93644.0
1965375801	SSp-bfd-E6	Primary somatosensory area, barrel field, E6 barrel	161879.92257897463	18130.65484205075	143748.9246504402	36777.70766442258	20438.15380631797	13409.420766442257	2929.315639564992	60020.24184360435
1666373161	SSp-bfd-E6-1	Primary somatosensory area, barrel field, E6 barrel layer 1	20879.0	9600.0	11278.0	49074.0	40832.0	4482.0	3759.0	83834.0
3620340000	SSp-bfd-E6-2/3	Primary somatosensory area, barrel field, E6 barrel layer 2/3	225518.0	22896.0	202621.0	35411.0	23508.0	8862.0	3040.0	62201.0
2815501138	SSp-bfd-E6-2	Primary somatosensory area, barrel field, E6 barrel layer 2	225518.0	22896.0	202621.0	35411.0	23508.0	8862.0	3040.0	62201.0
2091848107	SSp-bfd-E6-3	Primary somatosensory area, barrel field, E6 barrel layer 3	225518.0	22896.0	202621.0	35411.0	23508.0	8862.0	3040.0	62201.0
2658756176	SSp-bfd-E6-4	Primary somatosensory area, barrel field, E6 barrel layer 4	213433.0	21593.0	191840.0	34552.0	17640.0	14414.0	2498.0	60080.0
2097438884	SSp-bfd-E6-5	Primary somatosensory area, barrel field, E6 barrel layer 5	104118.0	22463.0	81655.0	32451.0	15320.0	14783.0	2347.0	50656.0
2868822451	SSp-bfd-E6-6a	Primary somatosensory area, barrel field, E6 barrel layer 6a	183526.0	12709.0	170817.0	34075.0	13167.0	17754.0	3153.0	50836.0
3331415743	SSp-bfd-E6-6b	Primary somatosensory area, barrel field, E6 barrel layer 6b	182414.0	9583.0	172831.0	77673.0	24209.0	49596.0	3866.0	93644.0
3618095278	SSp-bfd-E7	Primary somatosensory area, barrel field, E7 barrel	162656.53606182025	18101.02919290212	144555.18174012593	36663.42386949056	20231.28878076703	13510.513451631368	2920.820263308529	59821.41499713795
2613674898	SSp-bfd-E7-1	Primary somatosensory area, barrel field, E7 barrel layer 1	20879.0	9600.0	11278.0	49074.0	40832.0	4482.0	3759.0	83834.0
1951878763	SSp-bfd-E7-2/3	Primary somatosensory area, barrel field, E7 barrel layer 2/3	225518.0	22896.0	202621.0	35411.0	23508.0	8862.0	3040.0	62201.0
3413451609	SSp-bfd-E7-2	Primary somatosensory area, barrel field, E7 barrel layer 2	225518.0	22896.0	202621.0	35411.0	23508.0	8862.0	3040.0	62201.0
2225157452	SSp-bfd-E7-3	Primary somatosensory area, barrel field, E7 barrel layer 3	225518.0	22896.0	202621.0	35411.0	23508.0	8862.0	3040.0	62201.0
2842134861	SSp-bfd-E7-4	Primary somatosensory area, barrel field, E7 barrel layer 4	213433.0	21593.0	191840.0	34552.0	17640.0	14414.0	2498.0	60080.0
2064317417	SSp-bfd-E7-5	Primary somatosensory area, barrel field, E7 barrel layer 5	104118.0	22463.0	81655.0	32451.0	15320.0	14783.0	2347.0	50656.0
2123772309	SSp-bfd-E7-6a	Primary somatosensory area, barrel field, E7 barrel layer 6a	183526.0	12709.0	170817.0	34075.0	13167.0	17754.0	3153.0	50836.0
1510133109	SSp-bfd-E7-6b	Primary somatosensory area, barrel field, E7 barrel layer 6b	182414.0	9583.0	172831.0	77673.0	24209.0	49596.0	3866.0	93644.0
1624778115	SSp-bfd-E8	Primary somatosensory area, barrel field, E8 barrel	163382.45326409495	18068.12425816024	145314.0096439169	36495.08976261128	20023.96958456973	13550.14169139466	2920.172477744807	59494.74703264095
1094902124	SSp-bfd-E8-1	Primary somatosensory area, barrel field, E8 barrel layer 1	20879.0	9600.0	11278.0	49074.0	40832.0	4482.0	3759.0	83834.0
3134535128	SSp-bfd-E8-2/3	Primary somatosensory area, barrel field, E8 barrel layer 2/3	225518.0	22896.0	202621.0	35411.0	23508.0	8862.0	3040.0	62201.0
3312222592	SSp-bfd-E8-2	Primary somatosensory area, barrel field, E8 barrel layer 2	225518.0	22896.0	202621.0	35411.0	23508.0	8862.0	3040.0	62201.0
1518704958	SSp-bfd-E8-3	Primary somatosensory area, barrel field, E8 barrel layer 3	225518.0	22896.0	202621.0	35411.0	23508.0	8862.0	3040.0	62201.0
1475527815	SSp-bfd-E8-4	Primary somatosensory area, barrel field, E8 barrel layer 4	213433.0	21593.0	191840.0	34552.0	17640.0	14414.0	2498.0	60080.0
1612593605	SSp-bfd-E8-5	Primary somatosensory area, barrel field, E8 barrel layer 5	104118.0	22463.0	81655.0	32451.0	15320.0	14783.0	2347.0	50656.0
2915675742	SSp-bfd-E8-6a	Primary somatosensory area, barrel field, E8 barrel layer 6a	183526.0	12709.0	170817.0	34075.0	13167.0	17754.0	3153.0	50836.0
2644357350	SSp-bfd-E8-6b	Primary somatosensory area, barrel field, E8 barrel layer 6b	182414.0	9583.0	172831.0	77673.0	24209.0	49596.0	3866.0	93644.0
1171320182	SSp-bfd-Gamma	Primary somatosensory area, barrel field, Gamma barrel	162455.77682508575	18704.111709946104	143751.23689367957	37322.92969132778	21696.81871631553	12686.43459088682	2938.861832435081	61611.6979421852
2810081477	SSp-bfd-Gamma-1	Primary somatosensory area, barrel field, Gamma barrel layer 1	20879.0	9600.0	11278.0	49074.0	40832.0	4482.0	3759.0	83834.0
3513655281	SSp-bfd-Gamma-2/3	Primary somatosensory area, barrel field, Gamma barrel layer 2/3	225518.0	22896.0	202621.0	35411.0	23508.0	8862.0	3040.0	62201.0
2790136061	SSp-bfd-Gamma-2	Primary somatosensory area, barrel field, Gamma barrel layer 2	225518.0	22896.0	202621.0	35411.0	23508.0	8862.0	3040.0	62201.0
2667261098	SSp-bfd-Gamma-3	Primary somatosensory area, barrel field, Gamma barrel layer 3	225518.0	22896.0	202621.0	35411.0	23508.0	8862.0	3040.0	62201.0
2302833148	SSp-bfd-Gamma-4	Primary somatosensory area, barrel field, Gamma barrel layer 4	213433.0	21593.0	191840.0	34552.0	17640.0	14414.0	2498.0	60080.0
3278290071	SSp-bfd-Gamma-5	Primary somatosensory area, barrel field, Gamma barrel layer 5	104118.0	22463.0	81655.0	32451.0	15320.0	14783.0	2347.0	50656.0
2688781451	SSp-bfd-Gamma-6a	Primary somatosensory area, barrel field, Gamma barrel layer 6a	183526.0	12709.0	170817.0	34075.0	13167.0	17754.0	3153.0	50836.0
1848522986	SSp-bfd-Gamma-6b	Primary somatosensory area, barrel field, Gamma barrel layer 6b	182414.0	9583.0	172831.0	77673.0	24209.0	49596.0	3866.0	93644.0
337	SSp-ll	Primary somatosensory area, lower limb	148364.3963589565	17554.850698447597	130808.88625090489	34778.62342815776	19418.33473201598	12581.068544386948	2778.11492881465	55639.298804193364
1030	SSp-ll1	Primary somatosensory area, lower limb, layer 1	23264.0	12383.0	10880.0	39540.0	32286.0	4776.0	2476.0	66784.0
113	SSp-ll2/3	Primary somatosensory area, lower limb, layer 2/3	155492.0	17938.0	137553.0	22925.0	15122.0	5671.0	2131.0	39456.0
1454256797	SSp-ll2	Primary somatosensory area, lower limb, layer 2	155492.0	17938.0	137553.0	22925.0	15122.0	5671.0	2131.0	39456.0
2951747260	SSp-ll3	Primary somatosensory area, lower limb, layer 3	155492.0	17938.0	137553.0	22925.0	15122.0	5671.0	2131.0	39456.0
1094	SSp-ll4	Primary somatosensory area, lower limb, layer 4	235054.0	20715.0	214339.0	40011.0	21093.0	15323.0	3594.0	68766.0
1128	SSp-ll5	Primary somatosensory area, lower limb, layer 5	147540.0	22491.0	125048.0	37340.0	19104.0	15283.0	2952.0	62784.0
478	SSp-ll6a	Primary somatosensory area, lower limb, layer 6a	158220.0	13773.0	144447.0	35602.0	14942.0	17671.0	2988.0	49203.0
510	SSp-ll6b	Primary somatosensory area, lower limb, layer 6b	232984.0	11343.0	221640.0	94240.0	40139.0	49738.0	4363.0	116055.0
345	SSp-m	Primary somatosensory area, mouth	158814.2929574326	18863.260185991854	139950.61407196548	39640.62485057844	21279.399816642017	14931.46934072168	3428.623508316956	68192.67288327897
878	SSp-m1	Primary somatosensory area, mouth, layer 1	24991.0	12000.0	12991.0	53380.0	43469.0	5592.0	4318.0	105769.0
657	SSp-m2/3	Primary somatosensory area, mouth, layer 2/3	232138.0	23413.0	208725.0	38107.0	24828.0	9644.0	3634.0	68981.0
2102386393	SSp-m2	Primary somatosensory area, mouth, layer 2	232138.0	23413.0	208725.0	38107.0	24828.0	9644.0	3634.0	68981.0
3049552521	SSp-m3	Primary somatosensory area, mouth, layer 3	232138.0	23413.0	208725.0	38107.0	24828.0	9644.0	3634.0	68981.0
950	SSp-m4	Primary somatosensory area, mouth, layer 4	216953.0	28309.0	188643.0	47147.0	23761.0	19667.0	3719.0	83913.0
974	SSp-m5	Primary somatosensory area, mouth, layer 5	100254.0	19146.0	81108.0	30981.0	13571.0	15248.0	2161.0	50611.0
1102	SSp-m6a	Primary somatosensory area, mouth, layer 6a	165302.0	12963.0	152338.0	34988.0	12019.0	19445.0	3522.0	52869.0
2	SSp-m6b	Primary somatosensory area, mouth, layer 6b	159463.0	10204.0	149259.0	63025.0	18807.0	39815.0	4401.0	79831.0
369	SSp-ul	Primary somatosensory area, upper limb	134737.81063404187	16903.815373378377	117833.38564586948	33782.988421410846	18218.957810775144	12871.374424183066	2691.639080020916	55098.33553008358
450	SSp-ul1	Primary somatosensory area, upper limb, layer 1	21312.0	12104.0	9208.0	49505.0	40246.0	5069.0	4190.0	81371.0
854	SSp-ul2/3	Primary somatosensory area, upper limb, layer 2/3	173646.0	19790.0	153855.0	26943.0	17229.0	7394.0	2319.0	47918.0
3693772975	SSp-ul2	Primary somatosensory area, upper limb, layer 2	173646.0	19790.0	153855.0	26943.0	17229.0	7394.0	2319.0	47918.0
1890964946	SSp-ul3	Primary somatosensory area, upper limb, layer 3	173646.0	19790.0	153855.0	26943.0	17229.0	7394.0	2319.0	47918.0
577	SSp-ul4	Primary somatosensory area, upper limb, layer 4	165691.0	17464.0	148226.0	33129.0	17239.0	12873.0	3015.0	57841.0
625	SSp-ul5	Primary somatosensory area, upper limb, layer 5	110021.0	21632.0	88388.0	32553.0	14941.0	15031.0	2580.0	54665.0
945	SSp-ul6a	Primary somatosensory area, upper limb, layer 6a	153332.0	12602.0	140730.0	33103.0	11536.0	19176.0	2390.0	47447.0
1026	SSp-ul6b	Primary somatosensory area, upper limb, layer 6b	133356.0	8356.0	125000.0	53272.0	21239.0	30988.0	1044.0	69289.0
361	SSp-tr	Primary somatosensory area, trunk	160116.39693971418	19882.065962172714	140233.77418052097	39242.122905027936	25024.628054115907	10848.25206973144	3368.519037042023	62374.099908011936
1006	SSp-tr1	Primary somatosensory area, trunk, layer 1	33390.0	21746.0	11643.0	82876.0	68321.0	9246.0	5308.0	123972.0
670	SSp-tr2/3	Primary somatosensory area, trunk, layer 2/3	236449.0	24362.0	212086.0	33805.0	23323.0	6893.0	3588.0	58640.0
3562104832	SSp-tr2	Primary somatosensory area, trunk, layer 2	236449.0	24362.0	212086.0	33805.0	23323.0	6893.0	3588.0	58640.0
2260827822	SSp-tr3	Primary somatosensory area, trunk, layer 3	236449.0	24362.0	212086.0	33805.0	23323.0	6893.0	3588.0	58640.0
1086	SSp-tr4	Primary somatosensory area, trunk, layer 4	299603.0	21245.0	278357.0	48973.0	28087.0	14764.0	6121.0	84983.0
1111	SSp-tr5	Primary somatosensory area, trunk, layer 5	100843.0	18798.0	82045.0	23727.0	12031.0	9357.0	2339.0	38516.0
9	SSp-tr6a	Primary somatosensory area, trunk, layer 6a	126193.0	12730.0	113463.0	26567.0	10101.0	15082.0	1383.0	36391.0
461	SSp-tr6b	Primary somatosensory area, trunk, layer 6b	184815.0	6993.0	177822.0	51948.0	11988.0	38961.0	999.0	66933.0
182305689	SSp-un	Primary somatosensory area, unassigned	135537.74952919022	16517.163271880265	119019.81955595202	34848.220834572305	17920.703786301914	13764.377738130637	3162.2882347110713	54747.32091882248
182305693	SSp-un1	Primary somatosensory area, unassigned, layer 1	18291.0	9735.0	8555.0	39533.0	32305.0	5015.0	2212.0	67561.0
182305697	SSp-un2/3	Primary somatosensory area, unassigned, layer 2/3	175819.0	19673.0	156145.0	29587.0	17814.0	8055.0	3717.0	52358.0
3808433473	SSp-un2	Primary somatosensory area, unassigned, layer 2	175819.0	19673.0	156145.0	29587.0	17814.0	8055.0	3717.0	52358.0
2208057363	SSp-un3	Primary somatosensory area, unassigned, layer 3	175819.0	19673.0	156145.0	29587.0	17814.0	8055.0	3717.0	52358.0
182305701	SSp-un4	Primary somatosensory area, unassigned, layer 4	164149.0	16832.0	147316.0	35102.0	17695.0	13523.0	3884.0	54236.0
182305705	SSp-un5	Primary somatosensory area, unassigned, layer 5	101908.0	21280.0	80627.0	32171.0	13887.0	15186.0	3097.0	49755.0
182305709	SSp-un6a	Primary somatosensory area, unassigned, layer 6a	166088.0	12817.0	153271.0	37917.0	13618.0	21628.0	2670.0	52603.0
182305713	SSp-un6b	Primary somatosensory area, unassigned, layer 6b	153439.0	11640.0	141798.0	63492.0	17989.0	42328.0	3174.0	82539.0
378	SSs	Supplemental somatosensory area	127003.7885980887	17366.211561475622	109637.55349740708	33669.443959970165	20153.790908302548	10353.25090795567	3161.136385868151	55416.78921900203
873	SSs1	Supplemental somatosensory area, layer 1	20546.0	11580.0	8966.0	48331.0	39605.0	4061.0	4664.0	85967.0
806	SSs2/3	Supplemental somatosensory area, layer 2/3	184032.0	20848.0	163184.0	32405.0	22270.0	7153.0	2981.0	56467.0
2336071181	SSs2	Supplemental somatosensory area, layer 2	184032.0	20848.0	163184.0	32405.0	22270.0	7153.0	2981.0	56467.0
2542216029	SSs3	Supplemental somatosensory area, layer 3	184032.0	20848.0	163184.0	32405.0	22270.0	7153.0	2981.0	56467.0
1035	SSs4	Supplemental somatosensory area, layer 4	171055.0	29488.0	141567.0	46317.0	25482.0	16580.0	4254.0	74768.0
1090	SSs5	Supplemental somatosensory area, layer 5	80260.0	16034.0	64226.0	24276.0	12385.0	9660.0	2229.0	38632.0
862	SSs6a	Supplemental somatosensory area, layer 6a	152124.0	12532.0	139592.0	27182.0	11703.0	12780.0	2698.0	41406.0
893	SSs6b	Supplemental somatosensory area, layer 6b	165535.0	10302.0	155232.0	51510.0	18496.0	28681.0	4331.0	69889.0
1057	GU	Gustatory areas	115667.58694804735	16185.053529661918	99482.19546034446	30109.689116875754	20262.793961301297	6548.802980367142	3297.3396413636688	48036.35006024523
36	GU1	Gustatory areas, layer 1	21950.0	12371.0	9578.0	65983.0	53345.0	6651.0	5986.0	105494.0
180	GU2/3	Gustatory areas, layer 2/3	169823.0	19402.0	150420.0	29663.0	21902.0	4406.0	3354.0	48276.0
3683796018	GU2	Gustatory areas, layer 2	169823.0	19402.0	150420.0	29663.0	21902.0	4406.0	3354.0	48276.0
3893800328	GU3	Gustatory areas, layer 3	169823.0	19402.0	150420.0	29663.0	21902.0	4406.0	3354.0	48276.0
148	GU4	Gustatory areas, layer 4	156988.0	34075.0	122913.0	48852.0	32858.0	9909.0	6084.0	77712.0
187	GU5	Gustatory areas, layer 5	66832.0	11107.0	55725.0	14543.0	8801.0	4094.0	1647.0	24568.0
638	GU6a	Gustatory areas, layer 6a	139852.0	13985.0	125867.0	24304.0	13139.0	8346.0	2819.0	36260.0
662	GU6b	Gustatory areas, layer 6b	279124.0	30159.0	248965.0	66232.0	30159.0	28976.0	7096.0	104671.0
677	VISC	Visceral area	92627.51719697875	15511.247952424568	77115.66442329391	28343.68518444772	19354.318744773205	6021.931597042465	2966.350298010168	43091.57811317749
897	VISC1	Visceral area, layer 1	15589.0	10845.0	4744.0	51513.0	41949.0	5121.0	4443.0	79831.0
1106	VISC2/3	Visceral area, layer 2/3	136069.0	18474.0	117595.0	26897.0	21080.0	3397.0	2419.0	41230.0
3964792502	VISC2	Visceral area, layer 2	136069.0	18474.0	117595.0	26897.0	21080.0	3397.0	2419.0	41230.0
2189208794	VISC3	Visceral area, layer 3	136069.0	18474.0	117595.0	26897.0	21080.0	3397.0	2419.0	41230.0
1010	VISC4	Visceral area, layer 4	132021.0	28973.0	103047.0	41000.0	28290.0	7516.0	5193.0	65327.0
1058	VISC5	Visceral area, layer 5	67710.0	12996.0	54713.0	17104.0	10482.0	4674.0	1947.0	27232.0
857	VISC6a	Visceral area, layer 6a	107761.0	13614.0	94146.0	22645.0	10928.0	8659.0	3056.0	31768.0
849	VISC6b	Visceral area, layer 6b	183118.0	21459.0	161659.0	61039.0	31473.0	25274.0	4291.0	79637.0
247	AUD	Auditory areas	130128.32593689696	17427.16488737777	112700.79498808102	31665.203460559245	19251.560013837912	9462.129330428814	2950.5036892091307	52156.13773047422
1011	AUDd	Dorsal auditory area	119915.4647781852	14923.959458761556	104991.21923255693	29610.03059959717	17930.925889583224	9031.663740122915	2646.1436760832516	49741.91535402572
527	AUDd1	Dorsal auditory area, layer 1	14609.0	7477.0	7132.0	41412.0	32900.0	4716.0	3796.0	80179.0
600	AUDd2/3	Dorsal auditory area, layer 2/3	186929.0	20525.0	166404.0	27681.0	18637.0	6448.0	2595.0	48364.0
3781663036	AUDd2	Dorsal auditory area, layer 2	186929.0	20525.0	166404.0	27681.0	18637.0	6448.0	2595.0	48364.0
2186168811	AUDd3	Dorsal auditory area, layer 3	186929.0	20525.0	166404.0	27681.0	18637.0	6448.0	2595.0	48364.0
678	AUDd4	Dorsal auditory area, layer 4	169677.0	24761.0	144915.0	36533.0	19078.0	12583.0	4871.0	61903.0
252	AUDd5	Dorsal auditory area, layer 5	64524.0	11879.0	52645.0	17886.0	8841.0	7491.0	1552.0	28347.0
156	AUDd6a	Dorsal auditory area, layer 6a	173584.0	13393.0	160190.0	32356.0	16045.0	14586.0	1723.0	46412.0
243	AUDd6b	Dorsal auditory area, layer 6b	162183.0	3955.0	158227.0	58544.0	22151.0	32436.0	3955.0	75158.0
480149230	VISlla	Laterolateral anterior visual area
480149234	VISlla1	Laterolateral anterior visual area, layer 1
480149238	VISlla2/3	Laterolateral anterior visual area, layer 2/3
1087129144	VISlla2	Laterolateral anterior visual area, layer 2
1896413216	VISlla3	Laterolateral anterior visual area, layer 3
480149242	VISlla4	Laterolateral anterior visual area, layer 4
480149246	VISlla5	Laterolateral anterior visual area, layer 5
480149250	VISlla6a	Laterolateral anterior visual area, layer 6a
480149254	VISlla6b	Laterolateral anterior visual area, layer 6b
1002	AUDp	Primary auditory area	134471.4982987485	17371.562332977992	117099.5970881584	35440.13658201785	21180.92904394048	11235.893879875583	3022.4228741658026	58183.103564596444
735	AUDp1	Primary auditory area, layer 1	21341.0	10317.0	11023.0	47770.0	40209.0	4381.0	3179.0	81690.0
251	AUDp2/3	Primary auditory area, layer 2/3	227710.0	21948.0	205762.0	37035.0	24399.0	9694.0	2941.0	64103.0
2927119608	AUDp2	Primary auditory area, layer 2	227710.0	21948.0	205762.0	37035.0	24399.0	9694.0	2941.0	64103.0
1165809076	AUDp3	Primary auditory area, layer 3	227710.0	21948.0	205762.0	37035.0	24399.0	9694.0	2941.0	64103.0
816	AUDp4	Primary auditory area, layer 4	220786.0	31367.0	189419.0	50695.0	25182.0	20543.0	4970.0	87585.0
847	AUDp5	Primary auditory area, layer 5	86589.0	16100.0	70489.0	24691.0	12289.0	10235.0	2166.0	39223.0
954	AUDp6a	Primary auditory area, layer 6a	167987.0	11559.0	156427.0	27873.0	10813.0	13517.0	3542.0	40645.0
1005	AUDp6b	Primary auditory area, layer 6b	174121.0	14376.0	159744.0	52715.0	18636.0	31416.0	2662.0	62832.0
1027	AUDpo	Posterior auditory area	141328.56982409355	18700.104723319146	122628.21508795323	24823.47284476127	14636.393148366584	7656.441150828247	2529.6682906815736	41772.48987127545
696	AUDpo1	Posterior auditory area, layer 1	19424.0	9835.0	9589.0	28768.0	20408.0	4425.0	3934.0	56060.0
643	AUDpo2/3	Posterior auditory area, layer 2/3	207433.0	20274.0	187159.0	21963.0	13891.0	6382.0	1689.0	39609.0
1307372013	AUDpo2	Posterior auditory area, layer 2	207433.0	20274.0	187159.0	21963.0	13891.0	6382.0	1689.0	39609.0
1598869030	AUDpo3	Posterior auditory area, layer 3	207433.0	20274.0	187159.0	21963.0	13891.0	6382.0	1689.0	39609.0
759	AUDpo4	Posterior auditory area, layer 4	198720.0	32743.0	165976.0	31238.0	17689.0	9785.0	3763.0	51185.0
791	AUDpo5	Posterior auditory area, layer 5	118024.0	20982.0	97042.0	21856.0	12385.0	7576.0	1894.0	32055.0
249	AUDpo6a	Posterior auditory area, layer 6a	181547.0	11904.0	169642.0	21494.0	9589.0	8928.0	2976.0	34391.0
456	AUDpo6b	Posterior auditory area, layer 6b	187403.0	10752.0	176651.0	41474.0	16897.0	24577.0	0.0	61443.0
1018	AUDv	Ventral auditory area	128064.57442319239	18729.603979758125	109334.48050433141	30884.551333733598	19406.165966206365	8268.436932841581	3208.9745947336824	50153.27868599365
959	AUDv1	Ventral auditory area, layer 1	19931.0	11376.0	8554.0	46741.0	36687.0	5203.0	4850.0	79901.0
755	AUDv2/3	Ventral auditory area, layer 2/3	185030.0	21412.0	163618.0	24595.0	17666.0	4182.0	2746.0	41575.0
1942628671	AUDv2	Ventral auditory area, layer 2	185030.0	21412.0	163618.0	24595.0	17666.0	4182.0	2746.0	41575.0
2167613582	AUDv3	Ventral auditory area, layer 3	185030.0	21412.0	163618.0	24595.0	17666.0	4182.0	2746.0	41575.0
990	AUDv4	Ventral auditory area, layer 4	197831.0	36221.0	161610.0	41181.0	26646.0	9574.0	4960.0	68289.0
1023	AUDv5	Ventral auditory area, layer 5	95316.0	16941.0	78374.0	21505.0	11801.0	7442.0	2261.0	34787.0
520	AUDv6a	Ventral auditory area, layer 6a	172023.0	13824.0	158199.0	30585.0	14428.0	13651.0	2505.0	45619.0
598	AUDv6b	Ventral auditory area, layer 6b	164986.0	14854.0	150132.0	59946.0	21750.0	32891.0	5305.0	79045.0
669	VIS	Visual areas	150988.00176046076	17068.372364263814	133919.2601564595	29375.176747927668	18151.583955323935	8601.952078159793	2620.6191971832627	47037.51966236461
801	VIS1	Visual areas, layer 1
561	VIS2/3	Visual areas, layer 2/3
3724992631	VIS2	Visual areas, layer 2
2430059008	VIS3	Visual areas, layer 3
913	VIS4	Visual areas, layer 4
937	VIS5	Visual areas, layer 5
457	VIS6a	Visual areas, layer 6a
497	VIS6b	Visual areas, layer 6b
402	VISal	Anterolateral visual area	113341.85373589258	13760.878655572948	99580.65499629294	23221.635266496418	12322.742482906335	8465.606310239724	2431.7554576159487	37816.89933272922
1074	VISal1	Anterolateral visual area, layer 1	22997.0	10866.0	12130.0	35380.0	27798.0	5812.0	1769.0	54081.0
905	VISal2/3	Anterolateral visual area, layer 2/3	171692.0	16594.0	155098.0	20584.0	11488.0	6382.0	2712.0	37498.0
1463157755	VISal2	Anterolateral visual area, layer 2	171692.0	16594.0	155098.0	20584.0	11488.0	6382.0	2712.0	37498.0
2845253318	VISal3	Anterolateral visual area, layer 3	171692.0	16594.0	155098.0	20584.0	11488.0	6382.0	2712.0	37498.0
1114	VISal4	Anterolateral visual area, layer 4	140324.0	18629.0	121694.0	27644.0	12019.0	10817.0	4807.0	43269.0
233	VISal5	Anterolateral visual area, layer 5	79124.0	14165.0	64959.0	15882.0	6295.0	8155.0	1430.0	26613.0
601	VISal6a	Anterolateral visual area, layer 6a	130988.0	7900.0	123088.0	19113.0	7900.0	9429.0	1783.0	31855.0
649	VISal6b	Anterolateral visual area, layer 6b	165450.0	7299.0	158150.0	49878.0	17031.0	27980.0	4866.0	62043.0
394	VISam	Anteromedial visual area	171145.1021110057	20806.35815939279	150338.02356103732	39329.80056135357	24464.8093769766	11013.40650695762	3850.318350727388	62938.86424731183
281	VISam1	Anteromedial visual area, layer 1	23450.0	14787.0	8663.0	75578.0	62584.0	7020.0	5974.0	112322.0
1066	VISam2/3	Anteromedial visual area, layer 2/3	259281.0	25748.0	233532.0	25449.0	15568.0	5688.0	4191.0	48003.0
1645194511	VISam2	Anteromedial visual area, layer 2	259281.0	25748.0	233532.0	25449.0	15568.0	5688.0	4191.0	48003.0
2292194787	VISam3	Anteromedial visual area, layer 3	259281.0	25748.0	233532.0	25449.0	15568.0	5688.0	4191.0	48003.0
401	VISam4	Anteromedial visual area, layer 4	220839.0	23115.0	197724.0	37695.0	21692.0	12802.0	3200.0	74679.0
433	VISam5	Anteromedial visual area, layer 5	135422.0	23150.0	112271.0	33502.0	18351.0	12045.0	3105.0	55053.0
1046	VISam6a	Anteromedial visual area, layer 6a	209971.0	17257.0	192713.0	32758.0	13103.0	16458.0	3195.0	45701.0
441	VISam6b	Anteromedial visual area, layer 6b	214492.0	6763.0	207729.0	52173.0	20289.0	29951.0	1932.0	61835.0
409	VISl	Lateral visual area	166131.20521364672	20991.726603952528	145139.15853689794	32969.50913797965	19656.627816368902	10064.539768795017	3247.6255350780507	55129.97803296337
421	VISl1	Lateral visual area, layer 1	24451.0	12459.0	11991.0	52795.0	40336.0	7319.0	5139.0	91885.0
973	VISl2/3	Lateral visual area, layer 2/3	230632.0	23836.0	206796.0	32372.0	20534.0	8133.0	3704.0	56208.0
3927629261	VISl2	Lateral visual area, layer 2	230632.0	23836.0	206796.0	32372.0	20534.0	8133.0	3704.0	56208.0
3962734174	VISl3	Lateral visual area, layer 3	230632.0	23836.0	206796.0	32372.0	20534.0	8133.0	3704.0	56208.0
573	VISl4	Lateral visual area, layer 4	220159.0	29670.0	190489.0	36715.0	21135.0	12464.0	3116.0	64354.0
613	VISl5	Lateral visual area, layer 5	127755.0	23837.0	103918.0	26096.0	12308.0	10983.0	2804.0	41364.0
74	VISl6a	Lateral visual area, layer 6a	195667.0	14253.0	181413.0	21550.0	10034.0	9350.0	2166.0	32953.0
121	VISl6b	Lateral visual area, layer 6b	244125.0	12402.0	231723.0	42428.0	18276.0	23498.0	652.0	58746.0
385	VISp	Primary visual area	165781.69653644873	17278.42600837147	148502.92353821092	30070.150215944854	18223.05310068401	9270.393805290094	2575.720443519213	47863.01479876958
593	VISp1	Primary visual area, layer 1	18406.0	7457.0	10948.0	37704.0	30380.0	4611.0	2713.0	63397.0
821	VISp2/3	Primary visual area, layer 2/3	212675.0	16749.0	195926.0	27095.0	18266.0	6116.0	2711.0	45063.0
2683995601	VISp2	Primary visual area, layer 2	212675.0	16749.0	195926.0	27095.0	18266.0	6116.0	2711.0	45063.0
3894563657	VISp3	Primary visual area, layer 3	212675.0	16749.0	195926.0	27095.0	18266.0	6116.0	2711.0	45063.0
721	VISp4	Primary visual area, layer 4	256161.0	28668.0	227492.0	35871.0	19899.0	13274.0	2698.0	56469.0
778	VISp5	Primary visual area, layer 5	134020.0	22170.0	111850.0	27954.0	13398.0	11728.0	2827.0	42558.0
33	VISp6a	Primary visual area, layer 6a	200261.0	12572.0	187689.0	21290.0	9222.0	10255.0	1812.0	32095.0
305	VISp6b	Primary visual area, layer 6b	237325.0	12556.0	224768.0	48187.0	18050.0	28409.0	1726.0	61371.0
425	VISpl	Posterolateral visual area	106748.69581494325	14505.1601907314	92243.49030580076	25410.366803278688	18218.693844577552	4973.11889186633	2217.124093631778	37365.7170554855
750	VISpl1	Posterolateral visual area, layer 1	14075.0	5611.0	8464.0	26818.0	21873.0	3613.0	1331.0	38421.0
269	VISpl2/3	Posterolateral visual area, layer 2/3	239006.0	30191.0	208815.0	40290.0	28613.0	7153.0	4523.0	61224.0
2153924985	VISpl2	Posterolateral visual area, layer 2	239006.0	30191.0	208815.0	40290.0	28613.0	7153.0	4523.0	61224.0
1431942459	VISpl3	Posterolateral visual area, layer 3	239006.0	30191.0	208815.0	40290.0	28613.0	7153.0	4523.0	61224.0
869	VISpl4	Posterolateral visual area, layer 4	182451.0	28551.0	153899.0	32033.0	22980.0	4874.0	4178.0	45961.0
902	VISpl5	Posterolateral visual area, layer 5	73856.0	10453.0	63403.0	16233.0	10368.0	4334.0	1529.0	23882.0
377	VISpl6a	Posterolateral visual area, layer 6a	69335.0	4882.0	64453.0	14160.0	8544.0	5126.0	488.0	19042.0
393	VISpl6b	Posterolateral visual area, layer 6b	97014.0	14925.0	82089.0	11194.0	11194.0	0.0	0.0	18656.0
533	VISpm	posteromedial visual area	136373.96325743885	14909.675521021563	121464.01379351885	24140.55213227322	14935.24858450789	7129.526412480424	2075.229761474521	38026.957866522105
805	VISpm1	posteromedial visual area, layer 1	16490.0	7413.0	9077.0	41149.0	32375.0	5900.0	2874.0	59909.0
41	VISpm2/3	posteromedial visual area, layer 2/3	217630.0	19382.0	198248.0	20070.0	13675.0	4033.0	2361.0	35911.0
2544082156	VISpm2	posteromedial visual area, layer 2	217630.0	19382.0	198248.0	20070.0	13675.0	4033.0	2361.0	35911.0
3710667749	VISpm3	posteromedial visual area, layer 3	217630.0	19382.0	198248.0	20070.0	13675.0	4033.0	2361.0	35911.0
501	VISpm4	posteromedial visual area, layer 4	175116.0	19813.0	155303.0	23892.0	13694.0	7575.0	2622.0	42249.0
565	VISpm5	posteromedial visual area, layer 5	106444.0	17378.0	89065.0	20275.0	9310.0	9103.0	1862.0	31033.0
257	VISpm6a	posteromedial visual area, layer 6a	160760.0	9609.0	151151.0	17217.0	8608.0	7607.0	1001.0	25425.0
469	VISpm6b	posteromedial visual area, layer 6b	128016.0	5246.0	122770.0	30430.0	8394.0	22035.0	0.0	38824.0
312782574	VISli	Laterointermediate area	180493.8417523469	23571.636311386424	156921.89609809057	29862.595504182897	18353.762820103453	8730.88409221534	2777.2207676096814	49668.817357430235
312782578	VISli1	Laterointermediate area, layer 1	21826.0	10409.0	11417.0	38280.0	28206.0	5708.0	4365.0	64472.0
312782582	VISli2/3	Laterointermediate area, layer 2/3	293579.0	32827.0	260752.0	35944.0	25348.0	7895.0	2701.0	60045.0
3808183566	VISli2	Laterointermediate area, layer 2	293579.0	32827.0	260752.0	35944.0	25348.0	7895.0	2701.0	60045.0
2985091592	VISli3	Laterointermediate area, layer 3	293579.0	32827.0	260752.0	35944.0	25348.0	7895.0	2701.0	60045.0
312782586	VISli4	Laterointermediate area, layer 4	256668.0	41101.0	215566.0	45474.0	24923.0	16178.0	4372.0	76519.0
312782590	VISli5	Laterointermediate area, layer 5	135364.0	23564.0	111800.0	20375.0	10453.0	7618.0	2303.0	34018.0
312782594	VISli6a	Laterointermediate area, layer 6a	189143.0	12973.0	176169.0	19119.0	9900.0	7511.0	1707.0	31751.0
312782598	VISli6b	Laterointermediate area, layer 6b	180478.0	5524.0	174953.0	31307.0	12891.0	18416.0	0.0	42357.0
312782628	VISpor	Postrhinal area	92736.95602453988	12657.218527607361	80079.08449079754	26125.531386503066	18370.530576687117	5500.462404907976	2253.221398773006	42702.467435582825
312782632	VISpor1	Postrhinal area, layer 1	18930.0	7477.0	11452.0	50828.0	40984.0	6057.0	3786.0	93327.0
312782636	VISpor2/3	Postrhinal area, layer 2/3	132930.0	16928.0	116001.0	23311.0	15984.0	4606.0	2719.0	35633.0
2782023316	VISpor2	Postrhinal area, layer 2	132930.0	16928.0	116001.0	23311.0	15984.0	4606.0	2719.0	35633.0
3920533696	VISpor3	Postrhinal area, layer 3	132930.0	16928.0	116001.0	23311.0	15984.0	4606.0	2719.0	35633.0
312782640	VISpor4	Postrhinal area, layer 4	206211.0	29613.0	176598.0	36836.0	23835.0	8667.0	4333.0	61032.0
312782644	VISpor5	Postrhinal area, layer 5	73965.0	12384.0	61581.0	17077.0	10348.0	5541.0	1187.0	25220.0
312782648	VISpor6a	Postrhinal area, layer 6a	107284.0	6748.0	100535.0	13846.0	8377.0	4538.0	930.0	19781.0
312782652	VISpor6b	Postrhinal area, layer 6b	129032.0	8064.0	120967.0	24193.0	12406.0	10545.0	1240.0	35359.0
31	ACA	Anterior cingulate area	176327.76679463114	21633.991160868805	154692.89068339788	48576.56426127299	31632.487837738805	13316.05880728101	3627.0221147395896	74245.33400979746
572	ACA1	Anterior cingulate area, layer 1
1053	ACA2/3	Anterior cingulate area, layer 2/3
2949903222	ACA2	Anterior cingulate area, layer 2
1037502706	ACA3	Anterior cingulate area, layer 3
739	ACA5	Anterior cingulate area, layer 5
179	ACA6a	Anterior cingulate area, layer 6a
227	ACA6b	Anterior cingulate area, layer 6b
39	ACAd	Anterior cingulate area, dorsal part	146114.18379820423	18671.811045412014	127441.57591232157	45650.83266638794	28554.557626072587	13446.206155806407	3649.0768281271776	71325.35405841247
935	ACAd1	Anterior cingulate area, dorsal part, layer 1	37523.0	13982.0	23540.0	78233.0	63940.0	8540.0	5752.0	126111.0
211	ACAd2/3	Anterior cingulate area, dorsal part, layer 2/3	253778.0	27249.0	226529.0	39206.0	27871.0	7467.0	3867.0	67700.0
3095364455	ACAd2	Anterior cingulate area, dorsal part, layer 2	253778.0	27249.0	226529.0	39206.0	27871.0	7467.0	3867.0	67700.0
2862362532	ACAd3	Anterior cingulate area, dorsal part, layer 3	253778.0	27249.0	226529.0	39206.0	27871.0	7467.0	3867.0	67700.0
1015	ACAd5	Anterior cingulate area, dorsal part, layer 5	121014.0	18683.0	102330.0	28720.0	15269.0	10823.0	2627.0	46618.0
919	ACAd6a	Anterior cingulate area, dorsal part, layer 6a	189540.0	15211.0	174328.0	48872.0	20219.0	25377.0	3275.0	65891.0
927	ACAd6b	Anterior cingulate area, dorsal part, layer 6b	154618.0	19076.0	135542.0	124497.0	45180.0	73293.0	6024.0	149598.0
48	ACAv	Anterior cingulate area, ventral part	215779.20139078444	25501.862611295248	190276.3387794892	52396.842997335414	35651.50016247482	13146.118697601873	3598.224137258725	78058.10252810814
588	ACAv1	Anterior cingulate area, ventral part, layer 1	37725.0	15935.0	21789.0	82985.0	67862.0	10569.0	4553.0	120982.0
296	ACAv2/3	Anterior cingulate area, ventral part, layer 2/3	316658.0	30988.0	285669.0	40713.0	28660.0	7759.0	4293.0	66942.0
2897348183	ACAv2	Anterior cingulate area, ventral part, layer 2	316658.0	30988.0	285669.0	40713.0	28660.0	7759.0	4293.0	66942.0
3582239403	ACAv3	Anterior cingulate area, ventral part, layer 3	316658.0	30988.0	285669.0	40713.0	28660.0	7759.0	4293.0	66942.0
772	ACAv5	Anterior cingulate area, ventral part, layer 5	204017.0	27299.0	176717.0	39108.0	24730.0	11586.0	2791.0	60775.0
810	ACAv6a	Anterior cingulate area, ventral part, layer 6a	328267.0	27272.0	300994.0	61718.0	33877.0	23934.0	3906.0	82954.0
819	ACAv6b	Anterior cingulate area, ventral part, layer 6b	250301.0	12856.0	237444.0	76737.0	34953.0	40176.0	1607.0	93611.0
972	PL	Prelimbic area	147175.60741817427	19607.591844680355	127567.6491940717	43632.448750227115	28753.96589404833	11289.149544475304	3588.158953461209	68005.43268357257
171	PL1	Prelimbic area, layer 1	72971.0	15588.0	57383.0	75303.0	60881.0	8530.0	5891.0	121148.0
304	PL2/3	Prelimbic area, layer 2/3	265027.0	27977.0	237049.0	38573.0	29085.0	6232.0	3254.0	69182.0
195	PL2	Prelimbic area, layer 2	265027.0	27977.0	237049.0	38573.0	29085.0	6232.0	3254.0	69182.0
2790124484	PL3	Prelimbic area, layer 3	265027.0	27977.0	237049.0	38573.0	29085.0	6232.0	3254.0	69182.0
363	PL5	Prelimbic area, layer 5	80146.0	14013.0	66133.0	16256.0	9194.0	5428.0	1633.0	27084.0
84	PL6a	Prelimbic area, layer 6a	263696.0	28563.0	235132.0	65352.0	31305.0	28734.0	5312.0	88146.0
132	PL6b	Prelimbic area, layer 6b	205169.0	16155.0	189014.0	134087.0	61389.0	67851.0	4846.0	155088.0
44	ILA	Infralimbic area	167326.10211825382	23812.01727758335	143513.08484067046	56235.433744704365	38727.99458463806	13901.20548904034	3605.639786332658	77614.52720574691
707	ILA1	Infralimbic area, layer 1	76180.0	12575.0	63604.0	103517.0	84745.0	11299.0	7472.0	139055.0
556	ILA2/3	Infralimbic area, layer 2/3	272380.0	26340.0	246039.0	44474.0	35312.0	5344.0	3817.0	66997.0
747	ILA2	Infralimbic area, layer 2	272380.0	26340.0	246039.0	44474.0	35312.0	5344.0	3817.0	66997.0
2078623765	ILA3	Infralimbic area, layer 3	272380.0	26340.0	246039.0	44474.0	35312.0	5344.0	3817.0	66997.0
827	ILA5	Infralimbic area, layer 5	112170.0	19650.0	92519.0	26060.0	18470.0	5988.0	1602.0	39554.0
1054	ILA6a	Infralimbic area, layer 6a	250961.0	36928.0	214032.0	73549.0	38929.0	30927.0	3692.0	96784.0
1081	ILA6b	Infralimbic area, layer 6b	205263.0	31578.0	173684.0	131578.0	42105.0	84210.0	5263.0	142105.0
714	ORB	Orbital area	152309.38530071528	20450.934386506964	131857.9239588183	39871.71503999661	24151.29202289753	12508.037176746942	3211.287922715537	64696.96737313244
264	ORB1	Orbital area, layer 1
492	ORB2/3	Orbital area, layer 2/3
3269661528	ORB2	Orbital area, layer 2
3880005807	ORB3	Orbital area, layer 3
352	ORB5	Orbital area, layer 5
476	ORB6a	Orbital area, layer 6a
516	ORB6b	Orbital area, layer 6b
723	ORBl	Orbital area, lateral part	148186.5588410923	19602.772203210767	128582.96282813899	38919.612066787624	20244.8017730415	15134.787522105602	3539.1598837876945	62738.88886337016
448	ORBl1	Orbital area, lateral part, layer 1	87300.0	16904.0	70395.0	32884.0	24390.0	5971.0	2523.0	58368.0
412	ORBl2/3	Orbital area, lateral part, layer 2/3	272450.0	31937.0	240512.0	63995.0	36906.0	20757.0	6331.0	109156.0
3803368771	ORBl2	Orbital area, lateral part, layer 2	272450.0	31937.0	240512.0	63995.0	36906.0	20757.0	6331.0	109156.0
1037481934	ORBl3	Orbital area, lateral part, layer 3	272450.0	31937.0	240512.0	63995.0	36906.0	20757.0	6331.0	109156.0
630	ORBl5	Orbital area, lateral part, layer 5	78380.0	12195.0	66184.0	22763.0	10893.0	10025.0	1844.0	36043.0
440	ORBl6a	Orbital area, lateral part, layer 6a	203489.0	24102.0	179387.0	49043.0	17986.0	26080.0	4976.0	69908.0
488	ORBl6b	Orbital area, lateral part, layer 6b	217275.0	22261.0	195013.0	66785.0	30276.0	32947.0	3561.0	96170.0
731	ORBm	Orbital area, medial part	144608.12805771365	20176.910299667037	124430.88019977802	43034.752097669254	29783.985172031076	10470.77820199778	2778.653829078801	69963.81378468369
484	ORBm1	Orbital area, medial part, layer 1	33545.0	14875.0	18670.0	58211.0	47662.0	7513.0	3035.0	97374.0
582	ORBm2/3	Orbital area, medial part, layer 2/3	267371.0	25880.0	241491.0	42107.0	30290.0	8238.0	3578.0	71648.0
524	ORBm2	Orbital area, medial part, layer 2	267371.0	25880.0	241491.0	42107.0	30290.0	8238.0	3578.0	71648.0
2012716980	ORBm3	Orbital area, medial part, layer 3	267371.0	25880.0	241491.0	42107.0	30290.0	8238.0	3578.0	71648.0
620	ORBm5	Orbital area, medial part, layer 5	101511.0	14335.0	87175.0	20590.0	11457.0	7748.0	1383.0	34095.0
910	ORBm6a	Orbital area, medial part, layer 6a	303984.0	37819.0	266165.0	64662.0	33285.0	27201.0	4175.0	93056.0
527696977	ORBm6b	Orbital area, medial part, layer 6b	180124.0	12422.0	167701.0	118012.0	55900.0	49689.0	12422.0	130434.0
738	ORBv	Orbital area, ventral part
746	ORBvl	Orbital area, ventrolateral part	164720.00362140496	21966.377118346107	142753.40399760916	38824.25374446242	25670.737870051333	10100.25719007102	3051.9886435553053	63523.38538077491
969	ORBvl1	Orbital area, ventrolateral part, layer 1	31855.0	14418.0	17436.0	48621.0	38393.0	6454.0	3772.0	77625.0
288	ORBvl2/3	Orbital area, ventrolateral part, layer 2/3	321295.0	36060.0	285235.0	53461.0	37423.0	11583.0	4455.0	91304.0
3653590473	ORBvl2	Orbital area, ventrolateral part, layer 2	321295.0	36060.0	285235.0	53461.0	37423.0	11583.0	4455.0	91304.0
2413172686	ORBvl3	Orbital area, ventrolateral part, layer 3	321295.0	36060.0	285235.0	53461.0	37423.0	11583.0	4455.0	91304.0
1125	ORBvl5	Orbital area, ventrolateral part, layer 5	97902.0	15190.0	82712.0	22887.0	12461.0	8918.0	1506.0	36611.0
608	ORBvl6a	Orbital area, ventrolateral part, layer 6a	207898.0	21077.0	186821.0	32041.0	13945.0	15328.0	2767.0	49712.0
680	ORBvl6b	Orbital area, ventrolateral part, layer 6b	181052.0	14736.0	166315.0	42105.0	16842.0	21052.0	4210.0	58947.0
95	AI	Agranular insular area	94513.77994227421	12967.28040742007	81545.91598352509	31344.854870514522	19875.356150659554	8229.06961285552	3239.3615813369165	50781.18929846462
104	AId	Agranular insular area, dorsal part	109113.39516800888	14568.341496049077	94544.31514814908	32390.558026810733	20081.94593252716	8499.173924751542	3808.5951292991003	53164.20047461564
996	AId1	Agranular insular area, dorsal part, layer 1	25012.0	13835.0	11176.0	69961.0	51897.0	8820.0	9243.0	116239.0
328	AId2/3	Agranular insular area, dorsal part, layer 2/3	170777.0	19800.0	150977.0	35276.0	23555.0	7282.0	4437.0	60652.0
3250982806	AId2	Agranular insular area, dorsal part, layer 2	170777.0	19800.0	150977.0	35276.0	23555.0	7282.0	4437.0	60652.0
3088876178	AId3	Agranular insular area, dorsal part, layer 3	170777.0	19800.0	150977.0	35276.0	23555.0	7282.0	4437.0	60652.0
1101	AId5	Agranular insular area, dorsal part, layer 5	67278.0	10349.0	56928.0	18577.0	11509.0	4839.0	2229.0	30956.0
783	AId6a	Agranular insular area, dorsal part, layer 6a	160404.0	16377.0	144026.0	32384.0	13917.0	15501.0	2965.0	47919.0
831	AId6b	Agranular insular area, dorsal part, layer 6b	207908.0	23966.0	183942.0	50928.0	17974.0	29958.0	2995.0	87477.0
111	AIp	Agranular insular area, posterior part	72097.71244352653	11194.364076416678	60902.83007615851	27925.750742222797	18670.270027107268	6766.164760552472	2488.497095649929	43447.4567574545
120	AIp1	Agranular insular area, posterior part, layer 1	11033.0	5133.0	5900.0	47554.0	38822.0	5782.0	2950.0	75166.0
163	AIp2/3	Agranular insular area, posterior part, layer 2/3	100287.0	12223.0	88063.0	26144.0	18859.0	4784.0	2500.0	41886.0
1672280517	AIp2	Agranular insular area, posterior part, layer 2	100287.0	12223.0	88063.0	26144.0	18859.0	4784.0	2500.0	41886.0
2414821463	AIp3	Agranular insular area, posterior part, layer 3	100287.0	12223.0	88063.0	26144.0	18859.0	4784.0	2500.0	41886.0
344	AIp5	Agranular insular area, posterior part, layer 5	60534.0	10580.0	49954.0	19948.0	10973.0	6682.0	2292.0	30005.0
314	AIp6a	Agranular insular area, posterior part, layer 6a	90337.0	14373.0	75963.0	23320.0	11140.0	9986.0	2193.0	35615.0
355	AIp6b	Agranular insular area, posterior part, layer 6b	247002.0	47961.0	199040.0	85131.0	41966.0	37170.0	5995.0	113908.0
119	AIv	Agranular insular area, ventral part	94543.77528923974	12009.284640871974	82534.14899241368	33890.77932682732	21121.184371095944	9699.87284314968	3067.8227987905343	55940.68112110952
704	AIv1	Agranular insular area, ventral part, layer 1	35894.0	10105.0	25789.0	66000.0	49368.0	11578.0	5052.0	113473.0
694	AIv2/3	Agranular insular area, ventral part, layer 2/3	127793.0	14091.0	113701.0	35616.0	23116.0	9217.0	3281.0	58732.0
2224619882	AIv2	Agranular insular area, ventral part, layer 2	127793.0	14091.0	113701.0	35616.0	23116.0	9217.0	3281.0	58732.0
3376791707	AIv3	Agranular insular area, ventral part, layer 3	127793.0	14091.0	113701.0	35616.0	23116.0	9217.0	3281.0	58732.0
800	AIv5	Agranular insular area, ventral part, layer 5	69032.0	9782.0	59250.0	20362.0	11019.0	7066.0	2275.0	33178.0
675	AIv6a	Agranular insular area, ventral part, layer 6a	172475.0	17277.0	155198.0	38611.0	16225.0	19531.0	2854.0	58894.0
699	AIv6b	Agranular insular area, ventral part, layer 6b	145833.0	0.0	145833.0	31250.0	0.0	31250.0	0.0	62500.0
254	RSP	Retrosplenial area	156986.1529523923	18489.334740511233	138496.45517487935	46417.26098730859	29030.234767324077	14956.363403443962	2429.498006911756	70263.22823690639
894	RSPagl	Retrosplenial area, lateral agranular part	156204.78607680934	18560.15485753107	137644.34586846767	33901.94467756331	22301.56052431763	8950.55901903582	2648.4884173227297	54096.963007366554
671	RSPagl1	Retrosplenial area, lateral agranular part, layer 1	33431.0	12258.0	21173.0	52021.0	43460.0	5622.0	2937.0	81450.0
965	RSPagl2/3	Retrosplenial area, lateral agranular part, layer 2/3	259994.0	25555.0	234438.0	27124.0	18592.0	5470.0	3060.0	48127.0
3192952047	RSPagl2	Retrosplenial area, lateral agranular part, layer 2	259994.0	25555.0	234438.0	27124.0	18592.0	5470.0	3060.0	48127.0
2892558637	RSPagl3	Retrosplenial area, lateral agranular part, layer 3	259994.0	25555.0	234438.0	27124.0	18592.0	5470.0	3060.0	48127.0
774	RSPagl5	Retrosplenial area, lateral agranular part, layer 5	142235.0	20363.0	121872.0	27792.0	16167.0	9315.0	2309.0	45654.0
906	RSPagl6a	Retrosplenial area, lateral agranular part, layer 6a	159705.0	12831.0	146874.0	31122.0	14196.0	14742.0	2184.0	43680.0
279	RSPagl6b	Retrosplenial area, lateral agranular part, layer 6b	167207.0	4058.0	163149.0	66558.0	16233.0	47077.0	3246.0	78733.0
480149258	VISmma	Mediomedial anterior visual area
480149262	VISmma1	Mediomedial anterior visual area, layer 1
480149266	VISmma2/3	Mediomedial anterior visual area, layer 2/3
2026216612	VISmma2	Mediomedial anterior visual area, layer 2
3206763505	VISmma3	Mediomedial anterior visual area, layer 3
480149270	VISmma4	Mediomedial anterior visual area, layer 4
480149274	VISmma5	Mediomedial anterior visual area, layer 5
480149278	VISmma6a	Mediomedial anterior visual area, layer 6a
480149282	VISmma6b	Mediomedial anterior visual area, layer 6b
480149286	VISmmp	Mediomedial posterior visual area
480149290	VISmmp1	Mediomedial posterior visual area, layer 1
480149294	VISmmp2/3	Mediomedial posterior visual area, layer 2/3
2341154899	VISmmp2	Mediomedial posterior visual area, layer 2
3403314552	VISmmp3	Mediomedial posterior visual area, layer 3
480149298	VISmmp4	Mediomedial posterior visual area, layer 4
480149302	VISmmp5	Mediomedial posterior visual area, layer 5
480149306	VISmmp6a	Mediomedial posterior visual area, layer 6a
480149310	VISmmp6b	Mediomedial posterior visual area, layer 6b
480149314	VISm	Medial visual area
480149318	VISm1	Medial visual area, layer 1
480149322	VISm2/3	Medial visual area, layer 2/3
3114287561	VISm2	Medial visual area, layer 2
2887815719	VISm3	Medial visual area, layer 3
480149326	VISm4	Medial visual area, layer 4
480149330	VISm5	Medial visual area, layer 5
480149334	VISm6a	Medial visual area, layer 6a
480149338	VISm6b	Medial visual area, layer 6b
879	RSPd	Retrosplenial area, dorsal part	135219.37306939848	16230.666033795329	118988.13247372895	41521.21760593028	25024.31710155934	13952.031979263833	2543.6205248429515	64609.16991769921
442	RSPd1	Retrosplenial area, dorsal part, layer 1	39802.0	10814.0	28988.0	64497.0	50358.0	10620.0	3518.0	108399.0
434	RSPd2/3	Retrosplenial area, dorsal part, layer 2/3	223818.0	22071.0	201746.0	31360.0	21350.0	7236.0	2772.0	51323.0
2361776473	RSPd2	Retrosplenial area, dorsal part, layer 2	223818.0	22071.0	201746.0	31360.0	21350.0	7236.0	2772.0	51323.0
3956191525	RSPd3	Retrosplenial area, dorsal part, layer 3	223818.0	22071.0	201746.0	31360.0	21350.0	7236.0	2772.0	51323.0
545	RSPd4	Retrosplenial area, dorsal part, layer 4
610	RSPd5	Retrosplenial area, dorsal part, layer 5	140783.0	20007.0	120775.0	38550.0	19397.0	17079.0	2073.0	58509.0
274	RSPd6a	Retrosplenial area, dorsal part, layer 6a	115344.0	9100.0	106244.0	31296.0	10839.0	18607.0	1849.0	41247.0
330	RSPd6b	Retrosplenial area, dorsal part, layer 6b	157092.0	4689.0	152403.0	112543.0	32825.0	75029.0	4689.0	124267.0
886	RSPv	Retrosplenial area, ventral part	176315.70413051272	20413.32893510219	155902.15409107207	57407.751280028686	36132.39122983148	19061.888268196486	2212.471782000717	83877.5964216565
542	RSPv1	Retrosplenial area, ventral part, layer 1	62870.0	21966.0	40903.0	97118.0	76585.0	17557.0	2975.0	139456.0
430	RSPv2/3	Retrosplenial area, ventral part, layer 2/3	386547.0	27658.0	358889.0	52972.0	33849.0	16895.0	2227.0	84507.0
606	RSPv2	Retrosplenial area, ventral part, layer 2	386547.0	27658.0	358889.0	52972.0	33849.0	16895.0	2227.0	84507.0
3314370483	RSPv3	Retrosplenial area, ventral part, layer 3	386547.0	27658.0	358889.0	52972.0	33849.0	16895.0	2227.0	84507.0
687	RSPv5	Retrosplenial area, ventral part, layer 5	128360.0	18774.0	109586.0	39657.0	21096.0	16860.0	1700.0	58677.0
590	RSPv6a	Retrosplenial area, ventral part, layer 6a	141803.0	12273.0	129530.0	47459.0	18807.0	26312.0	2339.0	62028.0
622	RSPv6b	Retrosplenial area, ventral part, layer 6b	146471.0	5326.0	141145.0	105858.0	33288.0	69906.0	2663.0	129161.0
22	PTLp	Posterior parietal association areas	154876.939953486	18826.256248722144	136049.98049989776	32165.87169034962	18557.966302903293	10811.268810059293	2795.761513494173	52931.28027243917
532	PTLp1	Posterior parietal association areas, layer 1
241	PTLp2/3	Posterior parietal association areas, layer 2/3
2300544548	PTLp2	Posterior parietal association areas, layer 2
3360392253	PTLp3	Posterior parietal association areas, layer 3
635	PTLp4	Posterior parietal association areas, layer 4
683	PTLp5	Posterior parietal association areas, layer 5
308	PTLp6a	Posterior parietal association areas, layer 6a
340	PTLp6b	Posterior parietal association areas, layer 6b
312782546	VISa	Anterior area	163313.22263021005	20373.210718422837	142939.2038554849	31429.066159596092	18592.06980962997	10271.873975477018	2564.1223744891045	51372.25073765655
312782550	VISa1	Anterior area, layer 1	25512.0	15034.0	10478.0	50569.0	41116.0	6036.0	3416.0	79954.0
312782554	VISa2/3	Anterior area, layer 2/3	235301.0	23614.0	211686.0	24939.0	15662.0	6566.0	2710.0	43734.0
1695203883	VISa2	Anterior area, layer 2	235301.0	23614.0	211686.0	24939.0	15662.0	6566.0	2710.0	43734.0
1160721590	VISa3	Anterior area, layer 3	235301.0	23614.0	211686.0	24939.0	15662.0	6566.0	2710.0	43734.0
312782558	VISa4	Anterior area, layer 4	215876.0	22986.0	192889.0	33552.0	17704.0	13420.0	2427.0	56110.0
312782562	VISa5	Anterior area, layer 5	135096.0	23895.0	111200.0	28313.0	13627.0	12134.0	2551.0	48039.0
312782566	VISa6a	Anterior area, layer 6a	173635.0	14845.0	158789.0	24523.0	9677.0	13060.0	1785.0	37207.0
312782570	VISa6b	Anterior area, layer 6b	191838.0	6889.0	184949.0	46104.0	15368.0	29676.0	1059.0	55643.0
417	VISrl	Rostrolateral visual area	143001.5671784143	16648.678552748977	126352.33301541395	33203.039442513	18509.960342122267	11570.550472264098	3121.8294311294344	55125.85549026244
312782604	VISrl1	Rostrolateral visual area, layer 1	24151.0	11124.0	13026.0	54010.0	41715.0	8343.0	3951.0	90895.0
312782608	VISrl2/3	Rostrolateral visual area, layer 2/3	211397.0	19209.0	192188.0	29637.0	17014.0	8690.0	3933.0	54152.0
1430875964	VISrl2	Rostrolateral visual area, layer 2	211397.0	19209.0	192188.0	29637.0	17014.0	8690.0	3933.0	54152.0
3714509274	VISrl3	Rostrolateral visual area, layer 3	211397.0	19209.0	192188.0	29637.0	17014.0	8690.0	3933.0	54152.0
312782612	VISrl4	Rostrolateral visual area, layer 4	212936.0	23742.0	189194.0	40194.0	21686.0	16077.0	2430.0	65432.0
312782616	VISrl5	Rostrolateral visual area, layer 5	98155.0	17867.0	80287.0	23900.0	9745.0	11602.0	2552.0	37823.0
312782620	VISrl6a	Rostrolateral visual area, layer 6a	152003.0	11500.0	140502.0	23193.0	7283.0	13609.0	2300.0	35269.0
312782624	VISrl6b	Rostrolateral visual area, layer 6b	159831.0	5257.0	154574.0	42060.0	14721.0	24185.0	3154.0	54679.0
541	TEa	Temporal association areas	142789.55399830118	20858.200592565627	121931.18191562513	31510.458388949563	21098.599644056143	7069.801925332687	3341.0852950693684	49568.473830036804
97	TEa1	Temporal association areas, layer 1	22640.0	13028.0	9611.0	50747.0	37536.0	7106.0	6104.0	78853.0
1127	TEa2/3	Temporal association areas, layer 2/3	230875.0	27872.0	203003.0	28722.0	20647.0	4745.0	3329.0	48484.0
2439179873	TEa2	Temporal association areas, layer 2	230875.0	27872.0	203003.0	28722.0	20647.0	4745.0	3329.0	48484.0
2854337283	TEa3	Temporal association areas, layer 3	230875.0	27872.0	203003.0	28722.0	20647.0	4745.0	3329.0	48484.0
234	TEa4	Temporal association areas, layer 4	185755.0	32666.0	153089.0	37344.0	25891.0	8065.0	3387.0	60332.0
289	TEa5	Temporal association areas, layer 5	111860.0	19551.0	92309.0	22048.0	14052.0	5286.0	2709.0	35223.0
729	TEa6a	Temporal association areas, layer 6a	175027.0	15925.0	159102.0	24086.0	13984.0	8360.0	1741.0	36179.0
786	TEa6b	Temporal association areas, layer 6b	159768.0	14182.0	145586.0	62807.0	26628.0	33285.0	2894.0	77279.0
922	PERI	Perirhinal area	64028.99377724931	11369.419024970273	52659.27752675387	31315.543955608402	21238.64601664685	6607.06686484344	3469.335988902101	50014.51724137931
540	PERI1	Perirhinal area, layer 1	48438.0	8488.0	39950.0	60547.0	45608.0	9506.0	5432.0	101063.0
888	PERI2/3	Perirhinal area, layer 2/3	75599.0	13237.0	62362.0	19414.0	11178.0	5736.0	2500.0	29121.0
3132124329	PERI2	Perirhinal area, layer 2	75599.0	13237.0	62362.0	19414.0	11178.0	5736.0	2500.0	29121.0
2668242174	PERI3	Perirhinal area, layer 3	75599.0	13237.0	62362.0	19414.0	11178.0	5736.0	2500.0	29121.0
692	PERI5	Perirhinal area, layer 5	52592.0	11851.0	40740.0	22370.0	13629.0	5333.0	3407.0	35407.0
335	PERI6a	Perirhinal area, layer 6a	88168.0	11877.0	76290.0	14618.0	7766.0	5025.0	1827.0	19186.0
368	PERI6b	Perirhinal area, layer 6b	84257.0	4434.0	79822.0	19955.0	15521.0	2217.0	2217.0	26607.0
895	ECT	Ectorhinal area	105377.70063286509	17588.60153277729	87789.06385352649	29344.71180860404	20255.092277582677	6210.769735879427	2877.849795141937	47038.24732952883
836	ECT1	Ectorhinal area, layer 1	34256.0	14329.0	19927.0	67659.0	51148.0	10058.0	6452.0	107136.0
427	ECT2/3	Ectorhinal area, layer 2/3	155927.0	25927.0	130000.0	27268.0	19690.0	4742.0	2835.0	42422.0
2218254883	ECT2	Ectorhinal area, layer 2	155927.0	25927.0	130000.0	27268.0	19690.0	4742.0	2835.0	42422.0
3516629919	ECT3	Ectorhinal area, layer 3	155927.0	25927.0	130000.0	27268.0	19690.0	4742.0	2835.0	42422.0
988	ECT5	Ectorhinal area, layer 5	93046.0	16973.0	76073.0	22709.0	14340.0	5830.0	2538.0	40152.0
977	ECT6a	Ectorhinal area, layer 6a	104580.0	10903.0	93677.0	14258.0	8903.0	4064.0	1290.0	22580.0
1045	ECT6b	Ectorhinal area, layer 6b	117989.0	13294.0	104694.0	38637.0	18695.0	18695.0	1246.0	46530.0
698	OLF	Olfactory areas	153466.5196460273	91205.48495371136	62260.33839355335	42772.37896710085	28158.394327805352	11855.1106783572	2757.7856100793124	67827.91663743151
507	MOB	Main olfactory bulb	220998.6734730299	187692.17838418463	33305.62233607317	35693.17143246783	24271.219641588406	9451.88569485179	1969.3559417059234	58850.86536836186
212	MOBgl	Main olfactory bulb, glomerular layer	182833.0	144176.0	38656.0	42816.0	31465.0	9263.0	2087.0	92724.0
220	MOBgr	Main olfactory bulb, granule layer	263547.0	228189.0	35357.0	40916.0	26579.0	12406.0	1931.0	49530.0
228	MOBipl	Main olfactory bulb, inner plexiform layer	258772.0	235798.0	22974.0	23088.0	14801.0	7029.0	1257.0	34003.0
236	MOBmi	Main olfactory bulb, mitral layer	253748.0	231628.0	22120.0	23822.0	14250.0	7391.0	2180.0	38179.0
244	MOBopl	Main olfactory bulb, outer plexiform layer	200374.0	169275.0	31098.0	29557.0	19783.0	7774.0	1999.0	47058.0
2358040414	MOB_O	Main olfactory bulb: Other	182833.0	144176.0	38656.0	42816.0	31465.0	9263.0	2087.0	92724.0
151	AOB	Accessory olfactory bulb	96478.87160112808	49925.379396583834	46552.758952801574	37850.247379343375	30570.439525355185	5860.15958069494	1419.119512584473	86353.7492151333
188	AOBgl	Accessory olfactory bulb, glomerular layer	54484.0	40234.0	14249.0	34786.0	30595.0	2514.0	1676.0	106454.0
196	AOBgr	Accessory olfactory bulb, granular layer	98746.0	27067.0	71679.0	22055.0	15538.0	6015.0	501.0	29573.0
204	AOBmi	Accessory olfactory bulb, mitral layer	118545.0	68253.0	50291.0	48495.0	39066.0	7633.0	1796.0	107319.0
159	AON	Anterior olfactory nucleus	136067.0	29927.0	106140.0	54074.0	31444.0	18748.0	3880.0	76077.0
167	AONd	Anterior olfactory nucleus, dorsal part
175	AONe	Anterior olfactory nucleus, external part
183	AONl	Anterior olfactory nucleus, lateral part
191	AONm	Anterior olfactory nucleus, medial part
199	AONpv	Anterior olfactory nucleus, posteroventral part
160	AON1	Anterior olfactory nucleus, layer 1
168	AON2	Anterior olfactory nucleus, layer 2
2561915647	AON_O	Anterior olfactory nucleus: Other	136067.0	29927.0	106140.0	54074.0	31444.0	18748.0	3880.0	76077.0
589	TT	Taenia tecta	101923.53827823751	19881.115202980807	82041.92504657511	55071.9312854729	42106.50387764828	9728.009488323729	3235.9159481824877	88665.82986005806
597	TTd	Taenia tecta, dorsal part	141092.0	21805.0	119287.0	59981.0	46276.0	10362.0	3341.0	81549.0
297	TTd1-4	Taenia tecta, dorsal part, layers 1-4
1034	TTd1	Taenia tecta, dorsal part, layer 1
1042	TTd2	Taenia tecta, dorsal part, layer 2
1050	TTd3	Taenia tecta, dorsal part, layer 3
1059	TTd4	Taenia tecta, dorsal part, layer 4
3389528505	TTd_O	Taenia tecta, dorsal part: Other	141092.0	21805.0	119287.0	59981.0	46276.0	10362.0	3341.0	81549.0
605	TTv	Taenia tecta, ventral part	62445.0	17942.0	44502.0	50124.0	37904.0	9089.0	3130.0	95839.0
306	TTv1-3	Taenia tecta, ventral part, layers 1-3
1067	TTv1	Taenia tecta, ventral part, layer 1
1075	TTv2	Taenia tecta, ventral part, layer 2
1082	TTv3	Taenia tecta, ventral part, layer 3
1860102496	TTv_O	Taenia tecta, ventral part: Other	62445.0	17942.0	44502.0	50124.0	37904.0	9089.0	3130.0	95839.0
814	DP	Dorsal peduncular area	135319.0	26612.0	108706.0	76366.0	56407.0	15678.0	4281.0	101938.0
496	DP1	Dorsal peduncular area, layer 1
535	DP2	Dorsal peduncular area, layer 2
360	DP2/3	Dorsal peduncular area, layer 2/3
646	DP5	Dorsal peduncular area, layer 5
267	DP6a	Dorsal peduncular area, layer 6a
1953921139	DP_O	Dorsal peduncular area: Other	135319.0	26612.0	108706.0	76366.0	56407.0	15678.0	4281.0	101938.0
961	PIR	Piriform area	103558.0	14136.0	89421.0	43927.0	28429.0	12111.0	3386.0	66469.0
152	PIR1-3	Piriform area, layers 1-3
276	PIR1	Piriform area, molecular layer
284	PIR2	Piriform area, pyramidal layer
291	PIR3	Piriform area, polymorph layer
1668688439	PIR_O	Piriform area: Other	103558.0	14136.0	89421.0	43927.0	28429.0	12111.0	3386.0	66469.0
619	NLOT	Nucleus of the lateral olfactory tract	46461.561762391815	10887.991542092841	35573.221872541304	18304.782258064515	11823.771046420141	5146.459480723839	1333.551730920535	33917.91817466562
392	NLOT1-3	Nucleus of the lateral olfactory tract, layers 1-3
260	NLOT1	Nucleus of the lateral olfactory tract, molecular layer	8894.0	5336.0	3557.0	15247.0	11689.0	2033.0	1524.0	32782.0
268	NLOT2	Nucleus of the lateral olfactory tract, pyramidal layer	55474.0	6911.0	48563.0	15096.0	10003.0	4001.0	1091.0	27282.0
1139	NLOT3	Nucleus of the lateral olfactory tract, layer 3	94406.0	31336.0	63070.0	32130.0	16660.0	13883.0	1586.0	52756.0
631	COA	Cortical amygdalar area	88015.17306863562	16716.5641681271	71298.00508518402	31614.822621886404	24234.49777343638	5374.539824364831	2004.4166882140566	49495.54745692916
639	COAa	Cortical amygdalar area, anterior part	61549.0	20135.0	41413.0	35963.0	27902.0	5515.0	2545.0	59069.0
192	COAa1	Cortical amygdalar area, anterior part, layer 1
200	COAa2	Cortical amygdalar area, anterior part, layer 2
208	COAa3	Cortical amygdalar area, anterior part, layer 3
1466095084	COAa_O	Cortical amygdalar area, anterior part: Other	61549.0	20135.0	41413.0	35963.0	27902.0	5515.0	2545.0	59069.0
647	COAp	Cortical amygdalar area, posterior part	96167.00102715704	15663.654073554464	80502.86516685039	30275.543466279185	23104.872908107023	5331.2767812406055	1837.9119901793767	46546.8348531917
655	COApl	Cortical amygdalar area, posterior part, lateral zone	98998.0	16271.0	82726.0	30758.0	22952.0	5864.0	1940.0	48970.0
584	COApl1-2	Cortical amygdalar area, posterior part, lateral zone, layers 1-2
376	COApl1-3	Cortical amygdalar area, posterior part, lateral zone, layers 1-3
216	COApl1	Cortical amygdalar area, posterior part, lateral zone, layer 1
224	COApl2	Cortical amygdalar area, posterior part, lateral zone, layer 2
232	COApl3	Cortical amygdalar area, posterior part, lateral zone, layer 3
1992072790	COApl_O	Cortical amygdalar area, posterior part, lateral zone: Other	98998.0	16271.0	82726.0	30758.0	22952.0	5864.0	1940.0	48970.0
663	COApm	Cortical amygdalar area, posterior part, medial zone	93535.0	15099.0	78436.0	29827.0	23247.0	4836.0	1743.0	44294.0
592	COApm1-2	Cortical amygdalar area, posterior part, medial zone, layers 1-2
383	COApm1-3	Cortical amygdalar area, posterior part, medial zone, layers 1-3
240	COApm1	Cortical amygdalar area, posterior part, medial zone, layer 1
248	COApm2	Cortical amygdalar area, posterior part, medial zone, layer 2
256	COApm3	Cortical amygdalar area, posterior part, medial zone, layer 3
1375046773	COApm_O	Cortical amygdalar area, posterior part, medial zone: Other	93535.0	15099.0	78436.0	29827.0	23247.0	4836.0	1743.0	44294.0
788	PAA	Piriform-amygdalar area	60878.0	10896.0	49982.0	32085.0	24439.0	5479.0	2166.0	49169.0
400	PAA1-3	Piriform-amygdalar area, layers 1-3
408	PAA1	Piriform-amygdalar area, molecular layer
416	PAA2	Piriform-amygdalar area, pyramidal layer
424	PAA3	Piriform-amygdalar area, polymorph layer
1203939479	PAA_O	Piriform-amygdalar area: Other	60878.0	10896.0	49982.0	32085.0	24439.0	5479.0	2166.0	49169.0
566	TR	Postpiriform transition area	74319.0	15749.0	58569.0	34763.0	25676.0	6376.0	2710.0	52728.0
517	TR1-3	Postpiriform transition area, layers 1-3
1140	TR1	Postpiriform transition area, layers 1
1141	TR2	Postpiriform transition area, layers 2
1142	TR3	Postpiriform transition area, layers 3
1209357605	TR_O	Postpiriform transition area: Other	74319.0	15749.0	58569.0	34763.0	25676.0	6376.0	2710.0	52728.0
1024543562	OLF_O	Olfactory areas: Other	151277.0	98173.0	53104.0	70753.0	40297.0	26304.0	4150.0	123471.0
1089	HPF	Hippocampal formation	99129.43135828887	13612.81927945214	85515.84474856572	51810.71287875774	35215.38722852718	13789.862407838873	2804.539167834569	72239.38562662198
1080	HIP	Hippocampal region	98706.5886268894	11090.98776077369	87614.71449237471	55499.845573665625	38377.99574639771	14082.484617354963	3038.300961274302	74863.76021627676
375	CA	Ammon's horn	93959.32580403639	12971.300734041426	80987.04966066143	53023.403102258606	35202.04689616222	14683.767012910286	3136.4917557356857	69768.75049651372
382	CA1	Field CA1	80487.90316501063	11988.162872608631	68498.740292402	47573.56464728855	32259.999246131792	12048.70196870829	3263.863432448465	62584.39169014781
391	CA1slm	Field CA1, stratum lacunosum-moleculare	16849.0	8684.0	8164.0	67657.0	50082.0	12506.0	5068.0	89630.0
399	CA1so	Field CA1, stratum oriens	114258.0	17087.0	97170.0	49623.0	28763.0	18275.0	2584.0	62773.0
407	CA1sp	Field CA1, pyramidal layer	132049.0	10933.0	121115.0	31101.0	21537.0	7234.0	2329.0	42253.0
415	CA1sr	Field CA1, stratum radiatum	67784.0	9043.0	58740.0	39386.0	29138.0	7023.0	3224.0	53571.0
423	CA2	Field CA2	88836.9917453609	13680.30621409232	75156.55959849435	55506.035461929605	41235.99293402892	11383.430297827379	2885.208941425081	75532.5341081688
431	CA2slm	Field CA2, stratum lacunosum-moleculare	51086.0	12390.0	38696.0	77201.0	65383.0	8768.0	3049.0	103126.0
438	CA2so	Field CA2, stratum oriens	134607.0	14584.0	120023.0	46708.0	28379.0	16160.0	2167.0	65825.0
446	CA2sp	Field CA2, pyramidal layer	177840.0	11641.0	166198.0	28101.0	18867.0	7627.0	1605.0	36130.0
454	CA2sr	Field CA2, stratum radiatum	47051.0	14665.0	32386.0	56523.0	41857.0	10846.0	3819.0	77299.0
463	CA3	Field CA3	116209.87001995527	14512.920334326083	101695.9496856292	61678.989134903684	39518.31729390412	19210.569713105302	2948.8697893164062	80990.02008062333
471	CA3slm	Field CA3, stratum lacunosum-moleculare	109802.0	11001.0	98800.0	61955.0	50478.0	8326.0	3149.0	77228.0
479	CA3slu	Field CA3, stratum lucidum	101193.0	14250.0	86942.0	52400.0	34172.0	15245.0	2982.0	65657.0
486	CA3so	Field CA3, stratum oriens	132311.0	14603.0	117707.0	74515.0	41188.0	30491.0	2834.0	102033.0
495	CA3sp	Field CA3, pyramidal layer	141488.0	16667.0	124820.0	57192.0	34590.0	20133.0	2469.0	71371.0
504	CA3sr	Field CA3, stratum radiatum	82010.0	14146.0	67863.0	51763.0	39145.0	9204.0	3413.0	68440.0
726	DG	Dentate gyrus	112179.77654942335	6224.2206449577725	105954.90184635532	59342.855842808865	44309.748727434366	12276.812042653055	2755.29507272145	83659.3742657356
10703	DG-mo	Dentate gyrus, molecular layer	71685.0	5520.0	66164.0	63973.0	47220.0	13655.0	3097.0	93941.0
10704	DG-po	Dentate gyrus, polymorph layer	237730.0	8790.0	228940.0	44378.0	34734.0	7900.0	1743.0	54094.0
632	DG-sg	Dentate gyrus, granule cell layer	167641.0	7024.0	160617.0	53264.0	40562.0	10434.0	2267.0	68582.0
10702	DG-sgz	Dentate gyrus, subgranular zone
734	DGcr	Dentate gyrus crest
742	DGcr-mo	Dentate gyrus crest, molecular layer
751	DGcr-po	Dentate gyrus crest, polymorph layer
758	DGcr-sg	Dentate gyrus crest, granule cell layer
766	DGlb	Dentate gyrus lateral blade
775	DGlb-mo	Dentate gyrus lateral blade, molecular layer
782	DGlb-po	Dentate gyrus lateral blade, polymorph layer
790	DGlb-sg	Dentate gyrus lateral blade, granule cell layer
799	DGmb	Dentate gyrus medial blade
807	DGmb-mo	Dentate gyrus medial blade, molecular layer
815	DGmb-po	Dentate gyrus medial blade, polymorph layer
823	DGmb-sg	Dentate gyrus medial blade, granule cell layer
982	FC	Fasciola cinerea	99081.0	13771.0	85309.0	101759.0	53557.0	46289.0	1912.0	125095.0
19	IG	Induseum griseum	33194.0	11310.0	21883.0	164002.0	147037.0	11802.0	5163.0	273911.0
822	RHP	Retrohippocampal region	100629.04194861125	16940.696987357813	83687.73488172729	47311.77464480911	31443.144239859314	13318.217370384551	2549.6696241905915	69281.10360595412
909	ENT	Entorhinal area	92085.49348840027	16507.865808732426	75577.04957075755	42602.716746788254	30466.927238035452	9077.642442964994	3057.33476230596	65779.1315177947
918	ENTl	Entorhinal area, lateral part	89763.12642137831	16661.55406657076	73101.18378889699	41870.79107955777	29687.38203791656	8448.071694617976	3734.3792197938633	65609.26066156909
1121	ENTl1	Entorhinal area, lateral part, layer 1	12533.0	6080.0	6453.0	63762.0	54490.0	5730.0	3541.0	114571.0
20	ENTl2	Entorhinal area, lateral part, layer 2	81410.0	11937.0	69473.0	38060.0	28612.0	5869.0	3578.0	57211.0
999	ENTl2/3	Entorhinal area, lateral part, layer 2/3
715	ENTl2a	Entorhinal area, lateral part, layer 2a
764	ENTl2b	Entorhinal area, lateral part, layer 2b
52	ENTl3	Entorhinal area, lateral part, layer 3	100112.0	20359.0	79753.0	34913.0	23077.0	8119.0	3717.0	53536.0
92	ENTl4	Entorhinal area, lateral part, layer 4
312	ENTl4/5	Entorhinal area, lateral part, layer 4/5
139	ENTl5	Entorhinal area, lateral part, layer 5	95311.0	23118.0	72192.0	39817.0	24253.0	10927.0	4636.0	60163.0
387	ENTl5/6	Entorhinal area, lateral part, layer 5/6
28	ENTl6a	Entorhinal area, lateral part, layer 6a	154042.0	20326.0	133715.0	38800.0	23886.0	11964.0	2948.0	55335.0
60	ENTl6b	Entorhinal area, lateral part, layer 6b
926	ENTm	Entorhinal area, medial part, dorsal zone	95027.43479834733	16313.175726785916	78713.44085229613	43529.909690062785	31454.44392295882	9875.17364223035	2199.664548824785	65994.3214834047
526	ENTm1	Entorhinal area, medial part, dorsal zone, layer 1	16422.0	5495.0	10926.0	38943.0	32371.0	4925.0	1647.0	66618.0
543	ENTm2	Entorhinal area, medial part, dorsal zone, layer 2	64235.0	13258.0	50976.0	43614.0	32501.0	8618.0	2494.0	65596.0
468	ENTm2a	Entorhinal area, medial part, dorsal zone, layer 2a
508	ENTm2b	Entorhinal area, medial part, dorsal zone, layer 2b
664	ENTm3	Entorhinal area, medial part, dorsal zone, layer 3	117855.0	18402.0	99452.0	50897.0	35706.0	12745.0	2445.0	71911.0
712	ENTm4	Entorhinal area, medial part, dorsal zone, layer 4
727	ENTm5	Entorhinal area, medial part, dorsal zone, layer 5	146934.0	22741.0	124193.0	45074.0	29287.0	13431.0	2355.0	64780.0
550	ENTm5/6	Entorhinal area, medial part, dorsal zone, layer 5/6
743	ENTm6	Entorhinal area, medial part, dorsal zone, layer 6	202996.0	31505.0	171490.0	38640.0	23938.0	12602.0	2100.0	57945.0
934	ENTmv	Entorhinal area, medial part, ventral zone
259	ENTmv1	Entorhinal area, medial part, ventral zone, layer 1
324	ENTmv2	Entorhinal area, medial part, ventral zone, layer 2
371	ENTmv3	Entorhinal area, medial part, ventral zone, layer 3
419	ENTmv4	Entorhinal area, medial part, ventral zone, layer 4
1133	ENTmv5/6	Entorhinal area, medial part, ventral zone, layer 5/6
843	PAR	Parasubiculum	121261.0	22184.0	99076.0	64080.0	46512.0	15072.0	2496.0	93000.0
10693	PAR1	Parasubiculum, layer 1
10694	PAR2	Parasubiculum, layer 2
10695	PAR3	Parasubiculum, layer 3
2952544119	PAR_O	Parasubiculum: Other	121261.0	22184.0	99076.0	64080.0	46512.0	15072.0	2496.0	93000.0
1037	POST	Postsubiculum	159779.0	21211.0	138567.0	58580.0	37001.0	20477.0	1101.0	80959.0
10696	POST1	Postsubiculum, layer 1
10697	POST2	Postsubiculum, layer 2
10698	POST3	Postsubiculum, layer 3
2063775638	POST_O	Postsubiculum: Other	159779.0	21211.0	138567.0	58580.0	37001.0	20477.0	1101.0	80959.0
1084	PRE	Presubiculum	114249.0	14479.0	99769.0	38975.0	26172.0	11518.0	1284.0	64342.0
10699	PRE1	Presubiculum, layer 1
10700	PRE2	Presubiculum, layer 2
10701	PRE3	Presubiculum, layer 3
1580329576	PRE_O	Presubiculum: Other	114249.0	14479.0	99769.0	38975.0	26172.0	11518.0	1284.0	64342.0
502	SUB	Subiculum	100694.0	14958.0	85736.0	65756.0	31139.0	32801.0	1816.0	79681.0
509	SUBd	Subiculum, dorsal part
829	SUBd-m	Subiculum, dorsal part, molecular layer
845	SUBd-sp	Subiculum, dorsal part, pyramidal layer
837	SUBd-sr	Subiculum, dorsal part, stratum radiatum
518	SUBv	Subiculum, ventral part
853	SUBv-m	Subiculum, ventral part, molecular layer
870	SUBv-sp	Subiculum, ventral part, pyramidal layer
861	SUBv-sr	Subiculum, ventral part, stratum radiatum
1792026161	SUB_O	Subiculum: Other	100694.0	14958.0	85736.0	65756.0	31139.0	32801.0	1816.0	79681.0
484682470	ProS	Prosubiculum	95407.0	17163.0	78243.0	46688.0	28369.0	16470.0	1848.0	63373.0
484682475	ProSd	Prosubiculum, dorsal part
484682479	ProSd-m	Prosubiculum, dorsal part, molecular layer
484682483	ProSd-sp	Prosubiculum, dorsal part, pyramidal layer
484682487	ProSd-sr	Prosubiculum, dorsal part, stratum radiatum
484682492	ProSv	Prosubiculum, ventral part
484682496	ProSv-m	Prosubiculum, ventral part, molecular layer
484682500	ProSv-sp	Prosubiculum, ventral part, pyramidal layer
484682504	Prosv-sr	Prosubiculum, ventral part, stratum radiatum
2449182232	ProS_O	Prosubiculum: Other	95407.0	17163.0	78243.0	46688.0	28369.0	16470.0	1848.0	63373.0
589508447	HATA	Hippocampo-amygdalar transition area	65293.0	16414.0	48878.0	39155.0	33247.0	4495.0	1411.0	54106.0
484682508	APr	Area prostriata	174459.0	22539.0	151920.0	44642.0	31193.0	11020.0	2428.0	76271.0
3263488087	HPF_O	Hippocampal formation: Other	56879.0	8831.0	48047.0	42548.0	23551.0	18108.0	888.0	54990.0
703	CTXsp	Cortical subplate	115181.02506346854	28831.95035898014	86348.68887214392	40819.76952383635	24713.14163078039	12869.31700463734	3236.3384941496274	59109.061176271745
16	6b	Layer 6b, isocortex
583	CLA	Claustrum	198914.0	23307.0	175606.0	48209.0	23556.0	19871.0	4781.0	73459.0
942	EP	Endopiriform nucleus	65876.98669523057	16236.705693990303	49639.93029653851	31029.22178374112	15498.316924117713	12554.638335776299	2975.2665238471077	42478.033803134516
952	EPd	Endopiriform nucleus, dorsal part	54935.0	7898.0	47037.0	18104.0	8224.0	8181.0	1698.0	25889.0
966	EPv	Endopiriform nucleus, ventral part	86135.0	31675.0	54459.0	54959.0	28966.0	20652.0	5340.0	73191.0
131	LA	Lateral amygdalar nucleus	136011.0	47298.0	88713.0	68104.0	47692.0	15766.0	4645.0	114614.0
295	BLA	Basolateral amygdalar nucleus	113758.77051494608	28635.264991217846	85122.50552372824	39383.4126791313	23984.146555261905	12030.979283967235	3367.286839902165	55472.9061376582
303	BLAa	Basolateral amygdalar nucleus, anterior part	122399.0	36275.0	86123.0	41024.0	23438.0	13940.0	3645.0	59376.0
311	BLAp	Basolateral amygdalar nucleus, posterior part	114680.0	24705.0	89974.0	40490.0	26504.0	11012.0	2973.0	55908.0
451	BLAv	Basolateral amygdalar nucleus, ventral part	96333.0	21262.0	75070.0	34497.0	20720.0	10251.0	3525.0	47569.0
319	BMA	Basomedial amygdalar nucleus	127851.27950990506	32826.67781730911	95024.60169259594	38216.94486431865	25770.33578240458	9679.845897981095	2765.2793414875478	54184.83505610408
327	BMAa	Basomedial amygdalar nucleus, anterior part	125479.0	31739.0	93740.0	35640.0	22711.0	10349.0	2579.0	51934.0
334	BMAp	Basomedial amygdalar nucleus, posterior part	130382.0	33987.0	96395.0	40966.0	29034.0	8966.0	2964.0	56586.0
780	PA	Posterior amygdalar nucleus	166511.0	34352.0	132159.0	37861.0	27550.0	8634.0	1677.0	54261.0
2416897036	CTXsp_O	Cortical subplate: Other	136301.0	60383.0	75918.0	67273.0	35814.0	26454.0	5004.0	88462.0
623	CNU	Cerebral nuclei	146830.35368138217	139198.10745001733	7632.021887784584	51365.12570958049	23293.90305212065	24891.878657690973	3178.159950306252	71169.31387784584
477	STR	Striatum	159003.66840915423	152330.7710950993	6672.763094322703	42187.09362012095	20355.1224322752	19081.274915651727	2749.53531103927	61004.82218734919
485	STRd	Striatum dorsal region	163372.0	161940.0	1432.0	39878.0	16003.0	20960.0	2914.0	58215.0
672	CP	Caudoputamen	163372.0	161940.0	1432.0	39878.0	16003.0	20960.0	2914.0	58215.0
493	STRv	Striatum ventral region	187767.03022778995	186892.6400548208	874.3901729691215	27645.738808628827	16188.34066701081	9010.923010927809	2444.9677945891713	39911.93400417336
56	ACB	Nucleus accumbens	210598.0	209702.0	896.0	34432.0	19717.0	11713.0	3000.0	48863.0
998	FS	Fundus of striatum	46310.0	44542.0	1768.0	26861.0	10880.0	13804.0	2176.0	34206.0
754	OT	Olfactory tubercle	177667.0	176919.0	748.0	19952.0	12745.0	5367.0	1839.0	30295.0
481	isl	Islands of Calleja
489	islm	Major island of Calleja
144	OT1-3	Olfactory tubercle, layers 1-3
458	OT1	Olfactory tubercle, molecular layer
465	OT2	Olfactory tubercle, pyramidal layer
473	OT3	Olfactory tubercle, polymorph layer
3672106733	OT_O	Olfactory tubercle: Other	177667.0	176919.0	748.0	19952.0	12745.0	5367.0	1839.0	30295.0
549009199	LSS	Lateral strip of striatum
275	LSX	Lateral septal complex	134640.31111228172	125589.45300743628	9050.542435975101	66439.39111157936	41083.090675235515	22963.25477388258	2391.3486536553673	91489.74429548468
242	LS	Lateral septal nucleus	138603.43556025848	135300.52576048655	3302.7105682203432	61500.70326385108	42484.95946126424	16682.52092172716	2331.4072776584926	86808.01429026392
250	LSc	Lateral septal nucleus, caudal (caudodorsal) part	86901.0	86808.0	93.0	43100.0	34461.0	6444.0	2194.0	67849.0
258	LSr	Lateral septal nucleus, rostral (rostroventral) part	139856.0	136526.0	3330.0	68012.0	45198.0	20376.0	2436.0	90727.0
266	LSv	Lateral septal nucleus, ventral part	182581.0	176391.0	6189.0	58387.0	41518.0	14732.0	2135.0	92231.0
310	SF	Septofimbrial nucleus	98407.0	52841.0	45565.0	94650.0	29045.0	62921.0	2683.0	117015.0
333	SH	Septohippocampal nucleus	280660.0	273584.0	7075.0	106132.0	82547.0	20047.0	3537.0	145047.0
278	sAMY	Striatum-like amygdalar nuclei	131309.5697669005	83011.30139207897	48297.722569681544	53290.69984946303	32564.04933577503	18250.44074740828	2474.45384567633	78834.45694177168
23	AAA	Anterior amygdalar area	101626.0	77922.0	23704.0	67372.0	36649.0	27276.0	3446.0	103139.0
292	BA	Bed nucleus of the accessory olfactory tract	12500.0	5000.0	7500.0	12500.0	8750.0	2500.0	1250.0	18750.0
536	CEA	Central amygdalar nucleus	126381.3289003289	117239.54125554126	9141.787644787644	57957.68945135612	31738.433814767148	23286.682301348967	2930.769817436484	79604.10834644167
544	CEAc	Central amygdalar nucleus, capsular part	126096.0	119936.0	6160.0	43121.0	23333.0	16893.0	2893.0	60854.0
551	CEAl	Central amygdalar nucleus, lateral part	165186.0	164567.0	619.0	66590.0	40986.0	22816.0	2787.0	100763.0
559	CEAm	Central amygdalar nucleus, medial part	113097.0	99782.0	13315.0	61095.0	32011.0	26086.0	2996.0	80029.0
1105	IA	Intercalated amygdalar nucleus	153431.0	98367.0	55063.0	37631.0	22136.0	13004.0	2490.0	50359.0
403	MEA	Medial amygdalar nucleus	141217.0	61537.0	79679.0	48721.0	33336.0	13430.0	1953.0	75694.0
411	MEAad	Medial amygdalar nucleus, anterodorsal part
418	MEAav	Medial amygdalar nucleus, anteroventral part
426	MEApd	Medial amygdalar nucleus, posterodorsal part
472	MEApd-a	Medial amygdalar nucleus, posterodorsal part, sublayer a
480	MEApd-b	Medial amygdalar nucleus, posterodorsal part, sublayer b
487	MEApd-c	Medial amygdalar nucleus, posterodorsal part, sublayer c
435	MEApv	Medial amygdalar nucleus, posteroventral part
2445320853	MEA_O	Medial amygdalar nucleus: Other	141217.0	61537.0	79679.0	48721.0	33336.0	13430.0	1953.0	75694.0
3034756217	STR_O	Striatum: Other	98628.0	88463.0	10164.0	62200.0	29855.0	29318.0	3027.0	88278.0
803	PAL	Pallidum	88483.45354640673	76253.03198444127	12229.765253281292	95355.58629773816	37379.52748385715	52742.199120302335	5232.564981472121	119887.89175501022
818	PALd	Pallidum, dorsal region	51165.3085517766	48826.74843893626	2337.5601128403437	143626.28633237188	52677.66713683477	82995.0099844686	7951.609211068497	167346.01085612856
1022	GPe	Globus pallidus, external segment	60163.0	58876.0	1286.0	150965.0	59417.0	82465.0	9081.0	177361.0
1031	GPi	Globus pallidus, internal segment	17620.0	11361.0	6258.0	116266.0	27552.0	84971.0	3741.0	130008.0
835	PALv	Pallidum, ventral region	91330.20599987022	80840.88465638876	10488.321343481444	78603.58113081608	32672.116910326415	39655.045926077	6275.310784377347	101300.97699987948
342	SI	Substantia innominata	89900.0	80791.0	9108.0	79636.0	32732.0	40154.0	6749.0	102458.0
298	MA	Magnocellular nucleus	103203.0	81255.0	21947.0	70033.0	32175.0	35513.0	2343.0	91696.0
826	PALm	Pallidum, medial region	109150.93359567142	81756.22638957207	27394.192818494834	93061.56099360551	39195.00664043286	51345.098868666995	2520.1769552385636	125841.43470241023
904	MSC	Medial septal complex	107771.82973929835	92647.28918570968	15124.176054071451	84550.18474412616	40052.1515931767	42252.377212745414	2244.291438686836	120363.81766977793
564	MS	Medial septal nucleus	123911.0	104908.0	19002.0	92785.0	37955.0	52503.0	2325.0	122773.0
596	NDB	Diagonal band nucleus	98515.0	85615.0	12900.0	79827.0	41255.0	36373.0	2198.0	118982.0
581	TRS	Triangular nucleus of septum	113619.0	46471.0	67147.0	120637.0	36418.0	80804.0	3414.0	143588.0
809	PALc	Pallidum, caudal region	144529.7888165543	130062.98846779819	14466.800348756104	58088.94147872588	28270.36914671007	27145.7591257847	2671.8188560799813	73299.51574052546
351	BST	Bed nuclei of the stria terminalis	145351.0	130802.0	14549.0	58419.0	28431.0	27300.0	2687.0	73716.0
359	BSTa	Bed nuclei of the stria terminalis, anterior division
537	BSTal	Bed nuclei of the stria terminalis, anterior division, anterolateral area
498	BSTam	Bed nuclei of the stria terminalis, anterior division, anteromedial area
505	BSTdm	Bed nuclei of the stria terminalis, anterior division, dorsomedial nucleus
513	BSTfu	Bed nuclei of the stria terminalis, anterior division, fusiform nucleus
546	BSTju	Bed nuclei of the stria terminalis, anterior division, juxtacapsular nucleus
521	BSTmg	Bed nuclei of the stria terminalis, anterior division, magnocellular nucleus
554	BSTov	Bed nuclei of the stria terminalis, anterior division, oval nucleus
562	BSTrh	Bed nuclei of the stria terminalis, anterior division, rhomboid nucleus
529	BSTv	Bed nuclei of the stria terminalis, anterior division, ventral nucleus
367	BSTp	Bed nuclei of the stria terminalis, posterior division
569	BSTd	Bed nuclei of the stria terminalis, posterior division, dorsal nucleus
578	BSTpr	Bed nuclei of the stria terminalis, posterior division, principal nucleus
585	BSTif	Bed nuclei of the stria terminalis, posterior division, interfascicular nucleus
594	BSTtr	Bed nuclei of the stria terminalis, posterior division, transverse nucleus
602	BSTse	Bed nuclei of the stria terminalis, posterior division, strial extension
2791423253	BST_O	Bed nuclei of the stria terminalis: Other	145351.0	130802.0	14549.0	58419.0	28431.0	27300.0	2687.0	73716.0
287	BAC	Bed nucleus of the anterior commissure	0.0	0.0	0.0	0.0	0.0	0.0	0.0	0.0
2165415682	PAL_O	Pallidum: Other	50359.0	38799.0	11560.0	108589.0	33090.0	71421.0	4077.0	140008.0
343	BS	Brain stem	73353.43911323999	27586.727477228455	44472.88235231609	72228.75461964861	27179.621972765482	43039.82468245332	2008.2539386718638	95391.87475669914
1129	IB	Interbrain	102065.43622493921	33325.076224410695	68578.41800588422	59741.155165427575	26883.586140375603	30996.88668034953	1859.6883381487614	82211.12462034459
549	TH	Thalamus	87995.1340597816	11078.338325930039	76907.18333950275	51261.519398173856	20890.814092479486	28894.32053643038	1475.3983358010983	69974.15793849096
864	DORsm	Thalamus, sensory-motor cortex related	68815.35072360361	2120.335584961813	66679.13203712135	46300.0864803714	16440.901746694144	28696.95844736212	1161.190695250926	61503.8955457187
637	VENT	Ventral group of the dorsal thalamus	64002.36669702078	1455.0984377320958	62546.786164984274	49806.61874592319	15895.768985849818	32665.178746956517	1244.6153746795057	65499.87846085289
629	VAL	Ventral anterior-lateral complex of the thalamus	52752.0	1658.0	51093.0	50070.0	15561.0	32956.0	1552.0	64678.0
685	VM	Ventral medial nucleus of the thalamus	49005.0	1621.0	47383.0	49700.0	17784.0	30576.0	1338.0	64319.0
709	VP	Ventral posterior complex of the thalamus	73561.2334360384	1360.902400638397	72200.21982577084	51536.547248021634	15881.598364107907	34406.756433843904	1247.4251102786336	68472.14288564272
718	VPL	Ventral posterolateral nucleus of the thalamus	59643.0	3003.0	56640.0	58736.0	13827.0	43804.0	1105.0	74745.0
725	VPLpc	Ventral posterolateral nucleus of the thalamus, parvicellular part	59083.0	1261.0	57821.0	41000.0	16610.0	22497.0	1892.0	53616.0
733	VPM	Ventral posteromedial nucleus of the thalamus	81121.0	422.0	80699.0	48871.0	16063.0	31582.0	1225.0	66868.0
741	VPMpc	Ventral posteromedial nucleus of the thalamus, parvicellular part	79092.0	1899.0	77192.0	47495.0	22497.0	23297.0	1699.0	62093.0
563807435	PoT	Posterior triangular thalamic nucleus	49981.0	1262.0	48718.0	31806.0	10728.0	21077.0	0.0	41650.0
406	SPF	Subparafascicular nucleus	51038.46248273746	10159.865275433482	40878.25487187356	31472.35369034832	12270.442228019027	18279.54979284947	921.361669479822	40550.229246585855
414	SPFm	Subparafascicular nucleus, magnocellular part	81610.0	28122.0	53487.0	36393.0	18196.0	16542.0	1654.0	50454.0
422	SPFp	Subparafascicular nucleus, parvicellular part	35125.0	810.0	34315.0	28911.0	9186.0	19184.0	540.0	35395.0
609	SPA	Subparafascicular area	90093.0	6949.0	82385.0	70255.0	46499.0	21480.0	2274.0	93378.0
1044	PP	Peripeduncular nucleus	46117.0	5253.0	40863.0	33858.0	9340.0	22767.0	1751.0	43782.0
1008	GENd	Geniculate group, dorsal thalamus	86751.32070484581	2641.385859030837	84109.080969163	34739.34169603524	16358.29552863436	17600.117907488988	780.0023568281938	48631.964955947136
475	MG	Medial geniculate complex	79220.39380749383	1973.589589409917	77245.80421808391	30996.81772492708	15390.873322862912	14849.650886246354	755.4444693740184	41898.46371999103
1072	MGd	Medial geniculate complex, dorsal part	107937.0	324.0	107612.0	29865.0	19639.0	9251.0	973.0	39279.0
1079	MGv	Medial geniculate complex, ventral part	77465.0	2191.0	75273.0	31824.0	16484.0	14578.0	762.0	43449.0
1088	MGm	Medial geniculate complex, medial part	61356.0	2870.0	58485.0	30857.0	11242.0	19016.0	598.0	41980.0
170	LGd	Dorsal part of the lateral geniculate complex	94011.83145143845	3285.2032879082844	90725.91516331387	38347.481289206145	17290.98009950249	20251.822755786285	803.6784339173697	55123.6835388276
496345664	LGd-sh	Dorsal part of the lateral geniculate complex, shell	98902.0	2380.0	96522.0	33716.0	16527.0	16660.0	528.0	50509.0
496345668	LGd-co	Dorsal part of the lateral geniculate complex, core	85248.0	3314.0	81933.0	40718.0	17679.0	22099.0	939.0	57071.0
496345672	LGd-ip	Dorsal part of the lateral geniculate complex, ipsilateral zone	121800.0	5119.0	116680.0	37995.0	17246.0	19940.0	808.0	56588.0
856	DORpm	Thalamus, polymodal association cortex related	98557.356993125	15760.09247394467	82792.27280564977	52989.67427080793	22922.822619302744	28449.381657934344	1616.4380005074354	73519.40105132734
138	LAT	Lateral group of the dorsal thalamus	79849.65553327293	839.7726527745259	79009.35036087669	45530.520344487086	17140.45144706972	26616.100058025306	1772.5428521983447	62620.89443466045
218	LP	Lateral posterior nucleus of the thalamus	85715.0	1537.0	84178.0	51840.0	20021.0	29820.0	1998.0	70325.0
1020	PO	Posterior complex of the thalamus	79194.0	242.0	78951.0	43011.0	15474.0	25837.0	1698.0	61120.0
1029	POL	Posterior limiting nucleus of the thalamus	61089.0	1037.0	60051.0	39169.0	16342.0	21919.0	907.0	49675.0
325	SGN	Suprageniculate nucleus	81109.0	346.0	80762.0	28422.0	12998.0	14731.0	693.0	36568.0
560581551	Eth	Ethmoid nucleus of the thalamus	68852.0	676.0	68176.0	45413.0	15212.0	27608.0	2591.0	62542.0
560581555	REth	Retroethmoid nucleus
239	ATN	Anterior group of the dorsal thalamus	86504.91788805289	1895.9093202278955	84608.4253033532	54233.80263558474	22425.21020890416	30233.401499006945	1573.9777613476565	80505.32891169777
255	AV	Anteroventral nucleus of thalamus	76613.0	1660.0	74953.0	41501.0	18662.0	22184.0	653.0	61421.0
127	AM	Anteromedial nucleus	65327.17744143596	3288.4316245816854	62038.14975661698	42923.907438393675	13985.872528141163	27885.44904167934	1051.585868573167	55062.45223608153
1096	AMd	Anteromedial nucleus, dorsal part	67134.0	845.0	66288.0	45066.0	14204.0	29931.0	930.0	58256.0
1104	AMv	Anteromedial nucleus, ventral part	62661.0	6894.0	55767.0	39763.0	13664.0	24867.0	1231.0	50350.0
64	AD	Anterodorsal nucleus	137652.0	0.0	137652.0	72127.0	34963.0	35574.0	1589.0	162713.0
1120	IAM	Interanteromedial nucleus of the thalamus	118414.0	483.0	117931.0	55099.0	31899.0	20299.0	2899.0	77815.0
1113	IAD	Interanterodorsal nucleus of the thalamus	93388.0	0.0	93388.0	46607.0	15363.0	30208.0	1035.0	65251.0
155	LD	Lateral dorsal nucleus of thalamus	88964.0	1999.0	86964.0	62050.0	25803.0	34080.0	2166.0	87520.0
444	MED	Medial group of the dorsal thalamus	92849.58602575427	996.4311902437513	91853.15483551052	48050.70063378427	24633.33829203663	21868.453860815396	1548.8349991477228	66272.4258596377
59	IMD	Intermediodorsal nucleus of the thalamus	105763.0	153.0	105610.0	50735.0	33415.0	16707.0	613.0	66983.0
362	MD	Mediodorsal nucleus of thalamus	98148.0	262.0	97886.0	50663.0	24423.0	24406.0	1834.0	70545.0
617	MDc	Mediodorsal nucleus of the thalamus, central part
626	MDl	Mediodorsal nucleus of the thalamus, lateral part
636	MDm	Mediodorsal nucleus of the thalamus, medial part
3009745967	MD_O	Mediodorsal nucleus of thalamus: Other	98148.0	262.0	97886.0	50663.0	24423.0	24406.0	1834.0	70545.0
366	SMT	Submedial nucleus of the thalamus	70773.0	440.0	70333.0	39220.0	20800.0	17627.0	793.0	53410.0
1077	PR	Perireunensis nucleus	73541.0	10021.0	63520.0	38791.0	23759.0	13415.0	1616.0	52367.0
571	MTN	Midline group of the dorsal thalamus	127586.912300802	617.8560826997187	126968.98083532965	46750.51830538485	33473.29043849599	11525.995990001042	1749.778069992709	70403.29713050724
149	PVT	Paraventricular nucleus of the thalamus	167312.0	823.0	166489.0	48087.0	34915.0	11476.0	1694.0	82469.0
15	PT	Parataenial nucleus	104347.0	516.0	103831.0	50968.0	27894.0	21179.0	1894.0	69995.0
181	RE	Nucleus of reuniens	100709.0	461.0	100248.0	42279.0	32531.0	8017.0	1730.0	58026.0
560581559	Xi	Xiphoid thalamic nucleus	113682.0	585.0	113096.0	50395.0	44828.0	3808.0	1757.0	69147.0
51	ILM	Intralaminar nuclei of the dorsal thalamus	90735.40737865584	1032.0965707299085	89666.5425505075	44547.000718070136	21827.81400042696	21284.90719428649	1433.22949133464	60706.667766413724
189	RH	Rhomboid nucleus	122683.0	0.0	122683.0	48848.0	34531.0	12071.0	2245.0	67097.0
599	CM	Central medial nucleus of the thalamus	105142.0	0.0	105142.0	49974.0	31272.0	17142.0	1558.0	67532.0
907	PCN	Paracentral nucleus	75914.0	113.0	75800.0	43770.0	17781.0	24051.0	1937.0	61780.0
575	CL	Central lateral nucleus of the thalamus	101213.0	212.0	101000.0	46703.0	21719.0	23706.0	1277.0	66079.0
930	PF	Parafascicular nucleus	89947.0	847.0	89100.0	45464.0	20300.0	23870.0	1293.0	59742.0
560581563	PIL	Posterior intralaminar thalamic nucleus	53447.0	6575.0	46535.0	28325.0	11296.0	16186.0	843.0	37430.0
262	RT	Reticular nucleus of the thalamus	112674.0	112126.0	548.0	89323.0	27870.0	59484.0	1968.0	107833.0
1014	GENv	Geniculate group, ventral thalamus	65106.11113101636	49932.18595485489	15173.019527051236	52170.96602173653	21892.083064612445	29108.862594052312	1169.1959871013973	67113.29338349457
27	IGL	Intergeniculate leaflet of the lateral geniculate complex	74432.0	37846.0	36585.0	50462.0	18923.0	30698.0	841.0	69806.0
563807439	IntG	Intermediate geniculate nucleus	67973.0	2614.0	65359.0	26143.0	10457.0	15686.0	0.0	36601.0
178	LGv	Ventral part of the lateral geniculate complex	65621.0	55904.0	9716.0	54155.0	23320.0	29539.0	1295.0	68925.0
300	LGvl	Ventral part of the lateral geniculate complex, lateral zone
316	LGvm	Ventral part of the lateral geniculate complex, medial zone
1043765183	LGv_O	Ventral part of the lateral geniculate complex: Other	65621.0	55904.0	9716.0	54155.0	23320.0	29539.0	1295.0	68925.0
321	SubG	Subgeniculate nucleus	30871.0	30871.0	0.0	48511.0	17640.0	29768.0	1102.0	58434.0
958	EPI	Epithalamus	203444.92033070273	996.0147500939496	202447.90558060879	51743.0603156708	19711.674464487034	31000.939778278844	1029.4853438556934	90262.26475009395
483	MH	Medial habenula	340637.0	903.0	339733.0	29591.0	6475.0	22362.0	752.0	80490.0
186	LH	Lateral habenula	76621.0	1082.0	75538.0	72221.0	31948.0	38987.0	1286.0	99296.0
953	PIN	Pineal body
2614168502	TH_O	Thalamus: Other	81117.0	11341.0	69748.0	63363.0	25081.0	36477.0	1805.0	82410.0
1097	HY	Hypothalamus	120802.33466357214	62950.23023332238	57487.3107685672	71033.17095177456	34863.937941587246	33796.795867564906	2371.4330512651986	98506.63833593493
157	PVZ	Periventricular zone	173410.13877906057	96961.69863988613	76448.06883599557	51007.42851494544	37105.240827139016	11583.093270599398	2318.336825873794	108839.34184722442
390	SO	Supraoptic nucleus	72780.0	18510.0	54270.0	78670.0	38283.0	39545.0	841.0	101388.0
332	ASO	Accessory supraoptic group	171348.0	168539.0	2808.0	42134.0	25280.0	16853.0	0.0	58988.0
432	NC	Nucleus circularis
2218808594	ASO_O	Accessory supraoptic group: Other	171348.0	168539.0	2808.0	42134.0	25280.0	16853.0	0.0	58988.0
38	PVH	Paraventricular hypothalamic nucleus	182774.0	34944.0	147830.0	52870.0	41829.0	8703.0	2338.0	91452.0
71	PVHm	Paraventricular hypothalamic nucleus, magnocellular division
47	PVHam	Paraventricular hypothalamic nucleus, magnocellular division, anterior magnocellular part
79	PVHmm	Paraventricular hypothalamic nucleus, magnocellular division, medial magnocellular part
103	PVHpm	Paraventricular hypothalamic nucleus, magnocellular division, posterior magnocellular part
652	PVHpml	Paraventricular hypothalamic nucleus, magnocellular division, posterior magnocellular part, lateral zone
660	PVHpmm	Paraventricular hypothalamic nucleus, magnocellular division, posterior magnocellular part, medial zone
94	PVHp	Paraventricular hypothalamic nucleus, parvicellular division
55	PVHap	Paraventricular hypothalamic nucleus, parvicellular division, anterior parvicellular part
87	PVHmpd	Paraventricular hypothalamic nucleus, parvicellular division, medial parvicellular part, dorsal zone
110	PVHpv	Paraventricular hypothalamic nucleus, parvicellular division, periventricular part
2869757686	PVH_O	Paraventricular hypothalamic nucleus: Other	182774.0	34944.0	147830.0	52870.0	41829.0	8703.0	2338.0	91452.0
30	PVa	Periventricular hypothalamic nucleus, anterior part	196273.0	169410.0	26863.0	40727.0	29462.0	10831.0	433.0	89688.0
118	PVi	Periventricular hypothalamic nucleus, intermediate part	96047.0	48862.0	47185.0	57125.0	45029.0	9221.0	2874.0	129940.0
223	ARH	Arcuate hypothalamic nucleus	235668.0	171690.0	63977.0	42796.0	29639.0	10626.0	2530.0	110894.0
141	PVR	Periventricular region	156495.09917743475	103555.35697514126	52939.131792222746	54231.40543529305	33399.18828109615	18824.16798206414	2007.1003438716616	84272.27346128793
72	ADP	Anterodorsal preoptic nucleus	110356.0	87011.0	23344.0	56239.0	28650.0	24617.0	2971.0	74915.0
80	AHA	Anterior hypothalamic area
263	AVP	Anteroventral preoptic nucleus	103960.0	69306.0	34653.0	64095.0	31266.0	31526.0	1302.0	79207.0
272	AVPV	Anteroventral periventricular nucleus	155360.0	65608.0	89752.0	50780.0	35297.0	13515.0	1968.0	95919.0
830	DMH	Dorsomedial nucleus of the hypothalamus	199230.0	116784.0	82446.0	48218.0	36512.0	10312.0	1393.0	62656.0
668	DMHa	Dorsomedial nucleus of the hypothalamus, anterior part
676	DMHp	Dorsomedial nucleus of the hypothalamus, posterior part
684	DMHv	Dorsomedial nucleus of the hypothalamus, ventral part
1463730273	DMH_O	Dorsomedial nucleus of the hypothalamus: Other	199230.0	116784.0	82446.0	48218.0	36512.0	10312.0	1393.0	62656.0
452	MEPO	Median preoptic nucleus	231242.0	65190.0	166051.0	80565.0	41205.0	38745.0	615.0	125461.0
523	MPO	Medial preoptic area	126870.0	93133.0	33736.0	56623.0	30813.0	23382.0	2427.0	72426.0
763	OV	Vascular organ of the lamina terminalis	106157.0	16985.0	89171.0	14861.0	8492.0	6369.0	0.0	225053.0
914	PD	Posterodorsal preoptic nucleus	180654.0	153627.0	27027.0	38406.0	21337.0	15647.0	1422.0	51209.0
1109	PS	Parastrial nucleus	111608.0	103156.0	8451.0	53939.0	30325.0	20631.0	2982.0	70345.0
1124	PSCH	Suprachiasmatic preoptic nucleus
126	PVp	Periventricular hypothalamic nucleus, posterior part	94108.0	29456.0	64651.0	63504.0	50497.0	11094.0	1912.0	113618.0
133	PVpo	Periventricular hypothalamic nucleus, preoptic part	180384.0	110552.0	69831.0	49038.0	35175.0	11436.0	2425.0	143822.0
347	SBPV	Subparaventricular zone	221933.0	208150.0	13783.0	36556.0	25369.0	9588.0	1598.0	65920.0
286	SCH	Suprachiasmatic nucleus	299592.0	294578.0	5014.0	53588.0	27577.0	25070.0	940.0	77091.0
338	SFO	Subfornical organ	102912.0	24271.0	78640.0	74757.0	3883.0	68932.0	1941.0	167961.0
576073699	VMPO	Ventromedial preoptic nucleus	197433.0	149420.0	48013.0	52566.0	27731.0	21937.0	2897.0	79470.0
689	VLPO	Ventrolateral preoptic nucleus	126370.0	78658.0	47711.0	70277.0	43197.0	25145.0	1934.0	100580.0
467	MEZ	Hypothalamic medial zone	141226.39697922405	46547.04343985998	93939.86797880271	58899.771480893265	34932.54058762519	22185.809718665932	1780.493955206949	83819.85977052475
88	AHN	Anterior hypothalamic nucleus	142596.0	92957.0	49639.0	54138.0	31283.0	20784.0	2071.0	71102.0
700	AHNa	Anterior hypothalamic nucleus, anterior part
708	AHNc	Anterior hypothalamic nucleus, central part
716	AHNd	Anterior hypothalamic nucleus, dorsal part
724	AHNp	Anterior hypothalamic nucleus, posterior part
1690235425	AHN_O	Anterior hypothalamic nucleus: Other	142596.0	92957.0	49639.0	54138.0	31283.0	20784.0	2071.0	71102.0
331	MBO	Mammillary body	107584.02885584293	8506.598613698128	97029.29921524321	69618.12140828728	40466.75138172158	27780.610614064553	1369.4676478671104	112334.56441418058
210	LM	Lateral mammillary nucleus	14167.0	2833.0	11334.0	74446.0	42503.0	30396.0	1545.0	133951.0
491	MM	Medial mammillary nucleus	134404.9772453717	1481.6065799277812	132565.82249097267	65421.01518885768	38544.09354043675	25660.436292772396	1215.4853556485355	113531.76058921305
732	MMme	Medial mammillary nucleus, median part	156752.0	0.0	155342.0	64561.0	41443.0	21144.0	1973.0	95009.0
606826647	MMl	Medial mammillary nucleus, lateral part	122012.0	475.0	121298.0	64811.0	34605.0	29373.0	832.0	105006.0
606826651	MMm	Medial mammillary nucleus, medial part	158684.0	0.0	158684.0	63657.0	37643.0	25095.0	918.0	97934.0
606826655	MMp	Medial mammillary nucleus, posterior part	222906.0	0.0	222906.0	76354.0	41871.0	30788.0	3694.0	124384.0
606826659	MMd	Medial mammillary nucleus, dorsal part	59382.0	9105.0	49881.0	65716.0	46318.0	18606.0	791.0	178147.0
525	SUM	Supramammillary nucleus	66378.0	8850.0	50118.0	78625.0	42399.0	34578.0	1646.0	117114.0
1110	SUMl	Supramammillary nucleus, lateral part
1118	SUMm	Supramammillary nucleus, medial part
3449035628	SUM_O	Supramammillary nucleus: Other	66378.0	8850.0	50118.0	78625.0	42399.0	34578.0	1646.0	117114.0
557	TM	Tuberomammillary nucleus	129832.28738875625	37559.041241588886	92273.24614716736	66857.79162144562	43206.22878228782	22285.68374213154	1365.1265465595832	87623.58324289125
1126	TMd	Tuberomammillary nucleus, dorsal part	270788.0	0.0	270788.0	85287.0	49040.0	36247.0	0.0	100213.0
1	TMv	Tuberomammillary nucleus, ventral part	83484.0	49909.0	33575.0	60798.0	41288.0	17695.0	1814.0	83484.0
515	MPN	Medial preoptic nucleus	191481.0	142450.0	49031.0	41416.0	28168.0	11205.0	2042.0	54912.0
740	MPNc	Medial preoptic nucleus, central part
748	MPNl	Medial preoptic nucleus, lateral part
756	MPNm	Medial preoptic nucleus, medial part
2254557934	MPN_O	Medial preoptic nucleus: Other	191481.0	142450.0	49031.0	41416.0	28168.0	11205.0	2042.0	54912.0
980	PMd	Dorsal premammillary nucleus	190913.0	0.0	190913.0	59201.0	30748.0	27535.0	917.0	83983.0
1004	PMv	Ventral premammillary nucleus	155349.0	13467.0	141881.0	57283.0	38884.0	16881.0	1517.0	70751.0
63	PVHd	Paraventricular hypothalamic nucleus, descending division	138005.0	112716.0	25289.0	56599.0	39980.0	14450.0	2167.0	85019.0
439	PVHdp	Paraventricular hypothalamic nucleus, descending division, dorsal parvicellular part
447	PVHf	Paraventricular hypothalamic nucleus, descending division, forniceal part
455	PVHlp	Paraventricular hypothalamic nucleus, descending division, lateral parvicellular part
464	PVHmpv	Paraventricular hypothalamic nucleus, descending division, medial parvicellular part, ventral zone
3467149620	PVHd_O	Paraventricular hypothalamic nucleus, descending division: Other	138005.0	112716.0	25289.0	56599.0	39980.0	14450.0	2167.0	85019.0
693	VMH	Ventromedial hypothalamic nucleus	169860.0	27559.0	142300.0	50614.0	33208.0	15306.0	2099.0	67218.0
761	VMHa	Ventromedial hypothalamic nucleus, anterior part
769	VMHc	Ventromedial hypothalamic nucleus, central part
777	VMHdm	Ventromedial hypothalamic nucleus, dorsomedial part
785	VMHvl	Ventromedial hypothalamic nucleus, ventrolateral part
2723065947	VMH_O	Ventromedial hypothalamic nucleus: Other	169860.0	27559.0	142300.0	50614.0	33208.0	15306.0	2099.0	67218.0
946	PH	Posterior hypothalamic nucleus	124822.0	20181.0	103574.0	65484.0	34572.0	29064.0	1847.0	88224.0
290	LZ	Hypothalamic lateral zone	86734.45535182366	50805.770751969285	35522.671868449506	85884.44594669138	32452.112089318416	50736.68758412215	2694.548244743055	109967.96109971096
194	LHA	Lateral hypothalamic area	77928.0	30498.0	47369.0	79464.0	30078.0	46504.0	2881.0	99097.0
226	LPO	Lateral preoptic area	83516.0	64302.0	19213.0	70664.0	32366.0	35460.0	2836.0	90049.0
356	PST	Preparasubthalamic nucleus	64798.0	22767.0	42031.0	68301.0	24518.0	43782.0	0.0	84063.0
364	PSTN	Parasubthalamic nucleus	132036.0	18247.0	112067.0	74195.0	27371.0	44413.0	2410.0	91926.0
576073704	PeF	Perifornical nucleus	87917.0	62669.0	25247.0	72137.0	27953.0	42230.0	1953.0	92275.0
173	RCH	Retrochiasmatic area	83889.0	60374.0	23514.0	54972.0	27009.0	26374.0	1588.0	65141.0
470	STN	Subthalamic nucleus	109812.0	11233.0	96859.0	116345.0	40004.0	73704.0	2636.0	147065.0
614	TU	Tuberal nucleus	90624.0	48266.0	42357.0	63060.0	39700.0	20544.0	2815.0	96811.0
797	ZI	Zona incerta	90356.80210084033	76129.84537815127	13354.35399159664	106924.55966386554	33813.74947478992	70478.1419117647	2631.668277310924	136354.05105042018
796	A13	Dopaminergic A13 group
804	FF	Fields of Forel	40253.0	27137.0	12965.0	89703.0	20805.0	66184.0	2713.0	111714.0
1171543751	ZI_O	Zona incerta: Other	98161.0	83761.0	13415.0	109607.0	35840.0	71147.0	2619.0	140192.0
10671	ME	Median eminence	51221.0	36635.0	14586.0	27476.0	9497.0	13907.0	4070.0	157055.0
1842735199	HY_O	Hypothalamus: Other	122587.0	71532.0	50911.0	77145.0	40961.0	33413.0	2770.0	101391.0
313	MB	Midbrain	81592.18374905485	30979.50233883404	47503.050209533896	73528.97597857243	29596.790205518366	41913.49146955671	2017.5893537128723	96961.7290378528
339	MBsen	Midbrain, sensory related	140317.09818771234	44933.275181091405	95383.22155880548	64952.06804091613	32169.248312713487	31175.83402320534	1605.977669209425	93801.96162510646
302	SCs	Superior colliculus, sensory related	153810.66740689136	102551.81282475544	51258.55638770356	57797.05508142472	36958.45324973149	19992.1747365671	845.4270951261285	84805.75780138756
851	SCop	Superior colliculus, optic layer	129822.0	76069.0	53752.0	59958.0	29605.0	29530.0	822.0	77489.0
842	SCsg	Superior colliculus, superficial gray layer	174301.0	123693.0	50608.0	50791.0	32057.0	17859.0	874.0	71172.0
834	SCzo	Superior colliculus, zonal layer	131161.0	82266.0	48895.0	76295.0	65680.0	9818.0	796.0	141312.0
4	IC	Inferior colliculus	137582.33558908207	18109.684077565766	119471.90491983741	66670.38575420571	29560.163260697755	35183.463390538556	1925.7591029694026	96443.84179180309
811	ICc	Inferior colliculus, central nucleus	125774.0	14910.0	110864.0	61511.0	24281.0	35726.0	1503.0	92102.0
820	ICd	Inferior colliculus, dorsal nucleus	159283.0	21892.0	137390.0	63957.0	33307.0	28710.0	1939.0	90540.0
828	ICe	Inferior colliculus, external nucleus	129807.0	17400.0	112406.0	71395.0	30050.0	39188.0	2156.0	102831.0
580	NB	Nucleus of the brachium of the inferior colliculus	65923.0	20891.0	45032.0	115598.0	41550.0	72191.0	1857.0	142293.0
271	SAG	Nucleus sagulum	75201.0	33036.0	42164.0	89111.0	29558.0	56509.0	3042.0	108019.0
874	PBG	Parabigeminal nucleus	80216.0	14271.0	65944.0	88090.0	42322.0	42814.0	2952.0	103838.0
460	MEV	Midbrain trigeminal nucleus
599626923	SCO	Subcommissural organ	40453.0	1618.0	38834.0	66343.0	46925.0	17799.0	1618.0	203883.0
323	MBmot	Midbrain, motor related	67904.8625657983	28132.052244848597	37662.12161901068	71964.88381594027	27781.873860467036	42104.61690601591	2077.2184879774754	92196.791246263
381	SNr	Substantia nigra, reticular part	29327.0	24496.0	221.0	88564.0	49044.0	34261.0	5257.0	105652.0
749	VTA	Ventral tegmental area	59038.0	11010.0	4390.0	60456.0	18238.0	41137.0	1080.0	76195.0
607344830	PN	Paranigral nucleus	66037.0	8086.0	16172.0	83557.0	28301.0	53908.0	1347.0	105121.0
246	RR	Midbrain reticular nucleus, retrorubral area	49827.0	33517.0	6733.0	74218.0	16459.0	56561.0	1197.0	91575.0
128	MRN	Midbrain reticular nucleus	43413.0	23061.0	19468.0	75888.0	18880.0	54799.0	2208.0	95252.0
539	MRNm	Midbrain reticular nucleus, magnocellular part
548	MRNmg	Midbrain reticular nucleus, magnocellular part, general
555	MRNp	Midbrain reticular nucleus, parvicellular part
1040222935	MRN_O	Midbrain reticular nucleus: Other	43413.0	23061.0	19468.0	75888.0	18880.0	54799.0	2208.0	95252.0
294	SCm	Superior colliculus, motor related	83621.21043999422	36053.434050904565	47567.204480001776	62906.61864943903	23815.085836122445	37469.9182168948	1620.2541280731211	82399.2066705214
26	SCdg	Superior colliculus, motor related, deep gray layer	78115.0	25650.0	52464.0	63967.0	20359.0	41975.0	1632.0	81661.0
42	SCdw	Superior colliculus, motor related, deep white layer	81308.0	19309.0	61999.0	73023.0	25277.0	45920.0	1825.0	89734.0
17	SCiw	Superior colliculus, motor related, intermediate white layer	77328.0	36717.0	40611.0	61707.0	21688.0	38263.0	1755.0	81896.0
10	SCig	Superior colliculus, motor related, intermediate gray layer	93680.0	44188.0	49491.0	61876.0	27787.0	32645.0	1442.0	82160.0
494	SCig-a	Superior colliculus, motor related, intermediate gray layer, sublayer a
503	SCig-b	Superior colliculus, motor related, intermediate gray layer, sublayer b
511	SCig-c	Superior colliculus, motor related, intermediate gray layer, sublayer c
3654510924	SCig_O	Superior colliculus, motor related, intermediate gray layer: Other	93680.0	44188.0	49491.0	61876.0	27787.0	32645.0	1442.0	82160.0
795	PAG	Periaqueductal gray	86293.85264866381	24730.676750135255	59287.838501973725	62893.45113781334	35605.845281430964	25643.280849870087	1643.2883573675667	83191.4270590514
50	PRC	Precommissural nucleus	144210.0	21052.0	123157.0	93026.0	60921.0	29210.0	2894.0	120526.0
67	INC	Interstitial nucleus of Cajal	30290.0	24150.0	6139.0	69177.0	18829.0	49119.0	1227.0	92918.0
587	ND	Nucleus of Darkschewitsch	60203.0	41988.0	17598.0	52794.0	20376.0	31182.0	1234.0	80889.0
614454277	Su3	Supraoculomotor periaqueductal gray	58095.0	9523.0	48571.0	42857.0	20952.0	21904.0	0.0	59523.0
2956165934	PAG_O	Periaqueductal gray: Other	85859.0	24669.0	58724.0	61987.0	35377.0	24983.0	1626.0	81803.0
1100	PRT	Pretectal region	90497.3996802558	37079.32285115304	53404.44691793735	90128.33009064446	32622.09061430101	55480.30060479918	2024.5543489736513	117289.7181726317
215	APN	Anterior pretectal nucleus	94781.0	35947.0	58812.0	98862.0	32792.0	63818.0	2250.0	130518.0
531	MPT	Medial pretectal area	141518.0	52483.0	89034.0	83411.0	28116.0	54358.0	937.0	106841.0
628	NOT	Nucleus of the optic tract	79593.0	45170.0	34422.0	89034.0	39506.0	47785.0	1742.0	116920.0
634	NPC	Nucleus of the posterior commissure	78752.0	35848.0	42904.0	75110.0	34824.0	38124.0	2162.0	93547.0
706	OP	Olivary pretectal nucleus	71428.0	45739.0	25689.0	49498.0	27568.0	21303.0	626.0	57644.0
1061	PPT	Posterior pretectal nucleus	112292.0	37837.0	74455.0	71490.0	23888.0	45684.0	1918.0	90845.0
549009203	RPF	Retroparafascicular nucleus	24798.0	18766.0	6032.0	69705.0	24128.0	45576.0	0.0	81099.0
549009207	InCo	Intercollicular nucleus
616	CUN	Cuneiform nucleus	80571.0	31291.0	49280.0	80873.0	26869.0	51925.0	2078.0	100638.0
214	RN	Red nucleus	25624.0	16252.0	9302.0	78734.0	19306.0	57708.0	1720.0	99655.0
35	III	Oculomotor nucleus	28968.0	5214.0	23754.0	48088.0	21436.0	26651.0	0.0	68366.0
549009211	MA3	Medial accesory oculomotor nucleus	60737.0	2169.0	47722.0	60737.0	10845.0	49891.0	0.0	80260.0
975	EW	Edinger-Westphal nucleus	63855.0	2409.0	53012.0	61445.0	31325.0	28915.0	1204.0	69879.0
115	IV	Trochlear nucleus	69124.0	46082.0	13824.0	82949.0	32258.0	50691.0	0.0	96774.0
606826663	Pa4	Paratrochlear nucleus	66312.0	41114.0	21220.0	67639.0	27851.0	38461.0	1326.0	94164.0
757	VTN	Ventral tegmental nucleus	47759.0	43328.0	3938.0	87641.0	20679.0	64500.0	2461.0	107828.0
231	AT	Anterior tegmental nucleus	39901.0	36945.0	1970.0	108374.0	21182.0	82758.0	4433.0	127586.0
66	LT	Lateral terminal nucleus of the accessory optic tract	52015.0	13003.0	39011.0	167750.0	57217.0	105331.0	5201.0	175552.0
75	DT	Dorsal terminal nucleus of the accessory optic tract	71146.0	27667.0	43478.0	126482.0	55335.0	67193.0	3952.0	162055.0
58	MT	Medial terminal nucleus of the accessory optic tract	50173.0	23356.0	1730.0	99480.0	64013.0	33737.0	1730.0	146193.0
615	SNl	Substantia nigra, lateral part
348	MBsta	Midbrain, behavioral state related	71538.63413344252	33776.22075507105	19461.144514390024	71754.86689868127	23474.414367845504	45889.85743043827	2389.5485609976627	91421.18279679956
374	SNc	Substantia nigra, compact part	48909.0	21574.0	1355.0	63820.0	28690.0	32418.0	2710.0	78391.0
1052	PPN	Pedunculopontine nucleus	52839.0	22946.0	29636.0	82616.0	20677.0	59342.0	2596.0	100954.0
165	RAmb	Midbrain raphe nuclei	99808.42006874004	49913.10696621678	12021.06350071255	60838.53520831587	25457.914619834017	33320.76414619834	2059.003185514293	83423.60269092128
12	IF	Interfascicular nucleus raphe	80260.0	7090.0	7941.0	81678.0	24957.0	53885.0	2836.0	109472.0
100	IPN	Interpeduncular nucleus	122355.7334628632	95400.45588624923	11937.131148988783	62255.94471429833	29839.394330124524	29913.598957873353	2501.775059613177	88632.83961847567
607344834	IPR	Interpeduncular nucleus, rostral	186659.0	147421.0	35313.0	38677.0	21860.0	12892.0	3923.0	67825.0
607344838	IPC	Interpeduncular nucleus, caudal	151875.0	129687.0	1562.0	49687.0	27812.0	20312.0	1562.0	75312.0
607344842	IPA	Interpeduncular nucleus, apical	84137.0	53793.0	3448.0	81379.0	31724.0	47586.0	2068.0	96551.0
607344846	IPL	Interpeduncular nucleus, lateral	72707.0	63753.0	2865.0	91332.0	41547.0	46203.0	3581.0	120702.0
607344850	IPI	Interpeduncular nucleus, intermediate	97260.0	91095.0	2739.0	60958.0	33561.0	26027.0	1369.0	91095.0
607344854	IPDM	Interpeduncular nucleus, dorsomedial	112869.0	39029.0	17932.0	55907.0	27426.0	28481.0	0.0	73839.0
607344858	IPDL	Interpeduncular nucleus, dorsolateral	86237.0	63201.0	9450.0	85056.0	28942.0	53160.0	2953.0	111636.0
607344862	IPRL	Interpeduncular nucleus, rostrolateral	74866.0	21390.0	12477.0	58823.0	26737.0	30303.0	1782.0	89126.0
2183090366	IPN_O	Interpeduncular nucleus: Other	122950.0	114754.0	0.0	49180.0	32786.0	16393.0	0.0	65573.0
197	RL	Rostral linear nucleus raphe	61172.0	1516.0	51567.0	67239.0	21739.0	42972.0	2527.0	84934.0
591	CLI	Central linear nucleus raphe	45793.0	8959.0	4230.0	64957.0	15928.0	47038.0	1991.0	83872.0
872	DR	Dorsal nucleus raphe	103028.0	12303.0	4326.0	42049.0	22444.0	19064.0	540.0	57193.0
3101970431	MB_O	Midbrain: Other	67871.0	25034.0	37565.0	87630.0	34367.0	51116.0	2146.0	116670.0
1065	HB	Hindbrain	47703.54717449761	21219.20974351376	25700.82729565997	79913.48702872869	25665.629927079106	52142.758812084176	2104.039082634771	103362.81266715087
771	P	Pons	58670.47957804436	23640.586332371615	33717.91607754475	87999.37586259258	28006.52798071317	57840.502741736826	2151.4255944179176	111430.53511016627
1132	P-sen	Pons, sensory related	67100.60945882046	18890.257463842554	48183.17582220483	92777.31114970079	31176.422328751487	59450.65383423829	2149.906235223141	118771.91680118704
612	NLL	Nucleus of the lateral lemniscus	55968.0	39994.0	15916.0	110461.0	33019.0	75271.0	2170.0	139140.0
82	NLLd	Nucleus of the lateral lemniscus, dorsal part
90	NLLh	Nucleus of the lateral lemniscus, horizontal part
99	NLLv	Nucleus of the lateral lemniscus, ventral part
2127067043	NLL_O	Nucleus of the lateral lemniscus: Other	55968.0	39994.0	15916.0	110461.0	33019.0	75271.0	2170.0	139140.0
7	PSV	Principal sensory nucleus of the trigeminal	72870.0	10038.0	62795.0	88987.0	28479.0	58315.0	2193.0	115440.0
867	PB	Parabrachial nucleus	91319.26465647573	9116.994820538664	82201.26983593707	82164.33840080631	33641.002351755415	46152.96100005599	2370.2195251693825	104042.41463687776
123	KF	Koelliker-Fuse subnucleus	80727.0	12212.0	68514.0	103321.0	37127.0	63751.0	2442.0	132633.0
881	PBl	Parabrachial nucleus, lateral division
860	PBlc	Parabrachial nucleus, lateral division, central lateral part
868	PBld	Parabrachial nucleus, lateral division, dorsal lateral part
875	PBle	Parabrachial nucleus, lateral division, external lateral part
883	PBls	Parabrachial nucleus, lateral division, superior lateral part
891	PBlv	Parabrachial nucleus, lateral division, ventral lateral part
890	PBm	Parabrachial nucleus, medial division
899	PBme	Parabrachial nucleus, medial division, external medial part
915	PBmm	Parabrachial nucleus, medial division, medial medial part
923	PBmv	Parabrachial nucleus, medial division, ventral medial part
3409505442	PB_O	Parabrachial nucleus: Other	93270.0	8547.0	84722.0	78268.0	32999.0	42912.0	2357.0	98777.0
398	SOC	Superior olivary complex	38948.63139280885	24964.234007142608	13961.32120938941	96450.68489303422	29941.573003709997	64700.132034256785	1808.5708886654415	124846.79605422835
122	POR	Superior olivary complex, periolivary region	38334.0	28623.0	9711.0	91151.0	26067.0	62982.0	2101.0	115061.0
105	SOCm	Superior olivary complex, medial part	28419.0	24268.0	4044.0	97498.0	24800.0	71208.0	1490.0	126663.0
114	SOCl	Superior olivary complex, lateral part	45668.0	21378.0	24290.0	101623.0	37117.0	62833.0	1673.0	134465.0
987	P-mot	Pons, motor related	55790.4782571056	22760.675915355023	32112.978952380436	87241.71560283304	27626.06038881284	57445.51450337898	2168.6197468874952	108968.27964657314
280	B	Barrington's nucleus	80882.0	17156.0	63725.0	49019.0	28186.0	17156.0	3676.0	67401.0
880	DTN	Dorsal tegmental nucleus	165832.0	156445.0	5214.0	72590.0	45473.0	26282.0	834.0	102836.0
283	LTN	Lateral tegmental nucleus
599626927	PDTg	Posterodorsal tegmental nucleus	134439.0	81187.0	53251.0	67219.0	34046.0	31863.0	1309.0	91663.0
898	PCG	Pontine central gray	105117.0	72827.0	30765.0	80372.0	48121.0	29748.0	2501.0	107306.0
931	PG	Pontine gray	76243.0	3527.0	71121.0	92158.0	27263.0	63365.0	1529.0	110178.0
1093	PRNc	Pontine reticular nucleus, caudal part	33881.0	18353.0	15370.0	91909.0	22898.0	66480.0	2529.0	113394.0
552	PRNv	Pontine reticular nucleus, ventral part
318	SG	Supragenual nucleus	69986.0	21534.0	48452.0	107671.0	79407.0	25572.0	2691.0	125168.0
462	SSN	Superior salivatory nucleus
534	SUT	Supratrigeminal nucleus	48339.0	11262.0	36829.0	70453.0	20963.0	47024.0	2466.0	90677.0
574	TRN	Tegmental reticular nucleus	67316.0	18702.0	45736.0	95878.0	29581.0	64318.0	1978.0	119526.0
621	V	Motor nucleus of trigeminal	34693.0	4921.0	29711.0	67587.0	24849.0	41596.0	1140.0	89375.0
549009215	P5	Peritrigeminal zone	29106.0	13414.0	15502.0	76689.0	22905.0	51316.0	2467.0	96810.0
549009219	Acs5	Accessory trigeminal nucleus	27607.0	3067.0	24539.0	85889.0	33742.0	49079.0	3067.0	116564.0
549009223	PC5	Parvicellular motor 5 nucleus	55913.0	35421.0	20491.0	81967.0	27517.0	50936.0	3512.0	103337.0
549009227	I5	Intertrigeminal nucleus	40566.0	7075.0	33490.0	83490.0	26415.0	56132.0	943.0	101415.0
1117	P-sat	Pons, behavioral state related	53978.173460985076	35352.312164620074	15895.519912405325	80242.92111954682	22535.5013799781	55616.60484666407	2090.3294754273406	101758.83174221104
679	CS	Superior central nucleus raphe	73171.0	54480.0	10418.0	80163.0	22982.0	55103.0	2076.0	101865.0
137	CSl	Superior central nucleus raphe, lateral part
130	CSm	Superior central nucleus raphe, medial part
2557684018	CS_O	Superior central nucleus raphe: Other	73171.0	54480.0	10418.0	80163.0	22982.0	55103.0	2076.0	101865.0
147	LC	Locus ceruleus	120603.0	3350.0	117252.0	61976.0	35175.0	26800.0	0.0	87102.0
162	LDT	Laterodorsal tegmental nucleus	93929.0	52194.0	40299.0	54245.0	29532.0	23892.0	820.0	74856.0
604	NI	Nucleus incertus	103434.0	71401.0	23157.0	73523.0	40138.0	31648.0	1736.0	105750.0
146	PRNr	Pontine reticular nucleus	42019.0	27310.0	13950.0	82106.0	20035.0	59867.0	2204.0	102953.0
238	RPO	Nucleus raphe pontis	61923.0	40803.0	6561.0	98216.0	28296.0	66639.0	3280.0	122821.0
350	SLC	Subceruleus nucleus	55895.0	15313.0	40581.0	91883.0	42879.0	46707.0	2297.0	114854.0
358	SLD	Sublaterodorsal nucleus	82015.0	47430.0	34584.0	78063.0	43972.0	33102.0	988.0	101778.0
1140764290	P_O	Pons: Other	58816.0	18885.0	37979.0	91561.0	30485.0	58891.0	2184.0	116831.0
354	MY	Medulla	42448.8823734949	20059.038251317037	21859.54217794924	76039.23724978554	24544.01869136213	49412.757990469734	2081.334444150023	99497.2670810522
386	MY-sen	Medulla, sensory related	65834.33566228485	32616.71706211286	33217.296190321445	75680.48982883594	24044.241531956042	48744.26385580844	2890.6667868791387	99028.50224110395
207	AP	Area postrema	203742.0	170478.0	33264.0	47817.0	45738.0	2079.0	0.0	309771.0
607	CN	Cochlear nuclei	70203.18190203501	11631.056284709544	58571.749457137914	85639.73719710218	35227.247814139395	48385.993504871345	2024.8720382789832	111674.9958492669
112	CNlam	Granular lamina of the cochlear nuclei
560	CNspg	Cochlear nucleus, subpedunclular granular region
96	DCO	Dorsal cochlear nucleus	106865.0	23222.0	83642.0	85364.0	39931.0	43812.0	1620.0	114899.0
101	VCO	Ventral cochlear nucleus	48097.0	4642.0	43455.0	85806.0	32391.0	51144.0	2269.0	109731.0
720	DCN	Dorsal column nuclei	137274.63878384512	117805.96369686886	19468.67508697625	67977.24882771139	31678.577824837394	34978.52987445167	1319.3395855392528	85796.34866132204
711	CU	Cuneate nucleus	171263.0	146974.0	24289.0	84808.0	39522.0	43639.0	1646.0	107039.0
1039	GR	Gracile nucleus	0.0	0.0	0.0	0.0	0.0	0.0	0.0	0.0
903	ECU	External cuneate nucleus	60612.0	22813.0	37799.0	80295.0	30641.0	47640.0	2012.0	101543.0
642	NTB	Nucleus of the trapezoid body	63085.0	47107.0	15977.0	101652.0	29063.0	70110.0	2479.0	127961.0
651	NTS	Nucleus of the solitary tract	101427.0	48435.0	52992.0	67147.0	35731.0	29883.0	1532.0	87473.0
659	NTSce	Nucleus of the solitary tract, central part
666	NTSco	Nucleus of the solitary tract, commissural part
674	NTSge	Nucleus of the solitary tract, gelatinous part
682	NTSl	Nucleus of the solitary tract, lateral part
691	NTSm	Nucleus of the solitary tract, medial part
2316153360	NTS_O	Nucleus of the solitary tract: Other	101427.0	48435.0	52992.0	67147.0	35731.0	29883.0	1532.0	87473.0
429	SPVC	Spinal nucleus of the trigeminal, caudal part	35714.0	21428.0	14285.0	80952.0	7142.0	66666.0	7142.0	97619.0
437	SPVI	Spinal nucleus of the trigeminal, interpolar part	65073.0	38395.0	26678.0	65645.0	20461.0	43546.0	1637.0	87633.0
445	SPVO	Spinal nucleus of the trigeminal, oral part	39878.0	14388.0	25490.0	76618.0	24142.0	50643.0	1832.0	100591.0
77	SPVOcdm	Spinal nucleus of the trigeminal, oral part, caudal dorsomedial part
53	SPVOmdmd	Spinal nucleus of the trigeminal, oral part, middle dorsomedial part, dorsal zone
61	SPVOmdmv	Spinal nucleus of the trigeminal, oral part, middle dorsomedial part, ventral zone
45	SPVOrdm	Spinal nucleus of the trigeminal, oral part, rostral dorsomedial part
69	SPVOvl	Spinal nucleus of the trigeminal, oral part, ventrolateral part
1593308392	SPVO_O	Spinal nucleus of the trigeminal, oral part: Other	39878.0	14388.0	25490.0	76618.0	24142.0	50643.0	1832.0	100591.0
589508451	Pa5	Paratrigeminal nucleus	116758.0	74862.0	41895.0	68337.0	27129.0	40178.0	1030.0	97527.0
789	z	Nucleus z
370	MY-mot	Medulla, motor related	36981.46071943166	18456.040002788774	18399.639022070627	74130.55455445792	23509.079858988247	48825.568714626395	1794.8025674578914	95562.4069336737
653	VI	Abducens nucleus	23767.0	880.0	22887.0	63380.0	18485.0	43133.0	1760.0	80985.0
568	ACVI	Accessory abducens nucleus
661	VII	Facial motor nucleus	21540.0	6405.0	15112.0	78290.0	32976.0	43464.0	1849.0	105965.0
576	ACVII	Accessory facial motor nucleus	18248.0	7299.0	10948.0	98540.0	43795.0	47445.0	7299.0	113138.0
640	EV	Efferent vestibular nucleus
135	AMB	Nucleus ambiguus	36444.202295552364	17518.730272596844	18924.472022955524	67117.98421807747	20358.721664275465	46210.05164992827	549.2109038737447	88603.6355810617
939	AMBd	Nucleus ambiguus, dorsal division	36303.0	19801.0	16501.0	74807.0	20902.0	52805.0	1100.0	105610.0
143	AMBv	Nucleus ambiguus, ventral division	36585.0	15243.0	21341.0	59451.0	19817.0	39634.0	0.0	71646.0
839	DMX	Dorsal motor nucleus of the vagus nerve	39851.0	10131.0	29719.0	58088.0	28368.0	28368.0	1350.0	75312.0
887	ECO	Efferent cochlear group
1048	GRN	Gigantocellular reticular nucleus	21901.0	13410.0	8447.0	72928.0	15922.0	54928.0	2077.0	91710.0
372	ICB	Infracerebellar nucleus	33038.0	22281.0	10756.0	121014.0	34575.0	84133.0	2305.0	143680.0
83	IO	Inferior olivary complex	65324.0	1138.0	63402.0	90087.0	33444.0	54507.0	2134.0	119832.0
136	IRN	Intermediate reticular nucleus	26697.0	13916.0	12672.0	72078.0	18742.0	51391.0	1944.0	91926.0
106	ISN	Inferior salivatory nucleus	80808.0	13468.0	67340.0	60606.0	33670.0	26936.0	0.0	70707.0
203	LIN	Linear nucleus of the medulla	40462.0	18166.0	22295.0	61106.0	20644.0	38810.0	1651.0	81750.0
235	LRN	Lateral reticular nucleus	28182.1338028169	9357.063270246479	18637.490371919015	61191.99851452465	20265.179137323943	39586.96643926056	1338.852937940141	78836.31393045775
955	LRNm	Lateral reticular nucleus, magnocellular part	29912.0	10178.0	19526.0	60033.0	20045.0	38637.0	1350.0	78728.0
963	LRNp	Lateral reticular nucleus, parvicellular part	12376.0	1856.0	10519.0	71782.0	22277.0	48267.0	1237.0	79826.0
307	MARN	Magnocellular reticular nucleus	27759.0	18396.0	8991.0	69542.0	18891.0	48836.0	1814.0	86124.0
395	MDRN	Medullary reticular nucleus	49682.369018432764	25316.12439843821	24365.69999091982	60894.81630799964	17969.62762190139	41699.848451829654	1224.3402342685918	77640.10369563244
1098	MDRNd	Medullary reticular nucleus, dorsal part	69940.0	29761.0	40178.0	66964.0	20833.0	44642.0	1488.0	86309.0
1107	MDRNv	Medullary reticular nucleus, ventral part	25454.0	20000.0	5454.0	53636.0	14545.0	38181.0	909.0	67272.0
852	PARN	Parvicellular reticular nucleus	38707.0	17985.0	20722.0	71779.0	21939.0	47822.0	2017.0	92157.0
859	PAS	Parasolitary nucleus	130712.0	56323.0	74388.0	79702.0	46758.0	31880.0	1062.0	92454.0
938	PGRN	Paragigantocellular reticular nucleus	37397.24851052562	26832.715344896067	10007.53789884814	68526.90298556865	18563.91165761949	48045.95690454124	1915.0344234079173	89124.05315768569
970	PGRNd	Paragigantocellular reticular nucleus, dorsal part	34567.0	27478.0	7088.0	70447.0	17064.0	51544.0	1837.0	90137.0
978	PGRNl	Paragigantocellular reticular nucleus, lateral part	38339.0	26618.0	10979.0	67888.0	19063.0	46882.0	1941.0	88787.0
154	PHY	Perihypoglossal nuclei	69335.70529875986	52773.48658399098	16561.218714768886	69464.50620067643	30244.864036076662	38230.06155580609	988.5806087936866	94550.78759864712
161	NIS	Nucleus intercalatus
177	NR	Nucleus of Roller	63263.0	58823.0	4439.0	58823.0	14428.0	43285.0	1109.0	81021.0
169	PRP	Nucleus prepositus	70071.0	52041.0	18029.0	70753.0	32160.0	37618.0	974.0	96189.0
995	PMR	Paramedian reticular nucleus
1069	PPY	Parapyramidal nucleus	48446.0	33611.0	9272.0	89244.0	33611.0	53082.0	2549.0	114742.0
185	PPYd	Parapyramidal nucleus, deep part
193	PPYs	Parapyramidal nucleus, superficial part
2114704803	PPY_O	Parapyramidal nucleus: Other	48446.0	33611.0	9272.0	89244.0	33611.0	53082.0	2549.0	114742.0
701	VNC	Vestibular nuclei	47969.05537220747	25019.514089595377	22949.541282612092	89600.91554054055	35334.872187939385	52519.18156342759	1745.8617891735666	116900.41270895173
209	LAV	Lateral vestibular nucleus	20279.0	9342.0	10937.0	94637.0	26051.0	66155.0	2430.0	117423.0
202	MV	Medial vestibular nucleus	57916.0	29684.0	28232.0	85605.0	38729.0	45187.0	1688.0	114534.0
225	SPIV	Spinal vestibular nucleus	45968.0	24733.0	21235.0	91542.0	31365.0	58503.0	1673.0	116884.0
217	SUV	Superior vestibular nucleus	23502.0	14359.0	9143.0	101981.0	33817.0	66522.0	1641.0	128707.0
765	x	Nucleus x	46244.0	11838.0	34406.0	97669.0	28486.0	65852.0	3329.0	118386.0
773	XII	Hypoglossal nucleus	32089.0	15323.0	16765.0	53722.0	23976.0	28664.0	1081.0	73913.0
781	y	Nucleus y	40874.0	21863.0	19011.0	103612.0	39923.0	62737.0	950.0	137832.0
76	INV	Interstitial nucleus of the vestibular nerve
379	MY-sat	Medulla, behavioral state related	55605.39276356831	18947.56257018091	18156.28658764816	101370.38128509045	33029.77554585153	66636.54585152838	1702.7590767311292	137335.98203368683
206	RM	Nucleus raphe magnus	41035.0	20253.0	8982.0	98450.0	26417.0	70095.0	1937.0	134026.0
230	RPA	Nucleus raphe pallidus	90008.0	24117.0	38759.0	124031.0	54263.0	68475.0	1291.0	173987.0
222	RO	Nucleus raphe obscurus	40102.0	5972.0	10238.0	70819.0	16211.0	52901.0	1706.0	83617.0
1557651847	MY_O	Medulla: Other	32407.0	12350.0	18791.0	79293.0	26714.0	50636.0	1942.0	106365.0
512	CB	Cerebellum	62339.42075006632	23133.69244738704	39205.58195021664	18547.297234503494	7669.232235387744	10219.649101379433	657.2424075957202	37770.39863162083
528	CBX	Cerebellar cortex	63070.479577786646	23446.42784437052	39623.906118814986	15167.123738147551	6225.390928506758	8319.602264571511	620.9629891370774	33932.32288477702
1144	CBXmo	Cerebellar cortex, molecular layer
1145	CBXpu	Cerebellar cortex, Purkinje layer
1143	CBXgr	Cerebellar cortex, granular layer
645	VERM	Vermal regions	77617.94540956056	26088.586600781655	51529.159626354565	16410.08966877883	7227.02052850028	8535.533859355268	646.0731014548447	36740.74125930598
912	LING	Lingula (I)	54660.48094877618	26167.70678778703	28492.3028009084	15996.0	8918.0	6936.0	141.0	51180.63058289175
10707	LINGmo	Lingula (I), molecular layer	49122.0	49122.0	0.0	15996.0	8918.0	6936.0	141.0	50113.0
10706	LINGpu	Lingula (I), Purkinje layer
10705	LINGgr	Lingula (I), granular layer	60872.0	424.0	60447.0	15996.0	8918.0	6936.0	141.0	52378.0
920	CENT	Central lobule	100200.14683526864	26196.62906546849	74003.51776980014	18730.40534127355	9552.563543396891	8449.438224780508	727.4035730961475	38658.31687882244
976	CENT2	Lobule II	109271.15936626281	32658.94524697111	76612.2141192917	16391.0	8775.0	6944.0	671.0	36071.42218080149
10710	CENT2mo	Lobule II, molecular layer	60179.0	60179.0	0.0	16391.0	8775.0	6944.0	671.0	36064.0
10709	CENT2pu	Lobule II, Purkinje layer
10708	CENT2gr	Lobule II, granular layer	166007.0	854.0	165153.0	16391.0	8775.0	6944.0	671.0	36080.0
984	CENT3	Lobule III	95761.99654594576	23034.82873362744	72727.16781231832	19875.0	9933.0	9186.0	755.0	39924.0
10713	CENT3mo	Lobule III, molecular layer	47811.0	47683.0	128.0	19875.0	9933.0	9186.0	755.0	39924.0
10712	CENT3pu	Lobule III, Purkinje layer
10711	CENT3gr	Lobule III, granular layer	138841.0	891.0	137950.0	19875.0	9933.0	9186.0	755.0	39924.0
928	CUL	Culmen	69629.73368700265	23024.658797524316	46605.07488947834	15996.0	7356.0	7933.0	706.0	34403.0
992	CUL4	Lobule IV
10716	CUL4mo	Lobule IV, molecular layer
10715	CUL4pu	Lobule IV, Purkinje layer
10714	CUL4gr	Lobule IV, granular layer
1001	CUL5	Lobule V
10719	CUL5mo	Lobule V, molecular layer
10718	CUL5pu	Lobule V, Purkinje layer
10717	CUL5gr	Lobule V, granular layer
1091	CUL4, 5	Lobules IV-V	69629.73368700265	23024.658797524316	46605.07488947834	15996.0	7356.0	7933.0	706.0	34403.0
10722	CUL4, 5mo	Lobules IV-V, molecular layer	43212.0	43209.0	3.0	15996.0	7356.0	7933.0	706.0	34403.0
10721	CUL4, 5pu	Lobules IV-V, Purkinje layer
10720	CUL4, 5gr	Lobules IV-V, granular layer	98676.0	832.0	97844.0	15996.0	7356.0	7933.0	706.0	34403.0
936	DEC	Declive (VI)	46249.09192294378	19061.838870540683	27187.253052403095	17177.0	5588.0	10944.0	643.0	36357.0
10725	DECmo	Declive (VI), molecular layer	43698.0	43698.0	0.0	17177.0	5588.0	10944.0	643.0	36357.0
10724	DECpu	Declive (VI), Purkinje layer
10723	DECgr	Declive (VI), granular layer	48160.0	608.0	47552.0	17177.0	5588.0	10944.0	643.0	36357.0
944	FOTU	Folium-tuber vermis (VII)	55896.23622817989	30175.692152917505	25720.544075262384	8791.0	3830.0	4395.0	565.0	29764.0
10728	FOTUmo	Folium-tuber vermis (VII), molecular layer	66185.0	66185.0	0.0	8791.0	3830.0	4395.0	565.0	29764.0
10727	FOTUpu	Folium-tuber vermis (VII), Purkinje layer
10726	FOTUgr	Folium-tuber vermis (VII), granular layer	47346.0	251.0	47095.0	8791.0	3830.0	4395.0	565.0	29764.0
951	PYR	Pyramus (VIII)	72783.18874172185	38885.788552507096	33896.91627246925	11165.0	2721.0	7554.0	888.0	32551.0
10731	PYRmo	Pyramus (VIII), molecular layer	74880.0	74880.0	0.0	11165.0	2721.0	7554.0	888.0	32551.0
10730	PYRpu	Pyramus (VIII), Purkinje layer
10729	PYRgr	Pyramus (VIII), granular layer	70547.0	499.0	70047.0	11165.0	2721.0	7554.0	888.0	32551.0
957	UVU	Uvula (IX)	105841.22623454004	27993.880816105444	77846.79729168548	19480.0	8344.0	10683.0	451.0	38535.0
10734	UVUmo	Uvula (IX), molecular layer	60407.0	59663.0	744.0	19480.0	8344.0	10683.0	451.0	38535.0
10733	UVUpu	Uvula (IX), Purkinje layer
10732	UVUgr	Uvula (IX), granular layer	143297.0	1886.0	141410.0	19480.0	8344.0	10683.0	451.0	38535.0
968	NOD	Nodulus (X)	81711.19852337982	30087.805988515178	51622.392534864644	16193.0	9964.0	5836.0	391.0	48390.465955701395
10737	NODmo	Nodulus (X), molecular layer	59006.0	58899.0	106.0	16193.0	9964.0	5836.0	391.0	48205.0
10736	NODpu	Nodulus (X), Purkinje layer
10735	NODgr	Nodulus (X), granular layer	104792.0	800.0	103991.0	16193.0	9964.0	5836.0	391.0	48579.0
1073	HEM	Hemispheric regions	52706.238118856076	21564.040104750475	31142.090563529775	14281.581254029818	5511.786844689567	8165.763292696233	603.0734632133398	31931.48462965351
1007	SIM	Simple lobule	73634.5522641551	26762.44127313232	46872.11099102278	13581.0	5071.0	7744.0	765.0	32241.0
10674	SIMmo	Simple lobule, molecular layer	50700.0	50700.0	0.0	13581.0	5071.0	7744.0	765.0	32241.0
10673	SIMpu	Simple lobule, Purkinje layer
10672	SIMgr	Simple lobule, granular layer	98581.0	725.0	97856.0	13581.0	5071.0	7744.0	765.0	32241.0
1017	AN	Ansiform lobule	50120.86698714243	22863.129373540225	27257.489963693544	12886.133865596745	4292.538835765326	7970.430772032468	622.1642577989501	27134.285832389058
1056	ANcr1	Crus 1	56863.92653692983	25238.245908772933	31625.20872281007	14039.0	4485.0	8851.0	702.0	29958.0
10677	ANcr1mo	Crus 1, molecular layer	47364.0	47364.0	0.0	14039.0	4485.0	8851.0	702.0	29958.0
10676	ANcr1pu	Crus 1, Purkinje layer
10675	ANcr1gr	Crus 1, granular layer	67495.0	478.0	67016.0	14039.0	4485.0	8851.0	702.0	29958.0
1064	ANcr2	Crus 2	42674.36715998467	20240.239164948267	22434.127995036404	11613.0	4080.0	6998.0	534.0	24016.0
10680	ANcr2mo	Crus 2, molecular layer	39382.0	39382.0	0.0	11613.0	4080.0	6998.0	534.0	24016.0
10679	ANcr2pu	Crus 2, Purkinje layer
10678	ANcr2gr	Crus 2, granular layer	46091.0	376.0	45715.0	11613.0	4080.0	6998.0	534.0	24016.0
1025	PRM	Paramedian lobule	45759.224749877285	24370.190093261986	21389.0346566153	6091.0	1944.0	3606.0	540.0	25283.564547112757
10683	PRMmo	Paramedian lobule, molecular layer	48446.0	48446.0	0.0	6091.0	1944.0	3606.0	540.0	25243.0
10682	PRMpu	Paramedian lobule, Purkinje layer
10681	PRMgr	Paramedian lobule, granular layer	43081.0	371.0	42710.0	6091.0	1944.0	3606.0	540.0	25324.0
1033	COPY	Copula pyramidis	48763.41895593732	17717.32304501647	31046.095910920845	36823.0	15053.0	20942.0	827.0	54890.6637794315
10686	COPYmo	Copula pyramidis, molecular layer	37121.0	37121.0	0.0	36823.0	15053.0	20942.0	827.0	54838.0
10685	COPYpu	Copula pyramidis, Purkinje layer
10684	COPYgr	Copula pyramidis, granular layer	59007.0	645.0	58362.0	36823.0	15053.0	20942.0	827.0	54937.0
1041	PFL	Paraflocculus	42654.20762864733	14543.851887483464	28110.355741163865	9903.0	4323.0	5240.0	339.0	26583.23412884958
10689	PFLmo	Paraflocculus, molecular layer	26796.0	26796.0	0.0	9903.0	4323.0	5240.0	339.0	26259.0
10688	PFLpu	Paraflocculus, Purkinje layer
10687	PFLgr	Paraflocculus, granular layer	60935.0	420.0	60515.0	9903.0	4323.0	5240.0	339.0	26957.0
1049	FL	Flocculus	63011.360014054815	16315.371843523073	46695.457624736475	31380.0	15998.0	14719.0	663.0	69615.35926446474
10692	FLmo	Flocculus, molecular layer	34112.0	34112.0	0.0	31380.0	15998.0	14719.0	663.0	69062.0
10691	FLpu	Flocculus, Purkinje layer
10690	FLgr	Flocculus, granular layer	88583.0	568.0	88014.0	31380.0	15998.0	14719.0	663.0	70105.0
519	CBN	Cerebellar nuclei	44706.9629955482	15714.006528127255	28992.72002956133	86891.78824937095	36787.34505815488	48845.301842304376	1257.7073780155197	110278.6754060284
989	FN	Fastigial nucleus	42400.0	9314.0	33086.0	86403.0	32917.0	52221.0	1264.0	111438.0
91	IP	Interposed nucleus	33129.0	15076.0	18053.0	82199.0	35577.0	45540.0	1080.0	103108.0
846	DN	Dentate nucleus	80752.0	23350.0	57401.0	102341.0	48086.0	52744.0	1510.0	130412.0
589508455	VeCB	Vestibulocerebellar nucleus	32762.0	29737.0	3024.0	76108.0	27217.0	46875.0	2016.0	96270.0
3092369320	CB_O	Cerebellum: Other	52446.0	18635.0	33811.0	92800.0	39549.0	51508.0	1742.0	133100.0
1009	fiber tracts	fiber tracts	51827.74255007066	25797.954042791676	25552.383642869976	127251.8501031044	36980.6524865723	87024.72582074584	3245.454689708063	164418.41235053886
967	cm	cranial nerves	55230.19000619113	39444.28261214382	15342.146131057454	86778.06633715545	27670.81241909323	56542.72454858499	2563.4791983258374	143918.7521835234
885	tn	terminal nerve
949	von	vomeronasal nerve	0.0	0.0	0.0	0.0	0.0	0.0	0.0	0.0
840	In	olfactory nerve	86893.6514448957	69743.48428256212	17149.337767686782	58603.186573289415	23785.257618880114	32379.891838018186	2436.7849018792704	146371.84730261264
1016	onl	olfactory nerve layer of main olfactory bulb	110395.0	91099.0	19295.0	22989.0	18131.0	3555.0	1302.0	135086.0
21	lotg	lateral olfactory tract, general	19421.49372071228	10150.872789753203	9270.620930959076	145311.10540456107	50136.40693533271	89623.74189315838	5549.211246485474	186156.60449859418
665	lot	lateral olfactory tract, body	10745.0	8965.0	1780.0	161882.0	54013.0	101859.0	6008.0	206231.0
538	lotd	dorsal limb	78884.0	18278.0	60606.0	31746.0	23569.0	5772.0	2405.0	48581.0
459	aolt	accessory olfactory tract
900	aco	anterior commissure, olfactory limb	46578.0	30764.0	15813.0	140898.0	19682.0	116632.0	4582.0	155660.0
848	IIn	optic nerve	18813.259197124025	10476.003355302577	8337.015698022768	102408.51868184541	29398.551012582386	71240.72783702816	1768.8273696824447	132916.88951467944
876	aot	accessory optic tract
916	bsc	brachium of the superior colliculus	34140.0	11426.0	22714.0	114124.0	59058.0	53001.0	2064.0	154185.0
336	csc	superior colliculus commissure	75882.0	24793.0	51089.0	53343.0	22539.0	30052.0	751.0	65364.0
117	och	optic chiasm	30660.0	22858.0	7801.0	77079.0	17397.0	57575.0	2106.0	95958.0
125	opt	optic tract	8780.0	5130.0	3650.0	122176.0	29201.0	91219.0	1756.0	158849.0
357	ttp	tectothalamic pathway
1166850207	IIn_O	optic nerve: Other	0.0	0.0	0.0	8130.0	4878.0	3252.0	0.0	10569.0
832	IIIn	oculomotor nerve	34763.852144133416	13653.288415723646	17880.0366289458	90360.81730196545	27451.01742108398	60239.10646217987	2668.731387730792	108756.35705777249
62	mlf	medial longitudinal fascicle	29034.0	15739.0	8710.0	96424.0	26589.0	67389.0	2444.0	116136.0
158	pc	posterior commissure	50292.0	4678.0	45614.0	74269.0	26315.0	45029.0	2923.0	90643.0
3944974149	IIIn_O	oculomotor nerve: Other	35805.0	35805.0	0.0	86956.0	51150.0	30690.0	5115.0	94629.0
911	IVn	trochlear nerve	77151.0	29673.0	47477.0	77151.0	32640.0	41543.0	2967.0	121661.0
384	IVd	trochlear nerve decussation
3537828992	IVn_O	trochlear nerve: Other	77151.0	29673.0	47477.0	77151.0	32640.0	41543.0	2967.0	121661.0
710	VIn	abducens nerve
901	Vn	trigeminal nerve	29275.020735803646	11649.862836890687	17624.157898912956	153498.9776772726	39423.04044010685	110231.69427913989	3843.2429580258668	186154.60247560104
93	moV	motor root of the trigeminal nerve	22011.0	20656.0	1354.0	73823.0	23704.0	49441.0	677.0	93125.0
229	sV	sensory root of the trigeminal nerve	29458.0	11423.0	18034.0	155506.0	39819.0	111763.0	3923.0	188498.0
705	mtV	midbrain tract of the trigeminal nerve
794	sptV	spinal tract of the trigeminal nerve	29458.0	11423.0	18034.0	155506.0	39819.0	111763.0	3923.0	188498.0
2176156825	sV_O	sensory root of the trigeminal nerve: Other	29458.0	11423.0	18034.0	155506.0	39819.0	111763.0	3923.0	188498.0
798	VIIn	facial nerve	15879.037315591553	5386.777552791437	10492.259762800115	61387.90367370553	17637.00752097194	42660.57275094012	1089.592131906277	77249.87532542668
1131	iVIIn	intermediate nerve
1116	gVIIn	genu of the facial nerve	5544.0	1386.0	4158.0	68607.0	24255.0	44352.0	0.0	93555.0
3283016083	VIIn_O	facial nerve: Other	19677.0	6857.0	12820.0	58735.0	15205.0	42039.0	1490.0	71258.0
933	VIIIn	vestibulocochlear nerve	25099.93471788274	12799.216449182135	12047.69884212461	87558.89759235435	28534.595111192797	56972.15758132696	2051.6396802058443	117661.56695460393
1076	cvb	efferent cochleovestibular bundle
413	vVIIIn	vestibular nerve	12767.0	1872.0	10894.0	88688.0	24768.0	59664.0	4255.0	105370.0
948	cVIIIn	cochlear nerve	27208.108270385434	14667.098607614005	12244.910409537952	87365.89050293757	29178.451288010845	56512.01803430392	1675.0005380162265	119762.66916306196
841	tb	trapezoid body	13945.0	8473.0	4354.0	114445.0	32244.0	80082.0	2118.0	160282.0
641	ias	intermediate acoustic stria
506	das	dorsal acoustic stria	27287.0	12841.0	14446.0	96308.0	36918.0	59390.0	0.0	117174.0
658	ll	lateral lemniscus	30359.0	19064.0	11244.0	75585.0	22638.0	51273.0	1674.0	96249.0
633	cic	inferior colliculus commissure	91538.0	26077.0	65460.0	72378.0	29270.0	40979.0	2128.0	93666.0
482	bic	brachium of the inferior colliculus	30480.0	7811.0	22669.0	89573.0	46527.0	41942.0	1103.0	143997.0
808	IXn	glossopharyngeal nerve
917	Xn	vagus nerve	46875.0	23437.0	23437.0	62500.0	46875.0	15625.0	0.0	78125.0
237	ts	solitary tract	46875.0	23437.0	23437.0	62500.0	46875.0	15625.0	0.0	78125.0
717	XIn	accessory spinal nerve
813	XIIn	hypoglossal nerve
925	vrt	ventral roots
792	drt	dorsal roots	29490.959187677818	9518.965221230255	13214.733591680566	69919.81188070244	16014.032326106151	51627.01157657216	2276.8400863337583	84366.4682625331
932	cett	cervicothalamic tract	29490.959187677818	9518.965221230255	13214.733591680566	69919.81188070244	16014.032326106151	51627.01157657216	2276.8400863337583	84366.4682625331
570	dl	dorsolateral fascicle
522	dcm	dorsal commissure of the spinal cord
858	vc	ventral commissure of the spinal cord
586	fpr	fasciculus proprius
514	dc	dorsal column	0.0	0.0	0.0	0.0	0.0	0.0	0.0	0.0
380	cuf	cuneate fascicle	0.0	0.0	0.0	0.0	0.0	0.0	0.0	0.0
388	grf	gracile fascicle
396	iaf	internal arcuate fibers
697	ml	medial lemniscus	30594.0	9875.0	13709.0	72535.0	16613.0	53558.0	2362.0	87522.0
871	sst	spinothalamic tract
29	sttl	lateral spinothalamic tract
389	sttv	ventral spinothalamic tract
245	scrt	spinocervical tract
261	sop	spino-olivary pathway
270	srp	spinoreticular pathway
293	svp	spinovestibular pathway
277	stp	spinotectal pathway
253	shp	spinohypothalamic pathway
285	step	spinotelenchephalic pathway
627	hht	hypothalamohypophysial tract
960	cbf	cerebellum related fiber tracts	57114.45861350295	14528.405002581278	41525.612068910574	124856.08207190613	39108.945770846214	82998.47579653152	2747.154997801133	159820.54263570832
744	cbc	cerebellar commissure	37354.0	1224.0	36129.0	60318.0	18371.0	40722.0	1224.0	75627.0
752	cbp	cerebellar peduncles	78716.11153177687	27062.20313728095	47970.17982354178	252272.6212126244	74747.32321521481	171374.86466739728	6150.126941427829	326615.66383270785
326	scp	superior cerebelar peduncles	191328.0	75024.0	104375.0	434765.0	150206.0	274357.0	10202.0	588267.0
812	dscp	superior cerebellar peduncle decussation	191328.0	75024.0	104375.0	434765.0	150206.0	274357.0	10202.0	588267.0
85	sct	spinocerebellar tract
2434751741	dscp_O	superior cerebellar peduncle decussation: Other	191328.0	75024.0	104375.0	434765.0	150206.0	274357.0	10202.0	588267.0
850	uf	uncinate fascicle	191328.0	75024.0	104375.0	434765.0	150206.0	274357.0	10202.0	588267.0
866	sctv	ventral spinocerebellar tract	191328.0	75024.0	104375.0	434765.0	150206.0	274357.0	10202.0	588267.0
2692485271	scp_O	superior cerebelar peduncles: Other	191328.0	75024.0	104375.0	434765.0	150206.0	274357.0	10202.0	588267.0
78	mcp	middle cerebellar peduncle	21073.0	5263.0	15809.0	100978.0	25520.0	73102.0	2356.0	126764.0
1123	icp	inferior cerebellar peduncle	37645.0	6114.0	31530.0	258422.0	60544.0	191044.0	6833.0	313991.0
553	sctd	dorsal spinocerebellar tract	37645.0	6114.0	31530.0	258422.0	60544.0	191044.0	6833.0	313991.0
499	cct	cuneocerebellar tract
650	jrb	juxtarestiform body
490	bct	bulbocerebellar tract
404	oct	olivocerebellar tract
410	rct	reticulocerebellar tract
3140724988	icp_O	inferior cerebellar peduncle: Other	37645.0	6114.0	31530.0	258422.0	60544.0	191044.0	6833.0	313991.0
373	tct	trigeminocerebellar tract
728	arb	arbor vitae	48491.0	9543.0	38948.0	73478.0	24765.0	47338.0	1373.0	92561.0
484682512	scwm	supra-callosal cerebral white matter	71778.0	9288.0	62490.0	149646.0	39643.0	106171.0	3831.0	166533.0
983	lfbs	lateral forebrain bundle system	54577.400492409695	30892.964999052125	23584.648403435687	163796.94005288664	45925.72684143241	113434.31541927738	4436.053931743169	188971.46614136486
776	cc	corpus callosum	69642.70139995342	35689.705799067684	33952.46988824771	165373.4430425605	52180.4710601126	108509.55961169499	4682.744995545435	191002.7533168952
956	fa	corpus callosum, anterior forceps	195096.0	83502.0	111593.0	254334.0	94240.0	149681.0	10411.0	298948.0
579	ec	external capsule	195096.0	83502.0	111593.0	254334.0	94240.0	149681.0	10411.0	298948.0
3228324150	fa_O	corpus callosum, anterior forceps: Other	195096.0	83502.0	111593.0	254334.0	94240.0	149681.0	10411.0	298948.0
964	ee	corpus callosum, extreme capsule	148853.0	27813.0	121040.0	53824.0	23950.0	23693.0	6180.0	68761.0
1108	ccg	genu of corpus callosum	39733.0	30936.0	8797.0	178003.0	38134.0	135870.0	3998.0	190420.0
971	fp	corpus callosum, posterior forceps	18999.0	9042.0	9956.0	118051.0	35871.0	80053.0	2127.0	128091.0
979	ccr	corpus callosum, rostrum
484682516	ccb	corpus callosum, body	41020.0	28720.0	12300.0	145542.0	43852.0	98344.0	3346.0	171439.0
986	ccs	corpus callosum, splenium	16935.0	13161.0	3773.0	132897.0	38092.0	92401.0	2403.0	158749.0
784	cst	corticospinal tract	22377.452397684832	19133.109678387278	2921.354721540077	162269.11267894792	34130.794801133896	124096.7085666006	4040.4061021927782	183512.5465837038
6	int	internal capsule	29078.0	27818.0	1260.0	185721.0	30663.0	150606.0	4451.0	200723.0
924	cpd	cerebal peduncle	10630.0	8776.0	803.0	126116.0	48672.0	73580.0	3862.0	158441.0
1036	cte	corticotectal tract
1012	crt	corticorubral tract
1003	cpt	corticopontine tract
994	cbt	corticobulbar tract
190	py	pyramid	14827.0	3877.0	10310.0	151831.0	32848.0	115424.0	3558.0	186459.0
198	pyd	pyramidal decussation	0.0	0.0	0.0	0.0	0.0	0.0	0.0	0.0
1019	cstc	corticospinal tract, crossed
1028	cstu	corticospinal tract, uncrossed
2718688460	cst_O	corticospinal tract: Other	24958.0	235.0	24723.0	83352.0	17659.0	64751.0	941.0	93477.0
896	lfbst	thalamus related	54759.19308800896	44307.110815726875	10451.339303204142	147498.52077794878	32058.438085910173	112166.18287393312	3272.899818105499	198895.3843570729
1092	em	external medullary lamina of the thalamus	49590.0	37612.0	11977.0	134271.0	25215.0	106114.0	2941.0	156755.0
14	im	internal medullary lamina of the thalamus
86	mtc	middle thalamic commissure
365	tp	thalamic peduncles
484682520	or	optic radiation	37687.0	31764.0	5922.0	130289.0	31226.0	95940.0	3122.0	202218.0
484682524	ar	auditory radiation	91816.0	74525.0	17291.0	193132.0	40672.0	148563.0	3896.0	236239.0
1000	eps	extrapyramidal fiber systems	21732.45058814524	11647.308106453012	7134.787757393279	68054.60973182619	17388.307392003266	48920.106606108544	1745.6871985915134	83152.25202214794
760	epsc	cerebral nuclei related	43340.0	25158.0	17758.0	72093.0	18393.0	51797.0	1902.0	86046.0
142	pap	pallidothalamic pathway
102	nst	nigrostriatal tract	43340.0	25158.0	17758.0	72093.0	18393.0	51797.0	1902.0	86046.0
109	ntt	nigrothalamic fibers
134	ptf	pallidotegmental fascicle
309	snp	striatonigral pathway
317	stf	subthalamic fascicle
877	tsp	tectospinal pathway	18174.76971397207	9670.457095810209	7262.363603098128	68180.49649326096	13559.241812526681	53056.80313471977	1563.4515460145149	82820.72745014331
1051	tspd	direct tectospinal pathway
1060	dtd	doral tegmental decussation	18867.0	0.0	9433.0	103773.0	47169.0	56603.0	0.0	141509.0
1043	tspc	crossed tectospinal pathway	18167.0	9779.0	7238.0	67781.0	13182.0	53017.0	1581.0	82162.0
863	rust	rubrospinal tract	20797.7027153315	10851.978246196979	5077.590831213332	67206.6891646332	20463.724521052904	44870.81127667307	1872.1533669072219	82903.68739940813
397	vtd	ventral tegmental decussation	47373.0	0.0	14418.0	96807.0	22657.0	67971.0	6179.0	118434.0
221	rrt	rubroreticular tract
1428498274	rust_O	rubrospinal tract: Other	19032.0	11573.0	4457.0	65240.0	20318.0	43336.0	1586.0	80543.0
736	ctb	central tegmental bundle
855	rst	retriculospinal tract
205	rstl	retriculospinal tract, lateral part
213	rstm	retriculospinal tract, medial part
941	vsp	vestibulospinal pathway
991	mfbs	medial forebrain bundle system	38302.55489107029	17582.810524025805	20501.376359123944	138261.60278728628	36592.93279967323	98478.60677419785	3189.3705208291713	173835.393802972
768	mfbc	cerebrum related	37746.2823672188	18605.16292808176	19140.62835808171	140445.81957504	36869.98270873139	100359.62761086621	3215.5295200268797	175014.20384439864
884	amc	amygdalar capsule	92414.0	42143.0	50270.0	106562.0	61860.0	38681.0	6020.0	139975.0
892	apd	ansa peduncularis
908	act	anterior commissure, temporal limb	100730.0	96385.0	4345.0	156428.0	30614.0	118111.0	7702.0	180722.0
940	cing	cingulum bundle	30865.0	8354.0	22511.0	114266.0	32291.0	79203.0	2771.0	126877.0
1099	fxs	fornix system	30517.860849890927	12383.34013324686	18133.92339779494	131276.73288721184	34225.49719208773	94393.1596161783	2657.5467395790342	162858.4030496433
466	alv	alveus	46293.0	15056.0	31237.0	109468.0	44838.0	61848.0	2782.0	137444.0
530	df	dorsal fornix	24214.0	23560.0	654.0	96858.0	24869.0	70026.0	1963.0	106020.0
603	fi	fimbria	15859.0	12409.0	3449.0	164509.0	30376.0	130949.0	3184.0	218987.0
745	fxprg	precommissural fornix, general
420	db	precommissural fornix diagonal band
737	fxpo	postcommissural fornix	56959.65960801982	18408.579409776976	38551.05136291958	85560.37643613426	25441.877900428026	58643.27055643163	1474.2279792746115	99238.65645415634
428	mct	medial corticohypothalamic tract	13333.0	2666.0	10666.0	117333.0	34666.0	82666.0	0.0	138666.0
436	fx	columns of the fornix	58255.0	18876.0	39379.0	84617.0	25168.0	57930.0	1518.0	98068.0
618	hc	hippocampal commissures	23558.980886239322	6603.598457378157	16954.382428861165	125786.09750476308	28070.673591051564	95659.00955688034	2054.4800258127957	134106.50150574642
443	dhc	dorsal hippocampal commissure	11960.0	3839.0	8120.0	126793.0	26645.0	98253.0	1893.0	133591.0
449	vhc	ventral hippocampal commissure	188588.0	45938.0	142649.0	111460.0	48355.0	58752.0	4352.0	141441.0
713	per	perforant path
474	ab	angular path
37	lab	longitudinal association bundle
301	st	stria terminalis	84503.0	70326.0	14176.0	341487.0	75747.0	258373.0	7366.0	492008.0
484682528	stc	commissural branch of stria terminalis	84503.0	70326.0	14176.0	341487.0	75747.0	258373.0	7366.0	492008.0
2923485783	st_O	stria terminalis: Other	84503.0	70326.0	14176.0	341487.0	75747.0	258373.0	7366.0	492008.0
824	mfsbshy	hypothalamus related	42596.965853658534	9690.273712737127	31006.319318621758	121399.49992257066	34454.11393728223	83957.1696089818	2987.423654665118	164735.00766550523
54	mfb	medial forebrain bundle	30677.0	3205.0	11904.0	34340.0	15567.0	16941.0	1831.0	50824.0
405	vlt	ventrolateral hypothalamic tract
174	poc	preoptic commissure
349	sup	supraoptic commissures	9319.0	2795.0	6523.0	95060.0	42870.0	50326.0	1863.0	125815.0
817	supa	supraoptic commissures, anterior
825	supd	supraoptic commissures, dorsal
833	supv	supraoptic commissures, ventral
1060511842	sup_O	supraoptic commissures: Other	9319.0	2795.0	6523.0	95060.0	42870.0	50326.0	1863.0	125815.0
166	pmx	premammillary commissure
341	smd	supramammillary decussation
182	php	propriohypothalamic pathways
762	phpd	propriohypothalamic pathways, dorsal
770	phpl	propriohypothalamic pathways, lateral
779	phpm	propriohypothalamic pathways, medial
787	phpv	propriohypothalamic pathways, ventral
150	pvbh	periventricular bundle of the hypothalamus
46	mfbsma	mammillary related	34586.229439959636	8452.841826437942	23963.277875882948	72092.31231079718	22610.281912209888	47142.83047426841	2338.1999243188698	90317.48536831484
753	pm	principal mammillary tract	65182.0	3179.0	62003.0	28616.0	9538.0	17488.0	1589.0	36565.0
690	mtt	mammillothalamic tract	31843.0	9852.0	21991.0	79345.0	23574.0	53659.0	2111.0	97114.0
681	mtg	mammillotegmental tract	21614.0	5734.0	13233.0	78517.0	21173.0	54697.0	2646.0	94838.0
673	mp	mammillary peduncle	35807.0	13100.0	10480.0	77729.0	34934.0	39301.0	3493.0	111790.0
1068	mfbst	dorsal thalamus related
722	pvbt	periventricular bundle of the thalamus
1083	mfbse	epithalamus related	49602.46091383644	11340.050589675839	37813.069923309915	156901.14912676418	42027.15073790037	111378.08990139846	3495.2535283882194	216471.29271121995
802	sm	stria medullaris	59305.0	18569.0	40736.0	199414.0	53701.0	142116.0	3596.0	261145.0
595	fr	fasciculus retroflexus	37765.0	2604.0	33859.0	121979.0	29084.0	88699.0	4196.0	142092.0
611	hbc	habenular commissure	35928.0	855.0	35072.0	36783.0	20958.0	15397.0	427.0	224123.0
730	PIS	pineal stalk
70	mfbsm	midbrain related
547	dlf	dorsal longitudinal fascicle
563	dtt	dorsal tegmental tract
2500193001	fiber tracts_O	fiber tracts: Other	29020.0	16289.0	12730.0	127115.0	36607.0	87903.0	2604.0	170225.0
73	VS	ventricular systems	41720.47659215303	27166.385114877354	14342.360979499686	61910.43711390386	32329.113976356548	28144.12851661411	1436.1093263738937	213909.78780958892
81	VL	lateral ventricle	41039.64098747993	34007.15987690134	7031.870157825257	59106.58491200632	30964.6734522278	26946.945303500408	1193.577109031439	202423.51380235265
89	RC	rhinocele
98	SEZ	subependymal zone	114690.0	113048.0	1641.0	122691.0	69347.0	51292.0	2051.0	156750.0
108	chpl	choroid plexus	19246.0	8875.0	10371.0	47111.0	20794.0	25318.0	997.0	250055.0
116	chfl	choroid fissure
1744978404	VL_O	lateral ventricle: Other	51101.0	45986.0	5114.0	63173.0	35404.0	26496.0	1272.0	173072.0
124	IVF	interventricular foramen
129	V3	third ventricle	52635.0	9438.0	43118.0	68752.0	25976.0	40673.0	2103.0	271329.0
140	AQ	cerebral aqueduct	12253.0	7590.0	1897.0	30416.0	26729.0	2602.0	1084.0	145521.0
145	V4	fourth ventricle	46631.07834027038	26433.732262123704	20152.157519439872	79775.41651340625	46119.19856096538	31775.326880263285	1879.8910721775885	232613.3803116833
153	V4r	lateral recess	44883.0	18696.0	26186.0	83260.0	38049.0	42914.0	2296.0	250000.0
3774104740	V4_O	fourth ventricle: Other	48206.0	33405.0	14716.0	76636.0	53390.0	21740.0	1505.0	216949.0
164	c	central canal, spinal cord/medulla	0.0	0.0	0.0	0.0	0.0	0.0	0.0	0.0
1024	grv	grooves
1032	grv of CTX	grooves of the cerebral cortex
1055	eg	endorhinal groove
1063	hf	hippocampal fissure
1071	rf	rhinal fissure
1078	ri	rhinal incisure
1040	grv of CBX	grooves of the cerebellar cortex
1087	pce	precentral fissure
1095	pcf	preculminate fissure
1103	pri	primary fissure
1112	psf	posterior superior fissure
1119	ppf	prepyramidal fissure
3	sec	secondary fissure
11	plf	posterolateral fissure
18	nf	nodular fissure
25	sif	simple fissure
34	icf	intercrural fissure
43	apf	ansoparamedian fissure
49	ipf	intraparafloccular fissure
57	pms	paramedian sulcus
65	pfs	parafloccular sulcus
624	IPF	Interpeduncular fossa
304325711	retina	retina
1811993763	root_O	root: Other	22362.0	8601.0	13746.0	52454.0	28628.0	22703.0	1122.0	102727.0
