# Supplementary material for: A multimodal spatial atlas of transcriptomic, morphological, and electrophysiological cell type densities in the mouse brain
Source: PLoS Comput Biol. 2026 Mar 24;22(3):e1014106. doi: 10.1371/journal.pcbi.1014106 (PMC13120702; doi:10.1371/journal.pcbi.1014106)
Supplement: S5 Table — (CSV) [file pcbi.1014106.s005.csv]

	bAC	bIR	bNAC	bSTUT	cAC	cADpyr	cIR	cNAC	cSTUT	dNAC	dSTUT	IN_DEND_0_AX_0	IN_DEND_0_AX_3	IN_DEND_0_AX_4	IN_DEND_0_AX_5	IN_DEND_0_AX_6	IN_DEND_0_AX_8	IN_DEND_0_AX_9	IN_DEND_1_AX_0	IN_DEND_1_AX_2	IN_DEND_1_AX_3	IN_DEND_1_AX_4	IN_DEND_1_AX_5	IN_DEND_1_AX_7	IN_DEND_1_AX_8	IN_DEND_1_AX_9	IN_DEND_2_AX_2	IN_DEND_2_AX_3	IN_DEND_3_AX_2	IN_DEND_3_AX_3	IN_DEND_3_AX_5	IN_DEND_3_AX_7	IN_DEND_4_AX_2	IN_DEND_4_AX_3	IN_DEND_4_AX_5	IN_DEND_4_AX_6	IN_DEND_4_AX_8	IN_DEND_4_AX_9	IN_DEND_5_AX_0	IN_DEND_5_AX_3	IN_DEND_5_AX_4	IN_DEND_5_AX_5	IN_DEND_5_AX_6	IN_DEND_5_AX_7	IN_DEND_5_AX_8	IN_DEND_5_AX_9	IN_DEND_6_AX_0	IN_DEND_6_AX_3	IN_DEND_6_AX_8
AAA	13642.960359232417	7388.022628279856	12678.735694730884	2939.3191678182047	21618.896400621023	11435.747608777992	2537.236584509818	6218.253954527905	3614.3339264652095	1752.112100602314	3021.5315374799025	479.621397443925	4609.089541467023	630.5343200075673	285.94574621294896	759.8885282278968	300.2170124429316	2136.8143957472967	728.5046830081699	529.5491927438677	479.621397443925	127.79075757292271	725.045373078266	127.79075757292271	127.79075757292271	1396.409661827424	479.621397443925	479.621397443925	1546.7429311658252	479.621397443925	2648.969358251024	152.29100773590108	2500.537651781605	479.621397443925	5180.79482110835	41.1050852391456	1408.5758617064764	4312.161695063756	479.621397443925	5931.7173637961805	255.64084572166092	2401.4548645523373	2662.748569898053	152.29100773590108	686.6263355637595	479.621397443925	4976.365843544247	3725.858230574955	705.8460483628442
ACAd1	2799.640015210723	1121.9772817594182	1715.8248962109535	190.1973272416037	2006.11298292092	7037.917440184353	146.2809372911884	513.474337895739	224.18290031618668	111.88753609957844	476.84427046060745	3.7589884330594	128.36557574350414	542.5585765837959	303.7439347061403	50.334100154437145	295.1924911373474	14.067729328487644	118.85581945148466	245.3968911775165	3.7589884330594	59.068905000681454	53.8245141721927	59.068905000681454	59.068905000681454	158.52274443572574	3.7589884330594	3.7589884330594	109.26192080190242	3.7589884330594	14.722257693260312	271.54440428736046	1186.4690618488146	3.7589884330594	298.09752835902145	41.76019648229817	116.43870628929773	127.43513396760252	3.7589884330594	723.3080875466177	1176.2697918221838	11.163056117235437	61.14221944994517	271.54440428736046	0.0	3.7589884330594	67.98470990923099	641.3865212027647	108.3900007646151
ACAd23	13098.15545186738	5396.225644725026	8453.156564446062	1068.118306802084	10729.650630196564	63898.35431113458	813.971275870259	2714.38560188651	1278.8905660499793	675.6915494275939	2412.390997805225	41.11006494369824	218.8117731525591	2132.2660309363096	388.6420946918079	262.09977360134604	2057.3113526907127	133.20594501007912	782.6906213837912	1522.2420101406158	41.11006494369824	378.88959384081386	108.36014570694672	378.88959384081386	378.88959384081386	1115.5222086581198	41.11006494369824	41.11006494369824	241.46218213013088	41.11006494369824	134.51174215742682	1951.5312502466973	7600.779309053431	41.11006494369824	1504.8851862419472	93.57088688247522	1070.974779048024	1157.318864705419	41.11006494369824	4090.0729990427735	5175.424815750316	39.503000715914	199.04496569866737	1951.5312502466973	0.0	41.11006494369824	440.931925333546	3366.285643645021	173.54989102868714
ACAd5	6960.326342522357	3182.832919265468	5021.44842122241	866.551336992609	7442.602045349811	23646.68969067277	719.4156750694459	2128.219117737223	1037.0143495256757	488.06168698927	1217.2902681695157	118.76299070153222	505.5681636961341	529.3695271759373	549.4239874969741	371.71776880927297	629.1761065296052	392.4640423966198	650.7826673001657	1108.4848472596395	118.76299070153222	276.8476048082531	267.5096878364212	276.8476048082531	276.8476048082531	838.9772867837139	118.76299070153222	118.76299070153222	633.0352959012773	118.76299070153222	137.7226463891648	367.8198789798325	5185.966930217679	118.76299070153222	1505.048041725191	15.321992372333156	864.039320958778	1157.7421793654785	118.76299070153222	2125.0189064332485	359.95509123698133	144.70028116802715	356.68237125566924	367.8198789798325	0.0	118.76299070153222	1086.1605887647595	1369.4174143994294	454.2932477638662
ACAd6a	11254.728651100071	4587.390287964904	6578.258284338069	734.551203672373	6913.793903890685	47203.83580223139	680.8415708443154	2201.7307026809704	824.338643203424	233.2845118901464	1345.832847414075	73.78873310351281	1373.237607445534	1483.0256026015643	228.5200647769236	120.1237038296355	1415.5164246667953	230.8659379874778	1407.4908952942387	2717.6070758205565	73.78873310351281	678.6050587384971	1263.5591316884668	678.6050587384971	678.6050587384971	863.3163816872632	73.78873310351281	73.78873310351281	2541.931916893538	73.78873310351281	50.879558309951726	1291.49374511886	4172.174308431766	73.78873310351281	914.1039379608204	27.627251691941566	372.7943614748052	440.1143834042049	73.78873310351281	1001.1768444338423	671.184023784353	37.99895470773096	1275.2776992043523	1291.49374511886	2.573644578715232	73.78873310351281	283.3708310934438	353.225451775948	240.75277148827516
ACAd6b	11050.943792769534	4560.183076873673	6729.078402443228	814.1989183187568	7695.57081734648	30684.65248942687	711.4248787813967	2290.97181490062	936.7384639955382	347.85313089089794	1525.9864731462596	38.962835832648274	1538.883510279633	1226.7564867974854	0.0	0.0	1285.8580980966826	159.77214097682665	1166.687721746748	2409.6672824553893	38.962835832648274	592.6882658916251	1461.3987314803558	592.6882658916251	592.6882658916251	899.2534069868855	38.962835832648274	38.962835832648274	2949.910499230117	38.962835832648274	16.067079194360883	1131.6177861657077	3145.033913023399	38.962835832648274	1258.803614088462	57.3666278588767	903.0060692318424	999.0644520311816	38.962835832648274	1345.941507699999	177.10757205302676	171.53453391550653	1477.4658106747163	1131.6177861657077	18.644712616352173	38.962835832648274	320.1946093311272	945.4361653099022	215.4608999133793
ACAv1	3076.670431641584	1220.266540086943	1846.2930181186	192.8512849060596	2072.4173141825945	6453.034592313998	150.0245492729783	535.6167709396989	225.3946941129484	107.91355404685612	504.5530858473823	3.812981945282417	142.858969922457	628.8888157564859	331.3632322153403	43.8961955414748	314.6992662662432	15.172978940744878	142.75551412456707	299.0777382781166	3.812981945282417	71.52613750611553	64.19517577284586	71.52613750611553	71.52613750611553	95.3859159008798	3.812981945282417	3.812981945282417	129.4021388119083	3.812981945282417	10.397498124110712	297.41521513874534	1218.2424098210672	3.812981945282417	375.5814364568289	51.16049462895113	48.7098196166981	70.0769173161034	3.812981945282417	742.5900966770108	1362.7359030244356	14.936132419588295	67.82054502987268	297.41521513874534	1.1273965008792115	3.812981945282417	83.46844597666407	634.3076266556518	120.3706623208263
ACAv23	15645.977831676078	6455.894114393019	10102.575317283325	1282.503579685999	12822.665841612972	82170.89174582853	982.4256603793314	3261.654902780627	1534.5550583940412	804.1808767227292	2864.3074887153134	45.38067769465936	352.053244558201	2807.643924832657	410.845859413385	250.0302692277046	2324.9549050390688	146.5528982448731	810.7499523208264	1568.5347799055392	45.38067769465936	389.7587872184784	234.1659517842536	389.7587872184784	389.7587872184784	1012.1103626778008	45.38067769465936	45.38067769465936	490.4064968151499	45.38067769465936	179.6843301988174	2227.042729766757	10390.879314670676	45.38067769465936	2739.3341448952915	132.99483444222193	770.6991241837161	876.8883603486413	45.38067769465936	5101.732005334019	6086.902468233033	41.643460643556594	356.7204178388942	2227.042729766757	0.0	45.38067769465936	507.34478055414456	4301.553474865557	226.28210065131572
ACAv5	11869.014181871173	5285.112983883752	8187.408131652171	1310.9355072643436	11406.92788515929	42205.12297091579	1105.1494645375285	3306.2927141662663	1556.6944745081	697.3039772142847	1934.3363783819425	173.69157671852912	818.2556242822172	1153.9309300617188	708.4975223609382	472.0843887383207	1279.6066605692338	560.3472319048509	1160.1021899241955	2188.321849599401	173.69157671852912	546.562912993678	462.2416405212773	546.562912993678	546.562912993678	1324.09877048809	173.69157671852912	173.69157671852912	1058.8141262462398	173.69157671852912	278.8972409583922	946.1706031931813	7501.234320952868	173.69157671852912	2308.3685999622003	18.58180480538177	1257.8263394232831	1620.981116506745	173.69157671852912	3460.6324961815653	708.020084347696	157.0900069969466	630.7717797063736	946.1706031931813	0.0	173.69157671852912	1292.691814599166	1805.143537380713	638.421767186142
ACAv6a	20040.164706504736	8286.852380415103	11959.61873258172	1426.057800687386	12905.959444771395	78404.25374760063	1329.2590995969458	4135.05501278782	1614.7512589928651	474.18561770137376	2408.0397199630543	117.10102694764171	2604.000566495033	2419.590566307809	486.6433358111056	231.84522823139616	2350.008142195129	370.89558466161	2307.684763302232	4466.328168289925	117.10102694764171	1115.9311609664414	2345.687920830773	1115.9311609664414	1115.9311609664414	1418.913102939866	117.10102694764171	117.10102694764171	4688.126521040066	117.10102694764171	210.49741166621672	1955.9644746756835	9015.707191931517	117.10102694764171	2988.5203293938976	21.49906720575756	651.8970095143379	755.0403768089125	117.10102694764171	3203.218212061462	568.2586502052783	78.3700152746953	2388.7567210608	1955.9644746756835	1.3740659658665746	117.10102694764171	460.95496596201247	335.47244002641617	565.3514836281482
ACAv6b	15625.561258070788	6504.606610645595	9432.210900543692	1163.964872247841	10559.36998368048	57658.316447308855	1067.0862637734044	3348.5647333484467	1323.5722315377382	416.0933270542101	1925.1037651074355	51.05149040532712	2245.998946398389	1518.6267163818943	159.75905784762716	55.35297592463374	1861.315363223428	164.0795603233406	1932.9839105451504	3833.3831933271863	51.05149040532712	957.857050789252	2124.220327194492	957.857050789252	957.857050789252	1215.1194565833816	51.05149040532712	51.05149040532712	4223.735900798554	51.05149040532712	83.19342594572464	1428.9152421452304	5788.174194506109	51.05149040532712	3121.601694029784	27.36986238108069	715.2768763843112	762.0920348064632	51.05149040532712	3287.344279537386	216.63880944912432	43.70035642942021	2143.0040597525726	1428.9152421452304	9.552850205178236	51.05149040532712	211.4035039984728	464.6859266085028	517.3135401663094
ACB	19519.98984543127	11421.27723306099	20722.02021462552	5207.788359894201	36654.092626372025	56160.17153823252	4499.903645277207	10202.202801477084	6493.654684811554	3279.6173644515475	5272.762479364992	474.5122153766153	5698.550489640912	1617.6349237617248	404.4347277278544	381.6502006535415	506.8894738459623	3515.120727564388	603.7934944243214	323.6836197023182	474.5122153766153	64.78475000296665	232.5536609248176	64.78475000296665	64.78475000296665	1593.3288556781376	474.5122153766153	474.5122153766153	812.4018464020999	474.5122153766153	3623.539959975119	500.8022648161405	3880.9995914119536	474.5122153766153	10473.56968788493	321.122700715561	1534.878179944143	9592.908196898396	474.5122153766153	13089.87701682922	854.0626435655594	3887.203559727764	3583.634476230776	500.8022648161405	388.5801199994461	474.5122153766153	9951.414558776683	6393.499770789807	486.9740850130382
ACVII	1928.1145008404767	1203.848093341731	2252.648325692307	601.3357578668416	4187.371294994088	2021.094043690774	515.8653708111186	1151.409891072833	753.3239419189372	389.4467551599003	589.9151195765345	112.28300242725771	1010.5470218453778	0.0	0.0	0.0	0.0	505.2735109226858	112.28300242725771	179.36020173123453	112.28300242725771	0.0	0.0	0.0	0.0	0.0	112.28300242725771	112.28300242725771	112.28300242725771	112.28300242725771	505.27351092268896	0.0	0.0	112.28300242725771	1010.547021845378	0.0	0.0	1010.54702184538	112.28300242725771	953.9198994124469	0.0	673.6980145635835	505.27351092268896	0.0	119.57346782082176	112.28300242725771	1010.547021845381	684.5538003013763	112.28300242725771
AD	17930.721905637696	9871.949698241904	16604.46512912685	3980.6403757633207	29893.972112888296	16218.151467341071	3409.695711870453	8862.42784016665	4849.684066290415	2309.0320449469264	3703.4494949427576	891.0980072395805	2578.771065814267	19.70777476033678	6.230866480365575	3337.183569251679	21.12810063794334	3173.159498086439	891.0980072395805	0.0	891.0980072395805	0.0	25.26303736272588	0.0	0.0	3218.8952988694195	891.0980072395805	891.0980072395805	930.580944526469	891.0980072395805	4018.812772905754	2.4923465921462027	11054.194672173237	891.0980072395805	8061.04367163688	0.0	3218.8952988694195	5629.543265852353	891.0980072395805	8299.379771677413	12.46173296073119	1999.4619054702007	4015.093207931892	2.4923465921462027	0.0	891.0980072395805	7208.862265228768	4317.097126323641	905.3821127549122
ADP	14527.787668907826	8292.553603606155	14789.439726338882	3621.347763535228	25470.468683359835	6885.595490669881	3157.3425648010866	7191.164946137166	4500.558842014828	2222.427355693205	3648.880357087444	704.9257477573002	5228.313961624659	185.31568684034647	47.53178880965711	317.64855801476864	32.689029055287854	2957.386813414458	708.0544545849028	13.328006472880482	704.9257477573002	1.564353413801267	1239.6620951215036	1.564353413801267	1.564353413801267	952.49938287704	704.9257477573002	704.9257477573002	1785.0731838325084	704.9257477573002	3227.2691241784864	23.596537355656523	2813.023187513625	704.9257477573002	6408.896758510078	7.07059281767516	950.935029463239	5642.418119007447	704.9257477573002	6587.631097436499	21.90094779321888	3370.438280569848	2931.401690416389	23.596537355656523	877.9474549195539	704.9257477573002	6325.264326349857	3907.1322052039473	727.549557893024
AHN	29429.609377588746	13483.974827615257	21016.72858564335	3587.04167703696	28849.476942346544	2945.3639071727475	3173.4543864058046	8657.212194378368	4280.642147549338	1800.7882316558168	4635.024232042746	578.9514756867054	5286.530375623396	6087.164902546168	1857.713999165917	1078.749134553818	1877.330828041837	1826.8393692678992	1376.218247059866	1794.5941576661276	578.9514756867054	424.6208821210861	2795.852833627569	424.6208821210861	424.6208821210861	2241.8950098556875	578.9514756867054	578.9514756867054	4337.234582857351	578.9514756867054	4142.287582582152	1196.592013444514	11921.32995774919	578.9514756867054	6380.308888224384	212.0140704954752	2178.3122967995705	4146.8326717312175	578.9514756867054	7163.28349297974	1347.6317211551968	359.9397688308118	3692.92081684021	1196.592013444514	113.31569180806616	578.9514756867054	4687.037598603784	4891.981663810576	2217.056473047741
AId1	2278.860879623701	922.9820705972528	1398.7917095108105	162.8996793852933	1729.935684625627	3157.964850966514	123.87760805067444	457.2892429016867	190.27066861703344	93.76404979809728	377.9467450859487	1.903448706473623	115.7086884305546	406.4926259325434	313.10690366445675	53.84845097837205	164.9988966272675	8.565519179131721	132.33077310926276	267.9589361226979	1.903448706473623	66.72617507471718	39.992296823360405	66.72617507471718	66.72617507471718	199.44224118469785	1.903448706473623	1.903448706473623	81.8880423531953	1.903448706473623	6.21530801547092	151.14363357099188	811.8584606332818	1.903448706473623	73.27726267694993	14.759301533514924	162.59280690218858	168.88877284329976	1.903448706473623	614.4585239940754	878.0163887891754	11.420692238842303	41.81356007392206	151.14363357099188	2.4611695902938804	1.903448706473623	69.94185687539786	546.2136633742299	95.82681618318416
AId23	7943.591593162911	3637.196127545833	5904.049769712411	1047.1650832422088	9790.267249292703	39065.37415319051	781.8234709336976	2591.9810134436266	1263.8837650129506	698.7789758499756	1661.9245794384665	48.861501881872286	310.4100256364216	974.070663922574	298.202736252157	211.9783625407265	899.7951521341606	155.6073513224722	620.0753449704877	1171.956154929741	48.861501881872286	291.8639290673467	123.4889084513758	291.8639290673467	291.8639290673467	1198.721812318798	48.861501881872286	48.861501881872286	283.2504022458414	48.861501881872286	187.140131786599	723.7646044540687	6786.390712381301	48.861501881872286	1223.5460579210855	63.00614124449303	1242.489482295564	1375.8615265751373	48.861501881872286	4098.26807470447	1197.8973796442008	36.09138270739761	279.2238928377158	723.7646044540687	0.6191438835543401	48.861501881872286	540.4080750456351	3362.8332737905903	258.9145700429632
AId5	4149.91506058553	1900.58612699512	2963.236871163944	509.0493182130589	4232.341616190577	12314.183846330468	438.28601468815833	1253.0418617755142	606.5500384845434	265.7647440678538	671.5402651638766	69.25031589287056	343.6329336301949	188.299021434702	356.7586849125015	261.4426673871961	347.3222307114022	211.99403318157627	389.94598766329295	701.0363427994452	69.25031589287056	175.0748187429911	151.07483469687287	175.0748187429911	175.0748187429911	544.8840016931218	69.25031589287056	69.25031589287056	355.2166196230477	69.25031589287056	88.5961867549675	136.59387367038394	2722.548989157138	69.25031589287056	1119.3742054293782	10.318949584437364	596.7044095152523	685.9188909289688	69.25031589287056	1294.964333788601	174.53102866623763	16.972342011815147	214.05173804686004	136.59387367038394	0.0	69.25031589287056	494.6067538456808	554.4971851417022	327.22528982018736
AId6a	9539.649149739416	4016.873705918536	5878.968496080337	762.5865866050707	6790.908546006323	37669.83468690888	693.9868618364155	2134.019469008523	874.5636062832377	292.55376412497094	1213.8410781710245	81.6195090849917	1198.9910323695467	800.838459754277	315.14469782957786	175.79352213875623	869.4128066343902	256.5473666839813	1165.9108330977258	2190.45665198098	81.6195090849917	547.3094492297633	1040.0537379420675	547.3094492297633	547.3094492297633	811.2674514339286	81.6195090849917	81.6195090849917	2118.487712800582	81.6195090849917	85.96034465888863	730.1261011251039	4267.551787211749	81.6195090849917	1550.1553256801	17.063970866158147	389.221329099933	514.6458032545108	81.6195090849917	1704.8688384510388	950.497372436986	44.88553525838947	1074.8893802595585	730.1261011251039	2.1136354529158448	81.6195090849917	454.4865232964426	394.12314489940206	272.1610026981056
AId6b	13309.133058981028	5498.423769891213	7981.42878849893	965.101765716592	9233.16080613845	46695.01857840068	849.0823301939566	2846.053122740167	1094.9958235858387	375.80755126111154	1711.2689787620325	82.07040337605714	1597.2516006721637	1384.7912461229273	334.78343917930164	130.8471413179898	1582.065072757015	268.1510594536575	1740.9040901801898	3413.2596395678784	82.07040337605714	852.9069803020842	1215.898534785451	852.9069803020842	852.9069803020842	1094.0744364287857	82.07040337605714	82.07040337605714	2439.419508581547	82.07040337605714	138.53492560927953	1315.548594187729	3509.6770064631187	82.07040337605714	1659.0037682869377	22.844057032534405	481.65933275218566	618.9323001173601	82.07040337605714	2558.6632803584894	1798.2230784157607	87.75939730190714	1290.602665773882	1315.548594187729	0.0	82.07040337605714	318.099593253958	1151.0449349382911	480.1607854876315
AIp1	955.9982016280934	393.3815178696783	598.9117346479819	74.04458694727754	741.7387745673833	1497.4111358153154	58.73920871897744	200.42966287669964	86.95079315655373	41.11779064685141	156.9945935448532	1.8542534183170367	64.19132569322223	166.90452049004492	126.8373765657114	33.957136664655486	89.03565592085295	8.543608996579582	49.452488683873376	101.0801290901541	1.8542534183170367	24.90855422551141	13.990039580863392	24.90855422551141	24.90855422551141	83.13620185566103	1.8542534183170367	1.8542534183170367	29.02515713729064	1.8542534183170367	5.402831525899953	61.08834342857229	342.67742914619697	1.8542534183170367	67.51333988588392	6.985336203996593	85.61091425685947	92.91395185133244	1.8542534183170367	242.59782299714684	243.2400269640986	8.43220642821987	16.31735444238906	61.08834342857229	2.2829487048677053	1.8542534183170367	47.274520489443816	190.08777795671887	57.217636063923024
AIp23	5584.021374096857	2406.464933575775	3793.673738403961	553.3980551861887	4975.030189330923	22547.197219626483	454.3327397985004	1341.882967334261	664.9309819188696	322.1311688530404	998.919608621437	18.13878805163885	740.9955076628748	852.9674115584944	170.77284353810634	128.23955518652906	859.966060552389	67.43821738388833	265.34932962774434	526.111669786323	18.13878805163885	130.79489357537963	79.09573874997987	130.79489357537963	130.79489357537963	742.1181075028461	18.13878805163885	18.13878805163885	168.20529338953264	18.13878805163885	41.66412288840247	424.71631178780905	3970.7184393940943	18.13878805163885	887.492935615565	27.576005495299164	730.6918291452633	921.1179315117784	18.13878805163885	1929.0020641089177	737.0843983195568	50.26094273235564	106.54783516552185	424.71631178780905	2.5519295115890723	18.13878805163885	344.40082287395705	995.2066792332158	688.8794064574435
AIp5	4137.53518052225	1763.379672717262	2694.049954090295	369.6541678091474	3175.6511055792307	11730.916823706524	328.4315948767181	923.7189449945588	437.4165185667769	176.74727444767873	629.7204017845598	32.285087195572366	631.5268660466132	257.4791877965153	232.84464380981103	154.71122684210937	569.0636193249596	107.80345166138112	279.3768148407391	534.3625686172994	32.285087195572366	133.35562246323963	178.58944255179037	133.35562246323963	133.35562246323963	424.2407123085265	32.285087195572366	32.285087195572366	372.3011983722503	32.285087195572366	74.75422275616111	208.3098281411386	2236.362823287477	32.285087195572366	817.5251074919045	6.265797793240576	418.0476719932431	522.6824049678667	32.285087195572366	1242.2935596339223	358.82104396605405	41.85446907302352	219.29803659217424	208.3098281411386	0.0	32.285087195572366	324.8624098582179	205.1735780012856	544.4884905382738
AIp6a	5470.391586334062	2477.051784877468	3866.2835242725937	647.203931240566	5504.078456665931	17032.43791106201	548.8507016588568	1601.896150655822	771.4325105459934	346.81038819254815	905.9498574573362	102.97804143432148	688.7148152259387	416.3131257052559	149.48985870944526	171.21768085213736	469.8014042058049	322.82276525275563	496.27979835771816	837.838533709375	102.97804143432148	207.14507075013367	480.5619507469412	207.14507075013367	207.14507075013367	532.3610238021845	102.97804143432148	102.97804143432148	990.1385118396298	102.97804143432148	445.3628836713768	332.6443118728643	1606.4601908736904	102.97804143432148	1420.181818115938	16.705761426539436	405.1788950430866	805.503606317145	102.97804143432148	1809.2316356135668	486.5195679699723	55.55456379911699	833.7161545660989	332.6443118728643	8.262871853909903	102.97804143432148	964.45256070231	812.6142391293245	304.6862455701148
AIp6b	13141.362094256016	6619.484598523747	10952.89713400352	2288.3669558456804	17721.57287591425	42034.59377838746	1955.5614530422588	5113.778727545524	2786.52581876148	1329.1232286349443	2599.721417639605	444.7542349262506	1792.1957544151408	793.4189882419537	250.72046480517747	501.7637952922902	657.5494272076509	1360.1001766089637	889.5994448629427	941.9910489932278	444.7542349262506	230.013309552736	899.3687652203374	230.013309552736	230.013309552736	1408.5394766734476	444.7542349262506	444.7542349262506	1843.828605863811	444.7542349262506	2522.067043522824	509.447689571448	2739.135493101814	444.7542349262506	5975.164037558125	42.43133369960583	1249.3359488511353	3080.5801070132297	444.7542349262506	6238.20677751432	814.180340431848	103.34988732062789	2904.442691272545	509.447689571448	23.25792154784069	444.7542349262506	4186.219387423299	2614.2681822712784	816.58471105489
AIv1	2524.9998783374053	1014.9989615650117	1551.99175508408	175.38750431995328	1871.2699733001373	7139.38636018473	132.36031401542206	479.5069006912228	206.4333602823228	105.11890222926723	433.3172730399818	5.490897992093906	131.89397307476804	476.4470672574337	221.5206659438617	56.237474613883336	343.4996118906709	19.151947538562364	114.6591747782926	257.5295755420147	5.490897992093906	55.88804662619252	44.58292237457644	55.88804662619252	55.88804662619252	137.10168619741955	5.490897992093906	5.490897992093906	92.36333925926336	5.490897992093906	16.707222644096714	299.3256126722226	1225.2791952478142	5.490897992093906	96.26843502820871	52.90702102708913	112.2544130142505	124.44233221912954	5.490897992093906	710.8209485200177	768.5362247972769	10.717014249119572	55.04129880353326	299.3256126722226	4.053481555758996	5.490897992093906	94.12348200606672	620.233729089565	115.32685947395925
AIv23	6735.622524762008	3011.273112183292	4847.231120456231	797.7512365240073	7214.791782492864	27716.54294348745	626.857861860489	1922.7246007779183	963.9888118798866	503.3685253752616	1323.0290628547264	69.98367218319004	627.4128949224026	630.6208269309586	281.12391314766575	207.14159311320745	857.5588438044232	218.3041132825668	350.6624871620132	585.5607767064652	69.98367218319004	145.77775940795874	213.7053261167848	145.77775940795874	145.77775940795874	890.7642364478269	69.98367218319004	69.98367218319004	485.1084698574073	69.98367218319004	264.98443307439817	478.0345737053436	4509.936980296339	69.98367218319004	1468.939189996065	34.29634704457467	899.4312653316994	1073.8433415421107	69.98367218319004	2683.426617943196	1195.7481177544178	33.41238693195484	456.12932237508863	478.0345737053436	4.948805606789431	69.98367218319004	717.191155911521	1888.2405478537664	511.3250009540725
AIv5	4288.315351539309	1930.7524950035831	3007.5034758610213	493.8083528456276	4150.526556179567	13014.341626482905	424.8514130285353	1213.6414419566338	588.6455257177118	258.631285561247	697.8708610402417	74.31053563008054	404.5560831445287	221.5362937293809	325.24743660681685	230.14345149329404	384.89597524849785	227.65670982471087	346.0293696618669	676.7538032654006	74.31053563008054	169.04717143051823	200.81682826056095	169.04717143051823	169.04717143051823	523.6930640657768	74.31053563008054	74.31053563008054	467.9783639584648	74.31053563008054	65.95063996145814	177.83022400882552	2619.091235978649	74.31053563008054	1125.9973734330265	7.911645606293293	562.6396573061729	633.8036200570252	74.31053563008054	1273.1856244229853	365.9627426711352	18.90041173782911	252.23901433391967	177.83022400882552	0.819467099485371	74.31053563008054	385.02564025941336	549.475861338565	335.7342308259611
AIv6a	10070.50105067426	4422.452788394422	6562.444976989218	994.1549496133366	8565.834446992629	38022.410513112445	884.771691352845	2696.14832870726	1152.6344845126273	426.3423280590497	1328.1426694154684	120.093802532363	1403.5566863535196	491.2174863316729	419.6562515206856	240.42813240280088	648.1552470769002	369.6728129994899	1232.893238601991	2472.5000185654167	120.093802532363	617.878675193183	1110.666505452831	617.878675193183	617.878675193183	957.640764263758	120.093802532363	120.093802532363	2294.6144686652347	120.093802532363	194.68559262870417	420.6552569569736	4794.584313676552	120.093802532363	2321.5092476819905	13.79444909665436	649.8777397633279	832.8501752905424	120.093802532363	2761.083053121244	389.8524947327195	37.565621609536414	1229.3836495740366	420.6552569569736	0.0	120.093802532363	546.7641640134627	780.0178209357134	477.7215364166823
AIv6b	8207.624239191982	3256.8805094212507	4470.1828344886335	422.5435904786234	4441.700391175526	39467.8992764314	398.75990260960367	1507.1335954507863	446.4049627329808	71.50643237773086	830.3982143703483	0.0	1266.917302024885	812.0108962056396	0.0	0.0	826.985208781955	0.0	1205.1888197541289	2410.377639508282	0.0	602.5944098770549	1117.1741762617337	602.5944098770549	602.5944098770549	602.5944098770549	0.0	0.0	2234.348352523507	0.0	0.0	812.0108962056396	2342.530021620584	0.0	312.2961354411448	0.0	0.0	0.0	0.0	776.3960771828287	1134.3041776558766	0.0	1117.1741762617337	812.0108962056396	0.0	0.0	0.0	314.3568159785326	149.74312576315126
AMBd	4370.153391337572	2585.0409197949857	4705.828004049861	1194.643355187986	8327.066053771365	3050.392201175839	1037.17706833041	2325.318211882718	1490.5556060783251	749.2907886381845	1188.5875404960816	211.31408903565645	1901.826801321048	0.0	0.0	0.0	0.0	941.3420144591375	211.31408903565645	278.4883898228838	211.31408903565645	0.0	0.0	0.0	0.0	125.59780408739576	211.31408903565645	211.31408903565645	211.31408903565645	211.31408903565645	950.913400660519	0.0	0.0	211.31408903565645	1734.8312999653724	0.0	125.59780408739576	1807.628448255504	211.31408903565645	1947.00639151062	0.0	1229.5989894085026	950.913400660519	0.0	1142.6121531847268	211.31408903565645	1901.8268013210525	1093.688187705554	211.31408903565645
AMBv	4099.961676488048	2492.390872724359	4584.095115376276	1195.9598623182314	8316.936901489395	3807.056514738091	1034.5889489994322	2318.1992649148387	1493.8266847756452	757.1045582335697	1164.6959025315628	222.54453549187292	2002.900819426984	0.0	0.0	0.0	0.0	988.1876199923644	222.54453549187292	79.57673832672698	222.54453549187292	0.0	0.0	0.0	0.0	144.17134547754975	222.54453549187292	222.54453549187292	222.54453549187292	222.54453549187292	1001.4504097134889	0.0	0.0	222.54453549187292	2002.9008194269843	0.0	144.17134547754975	1894.772310318824	222.54453549187292	2068.1258134661757	0.0	1282.216054066833	1001.4504097134889	0.0	516.3607308767567	222.54453549187292	2002.900819426988	1256.026962122528	222.54453549187292
AMd	9803.93069539365	4966.7651022674345	7963.070625195877	1699.3384644109256	13528.101635885134	9193.143321055835	1444.259319869989	4075.471013292002	2039.559394456081	935.5210046311876	1722.0989660856087	373.0755430928549	430.2833997213907	449.42746763933576	187.40617059212545	2080.1492859706063	261.0984610733591	1135.2334270208153	453.02674446599326	162.02891333290333	373.0755430928549	40.507228333224695	230.40349516907844	40.507228333224695	40.507228333224695	1420.532331250833	373.0755430928549	373.0755430928549	786.4684477857995	373.0755430928549	1711.8135116457204	76.83307750182689	7393.736760346107	373.0755430928549	3700.454299768609	0.0	1454.080055621899	2517.593569713525	373.0755430928549	3645.402275415626	362.732263401917	64.02719096875266	1818.5284533590784	76.83307750182689	0.0	373.0755430928549	2905.4561876305133	2077.0270858408726	610.6712357664943
AMv	9215.974331381403	4676.340504959375	7409.47913070119	1584.0554717894136	12442.711225243193	8776.913440241407	1369.1194728662283	3840.4681325874863	1893.2038147303035	833.2326848048826	1507.3098188242343	345.9405530499501	524.0547151081524	377.94188928099015	173.17661597732413	1876.5869407529296	132.88579437959112	1069.127436710504	490.5004816794545	316.9854446494018	345.9405530499501	79.24636116234805	146.34746190380528	79.24636116234805	79.24636116234805	1334.9651941203847	345.9405530499501	345.9405530499501	565.2854445616932	345.9405530499501	1700.1839985490158	61.63230954057122	6240.007727274888	345.9405530499501	3204.7828647730094	0.0	1380.9232916724054	2320.1479507844424	345.9405530499501	3336.74505349392	174.4465348460426	125.2231102424068	1739.100752160094	61.63230954057122	4.626043754288331	345.9405530499501	2869.518713382823	1649.5132178150875	444.0244733485339
ANcr1	73733.58130145275	31449.33272598609	50671.30769641119	7225.3150076193215	66488.29910132315	192365.2034836908	5714.117815313923	16804.384100698644	8793.293398677035	4647.153974420726	14515.321949980984	65.79231614561415	14475.52148282083	33473.03828820746	2506.9351225392256	2063.2062592414186	12549.84091609753	294.8899835277011	178.89240836108564	19675.416698180725	65.79231614561415	56.55004610773551	117.7864832267754	56.55004610773551	56.55004610773551	979.8965130692178	65.79231614561415	65.79231614561415	301.3652825991687	65.79231614561415	1618.2969110621175	11154.658553699575	55080.491637537525	65.79231614561415	531.0121522613939	18359.67888966261	927.1882692630712	1996.2926688183088	65.79231614561415	19720.22333288053	1042.1875265490662	390.052140363382	1734.1953469746177	11154.658553699575	2219.503675496664	65.79231614561415	2789.3612722598305	964.1729575498524	14009.965551455649
ANcr1granularlayer	61671.21960042448	25880.75037350176	42264.27263579906	5755.024109726418	54353.71322063296	186814.4425813276	4414.910396326749	12966.859796282844	7070.5857682992855	3971.237030545323	12862.021008236648	4.449170611686828	13781.62708511613	33047.42200139283	30.03695096526303	2.3738346128273946	12393.63329370774	19.71115682788129	13.031156601761818	18368.59987608402	4.449170611686828	4.290992995037307	0.5666954569929368	4.290992995037307	4.290992995037307	15.844187777955048	4.449170611686828	4.449170611686828	5.5825615256727135	4.449170611686828	19.263540475644778	11015.80733379754	55028.232584424826	4.449170611686828	40.04253550518365	18359.67888966261	11.55319478291774	29.51697386973308	4.449170611686828	13811.850139359109	347.93142703887634	25.45457997128085	19.83023593263772	11015.80733379754	25.45457997128088	4.449170611686828	40.555704569748926	22.5215072137333	13775.058381044171
ANcr1molecularlayer	10995.163111210284	4929.261757953699	7227.209325786845	1167.6758092797302	10026.509805271382	5550.760902363174	1037.9410952170751	3257.2045805037005	1343.9511732092417	482.285441921659	1346.496281991096	11.252804229726326	217.6437417226187	425.61628681463446	2476.8981715739624	2060.832424628591	156.20762238979117	49.77229083089842	115.77091045512284	830.5661661146223	11.252804229726326	52.25905311269821	117.21978776978246	52.25905311269821	52.25905311269821	935.2120727212024	11.252804229726326	11.252804229726326	245.69237976929503	11.252804229726326	1422.3959425522453	138.85121990203712	52.25905311269821	11.252804229726326	40.15654501836514	0.0	886.7948219100929	1537.5928126382744	11.252804229726326	5440.627808161399	694.2560995101899	64.05551256687134	1537.7276830077526	138.85121990203712	1893.5070477001543	11.252804229726326	2297.9924959522336	691.1997438150944	184.81682910727312
ANcr1purkinjelayer	1139.36279907187	682.0346671805809	1257.9327778656057	322.68165105225654	2257.1395964975445	0.0	277.88208565720254	620.8909003411536	403.7448130220264	206.92588933459444	327.88240195782635	53.78156493641968	484.03408442781694	0.0	0.0	0.0	0.0	242.0170422139062	53.78156493641968	484.03408442781705	53.78156493641968	0.0	0.0	0.0	0.0	39.01528626775523	53.78156493641968	53.78156493641968	53.78156493641968	53.78156493641968	193.2479343792122	0.0	0.0	53.78156493641968	484.0340844278151	0.0	39.01528626775523	454.7726197270002	53.78156493641968	501.9612727399576	0.0	322.68938961854303	193.2479343792122	0.0	322.6893896185422	53.78156493641968	484.0340844278175	268.907824682119	53.78156493641968
ANcr2	52332.79212827091	22468.243342516576	36182.67207116041	5261.539666037452	47925.15794109384	132322.49144789358	4189.569249618016	12249.367081008366	6397.771385115329	3344.433854575117	10239.506423305096	73.11696229976799	10128.68256909969	22844.17172353183	2103.7971120314505	1717.228215960919	8567.260584470667	327.885254087202	147.01700886604996	13727.330138339485	73.11696229976799	36.95002328314092	81.95219667175617	36.95002328314092	36.95002328314092	898.0284613581183	73.11696229976799	73.11696229976799	237.02135564328296	73.11696229976799	1380.5083420690414	7614.221710120163	37608.379117819546	73.11696229976799	611.0273655578923	12528.648868694483	862.9475116874465	1786.033370960127	73.11696229976799	14615.377925228806	626.7382169981986	434.1374687515339	1462.1466651634653	7614.221710120163	1990.8877243152397	73.11696229976799	2480.2514781370783	851.9391014575787	9592.155260535495
ANcr2granularlayer	42023.98891531957	17637.656877462734	28804.861144821883	3924.149599709217	37066.13413793462	127600.75554597996	3009.571805602159	8842.631305989778	4821.194505448834	2708.6676055862367	8767.350991161458	2.964068744317619	9399.599829294077	22551.56796365016	10.95215463109436	1.6815474472984917	8458.09914695424	13.338309349429842	6.093255781773091	12531.750985055549	2.964068744317619	1.564593518727677	0.8407737236492356	1.564593518727677	1.564593518727677	11.734655187086595	2.964068744317619	2.964068744317619	4.64561619161611	2.964068744317619	13.338309349429878	7517.189321216672	37572.99368805513	2.964068744317619	26.6766186988599	12528.648868694483	10.854691700473293	20.301224743168287	2.964068744317619	9425.184542534069	141.57627248074118	17.78441246590654	14.179083073079116	7517.189321216672	17.784412465906573	2.964068744317619	28.35816614615848	14.8203437215887	9400.71188085068
ANcr2molecularlayer	9065.982290363056	4080.0873433895904	5980.211967144263	976.592182791403	8340.756817307358	4721.735901913611	870.1060841484735	2720.60826139174	1124.1190644170988	401.53986189430526	1101.0092720347552	9.198162632283935	155.87575341683552	292.6037598816694	2092.844957400356	1715.5466685136205	109.16143751642684	40.2506555835031	79.96902216111043	622.3721668951597	9.198162632283935	35.38542976441324	81.11142294810693	35.38542976441324	35.38542976441324	805.7122898349774	9.198162632283935	9.198162632283935	171.4210085285004	9.198162632283935	1205.9078430255283	97.0323889034909	35.38542976441324	9.198162632283935	35.75816855049103	0.0	771.5113036509188	1277.5757051604571	9.198162632283935	4621.05464955921	485.1619445174575	50.624670746600245	1286.7053923963028	97.0323889034909	1607.374926310307	9.198162632283935	1903.300733682376	532.3451031201339	130.48864876164785
ANcr2purkinjelayer	1299.2263493540108	783.8567874150908	1458.599782275797	376.49884853960754	2636.541451296708	0.0	322.7543972025903	718.1724087676973	471.9968767440621	244.7405077459247	387.8182318827587	63.91879966748406	575.2691970074029	0.0	0.0	0.0	0.0	287.63459850369884	63.91879966748406	575.2691970074032	63.91879966748406	0.0	0.0	0.0	0.0	90.4272795681486	63.91879966748406	63.91879966748406	63.91879966748406	63.91879966748406	174.60049904351317	0.0	0.0	63.91879966748406	575.2691970074012	0.0	90.4272795681486	507.4487373312908	63.91879966748406	596.5754635632322	0.0	383.5127980049336	174.60049904351317	0.0	383.5127980049325	63.91879966748406	575.2691970074035	319.5939983374447	63.91879966748406
AOBgl	5264.041307184694	2207.8860601687343	3570.143455108668	490.1501990248362	4866.816923485846	3401.9369091649105	359.280427097103	1175.489314869418	596.7729224100523	344.115218698154	1090.2234824612815	3.8914781571428754	515.076644995734	1516.0095137063788	199.9803744427325	52.31716375067843	660.9598166960627	17.511651707143898	142.29882526139588	909.544311796133	3.8914781571428754	69.20367355212582	42.10252066172845	69.20367355212582	69.20367355212582	87.94696092668882	3.8914781571428754	3.8914781571428754	88.09651948060066	3.8914781571428754	5.917457511059974	610.4054433101411	2772.750713801816	3.8914781571428754	35.023303414288016	782.6400277319481	18.74328737456297	29.2502783988495	3.8914781571428754	1110.9240552078218	2445.0694754608594	23.348868942858516	43.08876358023847	610.4054433101411	123.0011914939424	3.8914781571428754	87.34046716496651	1190.9242146432268	509.4352120163494
AOBgr	7390.641560170779	3347.611383799926	4996.338754751326	848.3752769985311	7756.245956112438	12918.81137898911	697.0848138092784	2381.1489524260523	983.2722517934023	421.0844127789813	1052.5028659348848	63.73446501244901	386.4499816009224	1635.0899576618149	545.8394425818053	1298.5186483197467	414.169913797704	193.97919683736208	365.7539084917231	1116.9444109219562	63.73446501244901	204.8509671973488	185.28634308155645	204.8509671973488	204.8509671973488	292.4430049121881	63.73446501244901	63.73446501244901	434.307151175568	63.73446501244901	542.467758968298	393.5064709561502	2090.407585478936	63.73446501244901	1616.9624346289145	492.534189245632	246.4233090209536	255.6904382904336	63.73446501244901	2103.3458954756948	1346.4774942684553	11.103207200027793	698.9503774203482	393.5064709561502	94.66671115771702	63.73446501244901	1329.409079218013	1538.286679830495	270.36889342798304
AOBmi	9824.927698988004	4356.727115062205	6749.68394308574	1088.5245838166663	10224.99835225764	9305.21911062324	853.6408216387105	2877.0274209680406	1287.441168691037	632.7169319266773	1695.9051811700529	20.390518538281544	788.1354666157407	2719.4602889499	675.8920020922536	945.5056276704383	785.280541580704	85.12291262486882	356.93155206852106	1491.067864286133	20.390518538281544	172.3829629970677	203.5707825258209	172.3829629970677	172.3829629970677	283.8099734126334	20.390518538281544	20.390518538281544	427.5320835899304	20.390518538281544	552.8015306283079	716.0079845372546	3392.7952951675834	20.390518538281544	1122.8222748167054	1152.714127071645	134.21787446287004	189.27227451623423	20.390518538281544	2351.489773495347	2878.2739985380376	95.8054280400838	705.6141024471098	716.0079845372546	256.0431294948525	20.390518538281544	1129.0202945149838	2015.0193146969325	578.5304959811053
AON	9226.604811500609	3626.2221437167473	5514.471073052109	534.1604950281941	5258.124608712913	28988.27483262767	463.38141842899216	1353.0455010006033	631.7125596109184	265.8832057646361	1472.0535619724371	55.390119590955166	1059.6049482231804	2153.6419244642184	310.5183048228367	159.38546965747287	1447.6997633446742	222.94027439673363	426.7407609992252	804.1696344939301	55.390119590955166	191.73560437407747	138.7012243144651	191.73560437407747	191.73560437407747	458.2425106537891	55.390119590955166	55.390119590955166	318.267778835431	55.390119590955166	196.5188660914287	1046.0716667399483	2080.1309486232544	55.390119590955166	755.6471136713013	84.14801347646258	369.54026276261527	586.7925292425662	55.390119590955166	1576.599640491976	4509.133889583482	208.05738402299727	304.21910967132663	1046.0716667399483	61.33743149546164	55.390119590955166	568.7025756371135	495.6672430899885	947.2910013308024
AP	38096.96723163206	18563.31954866618	30103.395582100547	5856.5076487905735	43793.95083127259	2505.043535625475	5232.493559449976	13005.753492180642	7106.762747542734	3124.5242868448177	6723.591866877637	976.935710601663	9020.832631032272	0.0	4445.169925121743	4263.642261222951	0.0	3009.823416722333	976.935710601663	0.0	976.935710601663	0.0	3774.9807786614506	0.0	0.0	526.7099814172919	976.935710601663	976.935710601663	5679.627698372282	976.935710601663	6397.9067048468805	0.0	0.0	976.935710601663	8527.83387113298	0.0	526.7099814172919	8619.633793351528	976.935710601663	17073.572222412393	0.0	316.0651396688576	5454.161510181473	0.0	3655.455628204688	976.935710601663	10989.041190201096	9747.723733864805	976.935710601663
APN	13777.647125205138	7439.121928149302	12711.34076396425	2935.949765603827	21565.910399962657	5455.276617916232	2542.678225636437	6238.7948284689055	3605.8793530745593	1733.1307149087486	2991.72163682318	568.9110354847732	3806.0436614683904	778.8199308172238	327.505568335533	1156.6848837099735	429.0516403207196	2128.7455291279425	620.6444756753458	123.56659837568267	568.9110354847732	29.025714704724727	609.7642697808825	29.025714704724727	29.025714704724727	1647.136907424327	568.9110354847732	568.9110354847732	1246.7548851058095	568.9110354847732	2745.707800954444	31.636355796352223	5464.247003206943	568.9110354847732	5228.183260598226	0.7706523621448632	1669.7607294529455	4053.862283200826	568.9110354847732	5364.313956685326	16.504009638185742	1688.0496906941603	2606.6745964142688	31.636355796352223	1005.6139104505952	568.9110354847732	5043.632540742264	3125.8668097675973	782.05470466451
APr	10121.879672317667	4560.3116128966485	7115.837437825787	1165.3831445450755	9600.241746474128	35960.70474827993	1018.0047915633312	2819.597931199768	1391.8763798365196	600.3648235646117	1635.7732686868676	121.46182784175748	972.2248190050904	1425.563217963617	431.2129050459717	240.49535275277785	1151.3328406217745	376.41299328573496	734.0954182195563	1254.4804032181826	121.46182784175748	312.12992656798	173.09324970505224	312.12992656798	312.12992656798	879.2426701250323	121.46182784175748	121.46182784175748	438.2483961298398	121.46182784175748	778.773653508174	908.5581590325104	4395.098619005751	121.46182784175748	2095.736873093116	53.219637366741615	686.2284932316306	1346.969364067189	121.46182784175748	2951.37396736884	1262.3001577917526	48.11003904179348	921.8746499616068	908.5581590325104	248.19556485839115	121.46182784175748	1108.0291156185676	1724.4856248826557	445.906244819149
AQ	1657.3273882017338	906.023939442537	1556.8845692220766	365.51701110393606	2673.638539254564	1189.273040525798	316.27616326461794	772.4669195672193	449.4342987299742	217.07542309138145	367.4116984077667	53.07020116197586	474.5261884673992	7.33993094948679	154.90335329410067	136.24403502442627	2.7524741060575324	231.3957489954645	53.07020116197586	49.95591292481431	53.07020116197586	0.0	13.328872034961986	0.0	0.0	90.68873889871296	53.07020116197586	53.07020116197586	66.96396221199123	53.07020116197586	342.7891413713031	2.4466436498289146	18.21886169987755	53.07020116197586	478.6171709088011	4.077739416381534	90.68873889871296	567.5061968462367	53.07020116197586	883.7977396401648	0.0	288.7405820381133	339.4569233625625	2.4466436498289146	286.4518299233889	53.07020116197586	627.6514148989369	363.8936480239855	56.12850572426203
ARH	39110.61627202512	20041.63026042543	32958.05278813327	7040.349490059313	51916.832910313846	8934.723126812769	6241.193012784449	15543.381597042551	8560.744860381	3839.947217918056	7208.000499772808	1270.619742102303	9530.22106711258	5229.812010088944	488.7750128653887	5403.860520543349	586.8869000763332	3817.4767268103424	1463.3248832985914	394.1680813460675	1270.619742102303	98.48794317250956	4894.666085413493	98.48794317250956	98.48794317250956	3196.9837109609225	1270.619742102303	1270.619742102303	6623.1681471303455	1270.619742102303	7178.209388517959	201.9345158362289	22891.07445040253	1270.619742102303	13893.669503369	3.028321184224533	3116.037107164665	10770.296889432586	1270.619742102303	12661.4279622481	17.345598989297716	22.470002013105507	6102.161457789456	201.9345158362289	34.95587871264773	1270.619742102303	12690.262963508978	9774.325220360171	1565.9921184982038
ASO	38429.74692350422	16881.224422089825	25426.19959121909	3845.5236451193496	32325.33314894466	4517.098386611917	3448.734839253803	9973.13420437564	4505.302769258917	1716.347054144617	5360.766200452159	510.5246133797178	5579.48278644185	8989.361948501997	3974.386262446481	1105.411873855675	2912.099507347433	1531.57384013923	2127.7581226786488	3372.444265579664	510.5246133797178	843.1110663948997	3489.4065578253003	843.1110663948997	843.1110663948997	2495.579570867844	510.5246133797178	510.5246133797178	5771.096119093445	510.5246133797178	5074.238991649042	2075.798138832939	12631.585741918396	510.5246133797178	6337.149490807765	0.0	2161.361658630188	3795.020761876677	510.5246133797178	7927.230165244125	1320.2421857178772	0.0	4408.607203103645	2075.798138832939	0.0	510.5246133797178	4327.056583134623	5106.053653056159	3090.5850389832462
AT	4725.537684016056	2841.4584432890256	5226.551043166408	1349.1408142160717	9456.735092718653	2825.596417261165	1161.2520493638706	2615.8652797771897	1685.942628685362	861.4923937907237	1349.0997270815049	242.0232399773008	2168.8426794845227	0.0	0.0	0.0	0.0	1089.1045798979162	242.0232399773008	0.0	242.0232399773008	0.0	9.366480311321462	0.0	0.0	70.68248458146219	242.0232399773008	242.0232399773008	249.82864023673548	242.0232399773008	1089.104579897919	0.0	0.0	242.0232399773008	2178.2091597958465	0.0	70.68248458146219	2125.197296359753	242.0232399773008	2247.641258828108	0.0	1452.1394398638915	1086.7629598200886	0.0	1016.429676582459	242.0232399773008	2178.2091597958506	1389.9932285828409	242.0232399773008
AUDd1	1434.577793183091	541.0984673332123	795.1912035165552	58.58121803554469	721.143172079752	2275.455485872084	46.81193880619965	182.70873965334465	66.05994079050443	26.72672473926378	215.1269835300322	1.2271156150770537	70.0192523292313	309.658088981976	183.7920232765783	15.464392343836192	161.44923716226737	5.522020267847007	69.92194108656149	142.52927621113702	1.2271156150770537	35.44305167777463	18.672260828836038	35.44305167777463	35.44305167777463	46.66835305829288	1.2271156150770537	1.2271156150770537	38.57163727274955	1.2271156150770537	1.6241865433554694	153.63184560015884	276.3456860181365	1.2271156150770537	14.47596895093493	10.598973000483548	23.857418397640448	27.170630558348712	1.2271156150770537	222.906107802254	683.6437030441191	7.362693690462673	18.942958586061952	153.63184560015884	0.0	1.2271156150770537	26.50843287953027	178.90752555478787	62.40566570987009
AUDd23	10408.785803896071	4052.038495257963	6305.401125963766	617.0187845751677	6981.254596431462	47925.770716630985	442.2283838248923	1603.8229312672613	738.9416817641172	418.6361951281588	1927.6611807143552	21.10557069800741	159.77585921520824	2166.699933808552	296.9738390937628	216.04886584283784	2034.415104995224	65.8091010137349	308.9521165379835	584.7618456213386	21.10557069800741	144.67807092594057	73.8794599776195	144.67807092594057	144.67807092594057	599.9451305006955	21.10557069800741	21.10557069800741	160.39025218620617	21.10557069800741	33.53401059685467	1967.57362643491	5334.751740760541	21.10557069800741	295.53796485548656	84.69386684588233	499.1205813408173	541.9982705385827	21.10557069800741	2714.235937539235	4655.884468373088	9.969555678835787	86.8269830451031	1967.57362643491	1.635682450827349	21.10557069800741	253.6796070994242	2521.9735176519043	116.16501684342543
AUDd4	9868.45977571078	4166.629770214788	6255.695642278762	844.6037659873543	8043.467970543557	38810.14680794355	699.3633291160397	2327.0728501060926	982.9366692842308	421.9062434650404	1486.5295008620508	42.74486657732459	273.6763583169524	1168.9079331030491	486.2196257665775	673.8647074180029	1254.0384192437944	129.33841734059507	1062.1333037394536	2058.504617417202	42.74486657732459	513.6923105798577	95.36626240323696	513.6923105798577	513.6923105798577	1050.6116766921891	42.74486657732459	42.74486657732459	228.98574250018024	42.74486657732459	20.412071253045603	1055.732964351125	3866.528354228613	42.74486657732459	1178.7313728938177	52.29525136800494	1024.5479144291453	1052.9007405382242	42.74486657732459	2113.308785911448	2524.412552747147	4.415270434456136	106.33881973501416	1055.732964351125	0.0	42.74486657732459	704.9995795200849	1781.9200588197352	209.37481638407377
AUDd5	4347.150854300394	1838.8527576176232	2753.891360605285	368.4624200856469	3312.4066045786767	12956.19651491797	322.9390576256176	986.1224953082816	429.3985313798418	167.3955850484087	622.4484536686898	46.59575162233708	302.9367945284978	409.20843838001366	375.4647832553812	223.72649159275176	522.2805825610071	146.8198907075156	409.5171630219091	767.4255830408104	46.59575162233708	191.58975372381025	106.81051818659236	191.58975372381025	191.58975372381025	404.4619281018776	46.59575162233708	46.59575162233708	248.75478791667723	46.59575162233708	31.52417775788949	323.85756194091977	2487.507543130064	46.59575162233708	467.2942516197514	14.931954037683411	333.40508239531096	404.0833136204039	46.59575162233708	771.3058558416174	738.7744845413936	28.13054336199023	117.11703188849738	323.85756194091977	0.0	46.59575162233708	382.6721882903122	393.5358098266792	257.2013145745102
AUDd6a	9789.95162814784	3841.237728406677	5453.200342874979	491.3250902430986	5038.637275262595	47126.04061016094	461.9303644007315	1571.715197513838	539.4115492707157	125.56764389759576	1169.6287339623912	40.291151506561576	625.9958110944601	1658.1790499682588	305.9181353856719	187.1694028072689	1778.5786267939914	137.38288470986413	1318.2621556093736	2568.8897127573227	40.291151506561576	641.463982743539	459.1964053819714	641.463982743539	641.463982743539	781.151061952878	40.291151506561576	40.291151506561576	915.5850637082038	40.291151506561576	55.834982909860535	1616.2221813467986	2313.9809020990515	40.291151506561576	396.826658734522	5.300271388323468	212.90043297979057	252.75490928497345	40.291151506561576	495.8088357696785	1554.3623722734728	66.03772076069939	471.9292749370669	1616.2221813467986	0.0	40.291151506561576	221.5783670103524	176.63050754261494	206.32988819549175
AUDd6b	10229.9189078981	4043.708897933932	5721.099093108735	536.2380065626081	5369.092607675214	40615.72653003114	509.4393505540479	1712.6549948406823	588.2411813131268	130.8050055095874	1185.8166152930062	43.59233589803638	1131.1842687463104	1547.3132798129811	44.66241560642284	0.0	1632.3695230939925	130.77700769411086	1332.0270798217268	2576.869487847407	43.59233589803638	644.2173719618337	1040.6420811333585	644.2173719618337	644.2173719618337	771.4706568408966	43.59233589803638	43.59233589803638	2106.313942666658	43.59233589803638	12.812126016144443	1529.2697741553095	3062.815919585149	43.59233589803638	260.26148199982566	0.0	355.59184514526714	363.279120754954	43.59233589803638	450.5735796408425	833.8517768597158	0.0	1042.7774354693825	1529.2697741553095	0.0	43.59233589803638	25.624252032289167	148.61740611373835	203.12004181662115
AUDp1	2001.75280224556	757.3548498578991	1119.000014310167	85.35277211654376	1044.506050592525	3513.427177086086	66.85006339953124	261.615975345993	96.96003782871529	41.71724014135496	307.13024019740084	0.7390017220300661	86.53601534547245	503.0389336652327	255.4757677073227	27.459885656237272	240.51954874014532	3.325507749135462	83.79404455746611	173.72344106628162	0.7390017220300661	42.18734438381535	27.749902048076923	42.18734438381535	42.18734438381535	72.46417657238904	0.7390017220300661	0.7390017220300661	56.23880581818463	0.7390017220300661	4.967091055647607	230.99115922510052	365.52872715524666	0.7390017220300661	11.160695423241505	18.407091765423917	51.464946174419126	54.81315480139161	0.7390017220300661	329.85403000436287	931.6416684704792	4.434010332180615	29.39118488725242	230.99115922510052	1.408942195874758	0.7390017220300661	34.86251447533665	270.4517897549347	75.1422930253926
AUDp23	12667.326957094016	4803.931404174639	7311.114228508788	589.3048199512072	6976.388554431982	61579.9027148444	444.8784970482674	1604.3746242074535	694.350718410623	354.5181198217576	2158.5885425544343	21.344086576638716	162.17005011216375	3282.039304619557	296.3026028276865	240.40384727808163	2628.775811445121	65.74607219761724	460.5177359079168	888.9129657716011	21.344086576638716	220.4479744230126	68.79475779964292	220.4479744230126	220.4479744230126	668.5539826904368	21.344086576638716	21.344086576638716	150.05844178617195	21.344086576638716	33.082207843876574	2555.8928858617032	4435.909548299384	21.344086576638716	229.09489142865948	99.6949531133655	476.47873891809314	499.7528293227336	21.344086576638716	2230.6018425553225	6231.357464739089	6.855249870789525	81.37110558304488	2555.8928858617032	0.0	21.344086576638716	261.8910395444298	2036.9300380694267	122.215169338997
AUDp4	13162.44520843575	5526.082477456342	8286.040557846798	1090.387407136882	10307.2537662525	50132.56799379285	916.2880460117202	2988.048533041102	1268.7911379154232	530.9068226822005	1959.7362751287135	72.2189783029494	476.7009551570208	1532.0241402396202	1043.4417594721556	821.661469830454	1715.9819780352173	219.00349361017197	1367.922748291974	2632.9967268619184	72.2189783029494	656.5764774822022	174.53214531956442	656.5764774822022	656.5764774822022	1337.7541472361804	72.2189783029494	72.2189783029494	406.10769066980896	72.2189783029494	36.81482362264276	1398.2601716140302	4253.238040723191	72.2189783029494	2116.433652398869	34.945558812234374	1262.4759407390022	1287.6806408352425	72.2189783029494	2645.3458493276903	3099.578540153895	9.386234805246218	191.5502775609016	1398.2601716140302	0.0	72.2189783029494	863.1424356512207	2092.561268989932	275.0938096239081
AUDp5	6035.014076928252	2484.8608981572693	3666.9172490626856	434.8464002429917	3962.845956680856	18052.54839828836	394.3622828918331	1195.2285634463803	501.305940316387	173.40319749793426	814.6834795809684	51.302200458910704	503.3299732953937	573.5626338670642	529.9028778483378	279.63315681540246	829.2495345636778	164.04802655931957	512.6621327630609	1011.1186102958652	51.302200458910704	251.5076873270652	173.33223775846125	251.5076873270652	251.5076873270652	476.3193211942436	51.302200458910704	51.302200458910704	378.34898128196994	51.302200458910704	39.08028585680991	484.0618052151389	3083.90894124787	51.302200458910704	534.9793906619212	22.876137892660108	395.8261735729812	437.6069987213822	51.302200458910704	826.3899674346623	1035.695546267265	38.35531019854623	183.96723570107528	484.0618052151389	1.4072155938005717	51.302200458910704	358.1440209392418	286.8704533334924	380.6160588946991
AUDp6a	9176.179857854446	3644.856957515371	5123.321369974726	491.7725597149819	4901.021314555783	46094.37586900872	468.7920621379392	1597.099140648469	536.2871998980607	112.00977794319355	1024.9926820393496	41.73540017299709	638.2777421585463	1483.1612808357947	235.4453535329073	129.20747951630273	1551.3405860715454	138.73860778379375	1374.0774982791384	2681.6369091744923	41.73540017299709	670.3050577789835	544.1364218541978	670.3050577789835	670.3050577789835	786.4126488680187	41.73540017299709	41.73540017299709	1078.3050193281745	41.73540017299709	45.437935957569415	1452.4668859856174	2875.729085451221	41.73540017299709	362.8905430303107	5.833492818697429	173.4844194192297	215.2161941679512	41.73540017299709	336.80065550935893	830.1352959574796	54.1296290591926	554.015073585434	1452.4668859856174	0.0	41.73540017299709	175.8620040014937	127.83382965059448	128.9480916036315
AUDp6b	10611.90043769806	4310.282647496682	6154.468479113306	672.1699594581419	6316.445595265433	42922.88681999466	631.3783776169496	2033.54560980306	751.0058487712477	198.4633604673913	1240.0018418936684	98.34099390981044	1283.5591652213875	1359.1465600706986	130.70888690930343	41.77607593999157	1519.751998050431	309.2318485235345	1437.584821572437	2705.5855046811484	98.34099390981044	676.396376170269	1163.6698968088144	676.396376170269	676.396376170269	841.4330922586564	98.34099390981044	98.34099390981044	2385.2314653295957	98.34099390981044	66.47775912977025	1321.6211745295225	4132.153181146396	98.34099390981044	568.1276679700652	0.0	386.3448537010816	422.41716873948513	98.34099390981044	713.4785894601415	214.24328888108772	56.83546717639225	1174.749523330443	1321.6211745295225	0.0	98.34099390981044	134.41136524161217	251.14455870259192	275.5605345887308
AUDpo1	1883.4740260687213	711.8012034713869	1050.1911711749506	79.55424365265608	987.403842215729	3021.5969182914846	61.53579463727291	247.15029224729744	90.11994154715812	39.14984480438631	288.86647240987054	2.5192376920740225	74.84799129201235	405.00348042321554	212.86186202897295	24.69615431559194	213.94161601879352	10.18523947597792	97.46939700293537	197.8388612954712	2.5192376920740225	49.039083464808144	40.55494649619079	49.039083464808144	49.039083464808144	59.21239524535301	2.5192376920740225	2.5192376920740225	80.94269369495979	2.5192376920740225	0.0	201.0376441934783	301.07908843662864	2.5192376920740225	22.673139228667743	23.55538410727901	25.81689728291444	30.546444802474323	2.5192376920740225	306.81335549541285	1089.9528550716186	10.51010559902176	40.55494649619079	201.0376441934783	4.902370546797074	2.5192376920740225	33.62310946813246	274.6326697091821	62.03556448157064
AUDpo23	11478.454500712092	4371.352904044062	6691.044836035106	563.1164720547324	6706.79279467582	55565.31178120252	409.8206835256505	1528.8088657143926	666.2332950780735	359.52943457575344	2012.0684408180505	12.902051060635854	121.70434577093378	2880.1163394629907	211.0479378145193	210.95588471775173	2323.259186402208	42.62407732981051	410.7214405652998	810.7425024894031	12.902051060635854	201.23302915435912	44.07935837120295	201.23302915435912	201.23302915435912	547.5339252415175	12.902051060635854	12.902051060635854	96.50852235989382	12.902051060635854	29.73066715384996	2280.3221892046035	4642.963801354938	12.902051060635854	160.4496764308846	81.34540220731107	384.4023127616872	449.0260077114469	12.902051060635854	2350.6378109670563	5972.535817363206	15.671696591603554	58.34895060018536	2280.3221892046035	0.0	12.902051060635854	293.66790906217994	2226.5993595137697	94.81874971291886
AUDpo4	11973.956580692857	5094.462262853144	7782.917605629012	1082.7227416540943	10064.335764728094	43053.614189299245	895.6631469557547	2843.195836455394	1275.73473310879	573.0835776077037	1917.4985922855608	73.67805978104924	452.5913786245376	1340.2815377151437	852.213875696498	509.85550453326346	1423.526864609795	228.83901469610643	1171.7017877713731	2240.4440075493126	73.67805978104924	558.7571690651328	181.6745618963303	558.7571690651328	558.7571690651328	1470.1819833729571	73.67805978104924	73.67805978104924	432.783328403912	73.67805978104924	168.72382661849943	1162.4344497534046	4739.14192007385	73.67805978104924	1377.7098014635822	75.81463804208717	1456.1465971003138	1555.5988103046716	73.67805978104924	2594.6191106689976	3371.727765061185	31.21934141179413	314.97233501742903	1162.4344497534046	0.0	73.67805978104924	775.4610047939375	2013.7213262529435	302.7951715634719
AUDpo5	7895.849176517327	3341.862847978639	4995.284600465502	669.5536507487757	6025.871896199327	23888.867671168264	587.0817718351532	1801.523464906929	779.1818333383819	301.7282440928164	1121.3212332607145	65.60099669568179	670.8726434059797	630.8362929299144	660.8340383797109	352.6814832845384	947.707078060824	206.6171172266146	730.5763743044697	1421.4213452368433	65.60099669568179	354.9331800416038	230.16525216726453	354.9331800416038	354.9331800416038	746.6600849494126	65.60099669568179	65.60099669568179	489.872805835037	65.60099669568179	77.00497785980043	523.6379542507772	4791.289811278905	65.60099669568179	706.5414294650293	23.640750985423544	721.9722531887229	790.3192231673079	65.60099669568179	1534.9609355616656	1092.927696441222	39.25650855823877	262.5728124402892	523.6379542507772	0.0	65.60099669568179	505.57542798458337	742.8080424451186	524.2212700222383
AUDpo6a	9788.918409645266	3940.344627440296	5552.086193164502	575.0741972061386	5567.877272997013	49416.43790617072	544.7489284353185	1828.2983254962544	632.011103319799	144.19908099813148	1087.209483135986	53.03291190494768	1023.8744705866898	1214.5662542177515	235.55780246878655	151.73083572906506	1287.8616741420549	171.09957340743105	1412.1164939755615	2725.475055284812	53.03291190494768	679.541791035293	882.9062667646847	679.541791035293	679.541791035293	800.2825391553004	53.03291190494768	53.03291190494768	1781.080649261887	53.03291190494768	29.085656018218337	1154.449407534181	3560.030733522656	53.03291190494768	316.1440164097304	32.70073123129456	209.9512308314107	247.5473964761843	53.03291190494768	466.64128993052026	1081.871315422079	48.00335077033391	896.1307317880719	1154.449407534181	0.0	53.03291190494768	168.80079802891416	217.8792543132836	204.08432159031076
AUDpo6b	10739.017259239494	4351.038283635364	6047.336403250427	642.6702148551236	6202.919727573053	48980.81507434197	614.7678407487291	2114.278794768529	697.515240424833	137.59242524580213	1100.1318616038004	16.708170069557895	1040.1299694809657	1411.558261732299	45.2337565231238	30.15583768208253	1456.7502293576065	75.18676531301404	1780.1502192723567	3586.556134368335	16.708170069557895	896.6390335920618	1032.5979748767477	896.6390335920618	896.6390335920618	990.9714449939088	16.708170069557895	16.708170069557895	2081.904119823089	16.708170069557895	22.61687826156173	1411.558261732299	3721.798231721301	16.708170069557895	564.915218395662	0.0	293.47861325018755	338.5906724379967	16.708170069557895	546.4962771003977	167.27066214280163	100.24902041735196	1036.3674545870076	1411.558261732299	0.0	16.708170069557895	180.52936830811143	83.54085034779348	61.900137694865485
AUDv1	1951.1208541747817	757.8758470376	1117.0892533436042	101.01178903305949	1133.4586020866684	2783.2515745983465	81.86702101724687	303.5417618471052	115.0153169930108	47.151823935714205	290.1095639659556	2.535455718144279	91.1640910717866	530.2152889684971	242.01118141477176	54.3128419489931	202.87169526157453	10.471437155844232	96.88655557904671	201.2397538057932	2.535455718144279	48.58650373810954	48.42541599139327	48.58650373810954	48.58650373810954	85.43106710490963	2.535455718144279	2.535455718144279	98.31697773199048	2.535455718144279	10.42323278766175	192.9146379881692	273.61570272371864	2.535455718144279	41.11571262213413	34.22430251567252	57.772760933788696	67.30773479173695	2.535455718144279	317.3746400339553	922.4641474146003	11.460280005644192	53.5348911887023	192.9146379881692	16.482264962041977	2.535455718144279	72.21445199277917	252.59621697340364	75.86298190031577
AUDv23	9870.407049059848	3781.2669048799194	5671.641797476676	474.03141779178696	5299.604489091694	51438.03937789952	387.4851354709954	1320.0125486527	550.8656584149976	240.21476356720385	1560.5872786729044	21.648608044045982	179.43251735842375	4231.878895045158	300.3362037589675	261.0025818415027	2093.5284638582966	71.99558617925828	266.859421228237	514.4810336747918	21.648608044045982	127.00431819842508	91.46732736175682	127.00431819842508	127.00431819842508	572.2789616341188	21.648608044045982	21.648608044045982	184.85741374619616	21.648608044045982	58.07419284979643	2026.4736610475184	2329.10423195329	21.648608044045982	243.60609988490717	77.35201507870175	500.5195987321659	546.9226165386671	21.648608044045982	1256.2659202870102	4004.347162475555	28.19904818846736	124.06578363173688	2026.4736610475184	0.0	21.648608044045982	320.06095682941645	1049.6689300592377	127.73727628545495
AUDv4	12366.847368034569	5252.92485320541	7963.06970975279	1097.847356605221	10210.868507456318	41670.35626223404	916.2763792908949	2929.406966394634	1287.1892562102803	560.2547765244105	1914.915795465907	78.07026025338021	630.6372911268649	1324.7199668199582	911.9134892914824	580.3712809040896	1439.2989898850478	236.0432332895896	1238.121953570759	2409.158784484993	78.07026025338021	600.9615943381089	287.8686985014569	600.9615943381089	600.9615943381089	1409.5146039779545	78.07026025338021	78.07026025338021	622.5669781476481	78.07026025338021	113.9780174225089	1065.7761687751708	4772.795670409604	78.07026025338021	1595.5127550493212	74.37369985483693	1444.237184507531	1500.015098167671	78.07026025338021	2932.4832223748504	2971.8421441175133	7.329810117746579	340.6195440448753	1065.7761687751708	0.0	78.07026025338021	668.4388204177624	1971.8911040624264	358.32305113091167
AUDv5	6827.102874316655	2845.1444685642737	4185.408522521177	520.9786568405094	4657.839908847579	18870.62347944153	475.3064726707184	1436.763209462889	599.650619447062	203.01610938288155	895.4057040659777	47.23051930343425	693.6281646421231	551.4452900135173	556.3654930496623	251.68935900965704	865.5675960048246	146.29141130872483	634.0099991691927	1249.2680080295463	47.23051930343425	311.8135796870289	299.8659918830203	311.8135796870289	311.8135796870289	568.258438077223	47.23051930343425	47.23051930343425	614.0431922211246	47.23051930343425	79.21036014587136	461.1250671070538	3660.238117215905	47.23051930343425	778.1059765678555	18.12287452117001	501.0385136523208	547.6361592187669	47.23051930343425	1248.2934573166142	710.0889880902537	18.3994135936621	326.613231962971	461.1250671070538	0.7745211860282349	47.23051930343425	338.0996549118612	280.9386257610191	494.3678383635828
AUDv6a	9888.97809443644	4044.274901899709	5713.483823810985	643.0718518357188	6068.158769383144	43979.828634759935	603.2607243177421	2005.8105020736116	711.9116750164715	177.4907738794725	1092.4889492720572	72.79852995598267	1227.5159489632638	1029.1830822620004	211.4959450938432	115.3254583501627	1090.3919828879084	229.3103473139932	1436.7395191856947	2752.4449577026144	72.79852995598267	686.7331596760206	1123.7052923431463	686.7331596760206	686.7331596760206	796.0285015307408	72.79852995598267	72.79852995598267	2269.469564992873	72.79852995598267	54.40895048308242	967.9337206637888	3833.14765002364	72.79852995598267	773.8168862983588	15.351206622613828	178.71298746595951	219.5515706568947	72.79852995598267	993.9296342133764	650.0435125239837	43.659029784161454	1136.0747918609204	967.9337206637888	0.0	72.79852995598267	183.5120415367238	284.6644668694093	224.16757436398223
AUDv6b	10666.072666081463	4383.34804769069	6349.399778318016	742.917774051593	6949.402668410054	37482.87147823375	674.7913172942281	2169.561598919473	842.1338599364333	266.5586285270313	1336.6780511711954	74.06522592525073	1483.294976353617	1130.301792553729	126.31181043804234	41.66887535035391	1194.1949805306265	233.7362811871971	1190.6414223616232	2276.321577970353	74.06522592525073	568.6851950643417	1435.9986951572791	568.6851950643417	568.6851950643417	767.4706395850379	74.06522592525073	74.06522592525073	2905.226883513531	74.06522592525073	51.6789358675908	1041.885491599446	4925.969154770681	74.06522592525073	807.2620361897737	22.131167980961024	534.3047772138247	585.7804844169775	74.06522592525073	1268.7173423911577	596.9323119036899	46.16241364576208	1450.8168217497905	1041.885491599446	0.0	74.06522592525073	187.06110179212496	586.6203619614745	250.4768020152312
AV	10458.787298970972	5619.217978660299	9343.469106341052	2169.0039885630745	16455.154548567298	8724.568228120163	1859.406675665386	4894.018346346881	2635.0922135744568	1241.7737629203714	2071.2426606136337	479.0211727161913	123.42338034436358	81.73207695364897	32.31847985840646	1799.2362879750071	66.70730188052805	1735.943257251399	495.4138579202628	36.580869282535694	479.0211727161913	9.145217320633629	36.708333879759216	9.145217320633629	9.145217320633629	1724.309447682439	479.0211727161913	479.0211727161913	524.4593238511322	479.0211727161913	2126.638346398158	15.225747859262738	8611.067158623362	479.0211727161913	4325.399203760213	0.0	1726.094472449386	3027.6822744934025	479.0211727161913	3805.180233075724	39.45498299276086	1195.51895641102	2126.0610566293662	15.225747859262738	0.0	479.0211727161913	3866.825491418919	1617.8452045149472	515.24966296147
AVP	13503.756330751128	7695.540180098503	13710.058869747692	3351.833125840553	23604.784980589782	7786.735580676566	2921.449970762452	6667.272514276972	4164.48914760238	2055.6951986016384	3379.9908222718605	637.9407902208161	4921.634969905974	304.9248603909117	59.58357348276237	293.381835349832	68.11285639331075	2641.038302874621	656.50779430467	37.13400816770818	637.9407902208161	9.2835020419268	1120.5133228043478	9.2835020419268	9.2835020419268	791.0085847530559	637.9407902208161	637.9407902208161	1683.7816649741185	637.9407902208161	3017.536590934468	23.83342939310485	2714.8449633268688	637.9407902208161	5928.412147306462	0.0	790.4001736906446	5318.130014464566	637.9407902208161	6127.161048491129	53.11984138550355	2908.863728848348	2748.4748938553507	23.83342939310485	789.4161119091905	637.9407902208161	5899.160728466068	3750.9440270759446	683.7937846445574
AVPV	21984.4673425382	12032.137094345684	20762.676511940663	4857.3732096104295	34784.3692691864	10306.012810538576	4257.714414245202	10063.529264652736	5986.87416897448	2858.6607140931865	4872.597533592877	915.8233830374462	7200.906286115671	1527.4142797457596	166.02497707862025	1879.5032112464849	102.02126876094296	3301.0698364162554	968.8426090129426	114.86874000109432	915.8233830374462	26.5096129877474	2137.288772671094	26.5096129877474	26.5096129877474	1119.445580115968	915.8233830374462	915.8233830374462	3136.428569254455	915.8233830374462	4676.178400812892	30.010362762492534	7750.5937061060595	915.8233830374462	9160.0421254174	8.830288050100002	1128.3859187058358	8061.212072188222	915.8233830374462	9331.423438369984	40.29277223975987	2214.39874921521	4153.037160299444	30.010362762492534	479.5107444156003	915.8233830374462	8741.83745375914	6223.432364562187	993.998780867192
Acs5	3194.0980282870382	1913.7996659714668	3522.968973086002	904.5224657304746	6302.540551964563	2614.233319284361	781.5809770259052	1741.5613040622554	1131.2391928192856	576.3749428821653	909.549322558277	156.3443188133333	1407.0988693201118	0.0	0.0	0.0	0.0	703.5494346600518	156.3443188133333	1064.1802153169676	156.3443188133333	0.0	0.0	0.0	0.0	75.01386666732456	156.3443188133333	156.3443188133333	156.3443188133333	156.3443188133333	703.5494346600537	0.0	0.0	156.3443188133333	1096.6716490086392	0.0	75.01386666732456	1350.8384693196178	156.3443188133333	1101.1184245788113	0.0	938.0659128800723	703.5494346600537	0.0	813.0428017678602	156.3443188133333	1407.098869320116	796.5337732782715	156.3443188133333
B	8885.945345175765	5439.602231023812	10068.768630803082	2640.915398672696	18347.26468889958	8794.621192294504	2279.894409981769	5083.785323728861	3303.27513080792	1685.7404529612531	2589.952648924495	488.59006623854793	4397.310596147207	0.0	0.0	0.0	0.0	2198.6552980735923	488.59006623854793	0.0	488.59006623854793	0.0	0.0	0.0	0.0	0.0	488.59006623854793	488.59006623854793	488.59006623854793	488.59006623854793	2198.655298073598	0.0	0.0	488.59006623854793	4397.31059614721	0.0	0.0	4397.31059614722	488.59006623854793	4534.9774692850415	0.0	2931.540397431462	2198.655298073598	0.0	1117.3936736284218	488.59006623854793	4397.31059614722	2846.0940475935568	488.59006623854793
BA	1805.4006625899544	855.7804164098927	1370.9667586603616	254.21630398025667	2016.505270898888	2806.716207266374	220.4804975770785	589.4732944518604	306.7021924995262	138.70758344171364	317.19638227548927	16.202483659735336	574.1334375359341	250.42306205388803	208.68588504490688	0.0	87.2967734824249	60.46917955792036	75.82702224399368	119.24907716851769	16.202483659735336	29.81226929212864	69.5619616816347	29.81226929212864	29.81226929212864	29.81226929212864	16.202483659735336	16.202483659735336	155.3264070230059	16.202483659735336	249.1003883734304	83.47435401796244	235.06622916508584	16.202483659735336	498.20077674686297	0.0	0.0	498.2007767468632	16.202483659735336	763.0930849286584	296.86408436804254	47.44691431484889	318.66235005506513	83.47435401796244	0.0	16.202483659735336	498.2007767468632	526.9778065490052	54.42667830435866
BLAa	6100.434549603664	3143.108045276624	5396.807721171106	1172.7145454161114	9261.714724361202	21119.524968344143	963.6534097579264	2532.3604297805	1443.5196490563017	750.6713429385171	1429.4203565752516	188.1392444973683	992.423879801932	823.2969903784622	68.73655076435912	113.34678835807485	368.3612661174957	794.1906044858837	487.6905336496679	739.392027666412	188.1392444973683	183.1027652143028	288.9448268479828	183.1027652143028	183.1027652143028	913.862503685568	188.1392444973683	188.1392444973683	755.4185733344893	188.1392444973683	448.8634747950589	231.05978331765624	1825.253881933504	188.1392444973683	2363.024486212097	37.175153046083246	915.5476389680632	2370.725599526727	188.1392444973683	2630.216864662309	440.953165991832	908.6208187518442	573.9006573977975	231.05978331765624	13.2061125838434	188.1392444973683	2869.350646757099	1400.6839676620511	488.4282069591544
BLAp	6300.533257560749	2999.899294326075	5010.288911891536	942.6613203473604	7654.927039823182	21017.42091835013	779.9854235702408	2064.742691486692	1156.3061854146674	589.9656269117049	1338.8547918465467	180.00152605429574	920.5360368150322	649.5514681823079	120.3478937845708	215.7045000237758	707.7412591189192	659.5820047177798	526.6260335951166	827.7499168075989	180.00152605429574	204.3910024224104	317.04021858988995	204.3910024224104	204.3910024224104	748.2353574589667	180.00152605429574	180.00152605429574	795.5812514924226	180.00152605429574	243.4499319527917	281.1904347105999	2313.524494435024	180.00152605429574	1764.880378263787	57.60220222760387	682.0500519612947	2091.4101800860726	180.00152605429574	2060.319919964008	481.0777753787017	439.8139802165285	530.6144901719426	281.1904347105999	6.212670303633684	180.00152605429574	2441.909387998923	902.8189365243874	807.5180655117701
BLAv	6700.631469103275	2823.1596633661648	4348.544091683992	577.4438244854446	5123.770193683466	18394.23091216557	499.2125048014652	1431.6901851092248	686.59866216077	296.54099503462044	1078.3261366389545	64.51475450560987	1068.6278851108866	1284.7314236505906	189.64777024326443	220.6790581601632	896.2810664779723	240.04016132875503	378.5499031436746	733.4372341325771	64.51475450560987	182.3165527743942	328.024816541798	182.3165527743942	182.3165527743942	451.6961323757442	64.51475450560987	64.51475450560987	700.3268350550276	64.51475450560987	168.85868381040984	525.5455989464031	2565.25707712265	64.51475450560987	856.9861337869554	23.02785682539902	493.7379666127831	1197.3203755218312	64.51475450560987	1878.0493716537253	1081.4462044373236	163.79106846085344	452.2023276120099	525.5455989464031	15.215294456998524	64.51475450560987	1031.332576671781	502.9133673324118	833.785418964602
BMAa	10327.624798364082	4423.3390507776485	6725.117218467311	936.92265121007	8001.186739676136	17964.992996275425	837.3382678319406	2367.3018683514515	1105.0524194685695	435.8439198951047	1530.8294887763768	95.82978730978144	1833.5329545578488	2387.604500722372	154.42101773970717	170.63295124741344	996.085215465281	373.44654433686406	592.9936041512894	1037.1836285402662	95.82978730978144	258.8278188090556	835.7155206001348	258.8278188090556	258.8278188090556	518.832551210572	95.82978730978144	95.82978730978144	1694.8885039837069	95.82978730978144	683.0123919530142	830.8138090041102	3059.101755934006	95.82978730978144	1446.5653501588038	5.380154838515082	358.9345442968154	1234.4758407419856	95.82978730978144	2487.2455706593128	1579.576174706779	281.9579858930072	1231.738452189683	830.8138090041102	16.603182763050935	95.82978730978144	1297.2981597641565	1047.296511163619	1049.520917663032
BMAp	7593.197554370823	3648.507435042645	6059.869599576221	1161.9432359270336	9388.545746799427	21606.830589838577	966.8028778724538	2578.6227278047963	1420.7584981466107	712.7708824937118	1574.6528586974073	159.93747917533588	1197.782846465116	1083.5000863017876	149.94847187397562	315.9798318722005	634.1311911777286	639.0920427428662	400.2515937007673	669.4459518742138	159.93747917533588	165.50675036247054	347.6046875877363	165.50675036247054	165.50675036247054	687.2062790605108	159.93747917533588	159.93747917533588	835.6147092963238	159.93747917533588	508.381154874228	424.0419143171237	3909.428435268592	159.93747917533588	2276.7071866632286	42.6056890672206	677.3777400201564	2314.222899323034	159.93747917533588	2730.8459188302786	664.9668029020052	476.1310042236045	790.9195000963383	424.0419143171237	12.518326990024562	159.93747917533588	2555.255322620845	1606.0513395085386	631.3137680542487
BST	18251.87554808063	10283.731576658682	18114.25224801671	4383.586836516461	31144.128102980954	16867.540201029977	3819.17158525833	8876.33339880064	5429.205460473089	2655.652499171267	4387.625920271436	735.402621944408	7091.249510952153	624.0293031958169	289.71356213640735	684.3886473099003	214.32243485977745	3070.6315844699498	867.3909202436575	290.82199975937505	735.402621944408	67.19708336498569	1122.732884459402	67.19708336498569	67.19708336498569	1099.5699892473442	735.402621944408	735.402621944408	2142.262784925568	735.402621944408	4101.704208544937	124.06023454497074	2987.689099301323	735.402621944408	7839.689152165109	30.03023052339146	1115.034198583911	7173.024485163984	735.402621944408	8616.458646605315	149.143383350789	3171.5762683770845	3932.237445792184	124.06023454497074	533.8477956501125	735.402621944408	7924.295641825465	5600.1973312055725	885.1829608763256
CA1slm	1468.5176588189622	632.8070966391731	1003.9298178928	146.66552891904428	1318.4266788938198	1764.6878855407892	119.71430734295971	350.74415220623115	176.87140953809043	87.36298281417247	269.37589496137883	18.455143395890307	64.31046014192817	353.4012720461445	108.24114140167212	66.60647834077918	94.58366472274037	88.75349002618094	64.83745683402951	155.89347012303318	18.455143395890307	29.824973721543746	29.27838789165592	29.824973721543746	29.824973721543746	85.3924016299368	18.455143395890307	18.455143395890307	74.82749091131313	18.455143395890307	27.088002752215708	88.03158256044573	341.82884729443947	18.455143395890307	250.9760071680363	50.06273961277289	80.25747281235844	171.38401808004457	18.455143395890307	337.25364698256845	376.1196751294773	89.99998483395001	51.29922463222274	88.03158256044573	13.778989564688082	18.455143395890307	187.22930201843175	207.07576428229044	56.441729566032144
CA1so	4917.574026882196	2571.107020382321	4519.017888310518	1004.5737800255988	8020.384985915926	22372.00982964967	806.7137855811442	2124.955236227017	1244.257470003542	677.2273744003095	1273.1037453099425	211.08739193007568	403.1255014928892	382.6862122444504	216.89490103306537	231.423308662568	357.48612507216006	879.3133398620113	348.4428111077679	438.0140555258456	211.08739193007568	108.67269111712751	196.0192835821615	108.67269111712751	108.67269111712751	652.4174842785256	211.08739193007568	211.08739193007568	537.394408527401	211.08739193007568	204.50395964317832	261.9716150651789	1951.1996899708847	211.08739193007568	2515.8360075869164	10.481951833576662	675.8744826609404	1871.3294137515604	211.08739193007568	2711.659154763499	120.17096079151204	502.9114915751653	360.427449670766	261.9716150651789	1.9428213368844796	211.08739193007568	1738.5622373005638	1656.6366700134106	321.72871577469925
CA1sp	5137.035501631173	2687.6659141756136	4737.381663483603	1061.737830903228	8763.568771564947	28555.0960140351	826.9937098881695	2291.9504118976583	1313.737061244218	738.7425816970009	1379.2181200964362	241.2143745916512	280.4768003810322	509.7581953535558	133.65077842521103	126.06983859697657	462.3713677005236	935.5240963495736	447.2510706050902	877.603281960991	241.2143745916512	218.06546699694076	146.30562992618937	218.06546699694076	218.06546699694076	918.7432120666226	241.2143745916512	241.2143745916512	484.34528157792647	241.2143745916512	121.64319951047602	409.6523900331474	1579.6517315769886	241.2143745916512	2699.8537243635897	12.678786430063733	1037.1267801830318	1818.5845431019009	241.2143745916512	3061.9363322982263	132.79494201123384	389.7261718573132	251.29623877467483	409.6523900331474	5.720043929282351	241.2143745916512	1221.2925093552778	2249.749079029288	319.40803014930475
CA1sr	2794.5085935876923	1441.9082059992647	2534.5641929751914	556.5923334429001	4630.979168867987	14076.17127528579	431.6952265570732	1203.4951842134558	688.7482918213476	389.2090236427037	744.2254983426951	112.4786035045759	130.42829858773243	328.11266940670004	75.71130103527148	77.47437889773386	218.36870723273776	497.4009423670466	213.74515647509563	416.93637380797736	112.4786035045759	103.0984849608116	71.40148576034122	103.0984849608116	103.0984849608116	417.74199712531424	112.4786035045759	112.4786035045759	239.43637209869505	112.4786035045759	58.888162157522	199.4934096282388	802.5111343119786	112.4786035045759	1399.6767976054482	17.228454764142587	466.1297300930196	973.6865574839688	112.4786035045759	1682.7921649559444	134.3352974346256	283.1014374865795	121.1232478924667	199.4934096282388	15.744837073434056	112.4786035045759	718.3062753094688	1216.547358096804	147.8776425466179
CA2slm	3650.682960786102	1533.9629303108168	2432.225059286754	326.43184049914373	3001.317527222972	8172.746669072401	265.310380216451	772.9135765585798	394.6884033674723	197.634586019342	673.699388947922	19.248358389078625	79.14662160072368	1091.0721660845193	108.6717585199967	96.18072219965828	350.5065646821311	281.1567467477969	143.2399794643713	343.6996437397041	19.248358389078625	68.89003505256473	24.893689429642723	68.89003505256473	68.89003505256473	163.7529151326192	19.248358389078625	19.248358389078625	69.03573724836473	19.248358389078625	61.23091725084726	346.29771878369456	479.02037281891154	19.248358389078625	499.1635308539794	74.71237531667578	193.46586423571944	247.26115016544568	19.248358389078625	565.493226976348	1653.629250213262	303.8712416025631	69.22491423715856	346.29771878369456	15.90710123552365	19.248358389078625	203.23991475003731	440.9352815563138	61.33681737344089
CA2so	5549.692488928079	2999.9765693488125	5419.747099631123	1245.6748142184852	9401.617814563164	26584.90616484432	1029.5883388514994	2471.034398514149	1556.761498535084	838.2598440001217	1534.2398416753413	309.0672499817577	414.3728172146537	509.48362753730174	62.09696634789568	126.6977428061307	359.4091013909292	1434.93205021189	567.8506587420167	574.7741175809745	309.0672499817577	143.6286140378375	284.635410554845	143.6286140378375	143.6286140378375	839.0189559890445	309.0672499817577	309.0672499817577	838.6920239841439	309.0672499817577	213.39910653350287	358.2826339876218	636.1171334637523	309.0672499817577	2970.0159103772667	3.635260014506417	773.985191545082	2109.545155865448	309.0672499817577	2493.5917358692827	337.5436145526435	1247.6322616965708	445.0927438535621	358.2826339876218	4.0991994569808	309.0672499817577	2314.634291905591	1070.828927832103	320.33192401483154
CA2sp	6782.370027626031	3668.537723883935	6586.652908557937	1526.0506576838168	11837.321612246144	37544.51694794472	1237.9968422991187	3120.276985639265	1900.2725908997	1036.4976818163457	1872.1542192978427	388.3915669287135	438.343842343439	655.2607378589316	35.04127383338654	109.0988335349534	462.2863953998294	1795.0257728777926	786.1486854535275	1057.6258341146845	388.3915669287135	264.40645852866305	325.42948755665367	264.40645852866305	264.40645852866305	1398.1694917328794	388.3915669287135	388.3915669287135	977.7736003076328	388.3915669287135	181.48626028272523	458.76360035983816	751.9245194969166	388.3915669287135	3872.799870131376	0.0	1393.3508460148269	2411.9441381148545	388.3915669287135	2866.9712162694864	401.70221835025177	1602.1744125285688	441.6112066349101	458.76360035983816	8.349794478009075	388.3915669287135	2677.570549827604	1544.4902779286808	419.7246655315217
CA2sr	2689.577652615626	1344.5299071738373	2295.194637744796	475.4777527138211	3845.266008042879	6905.656351968506	385.9767470579277	1034.4760826446663	585.1188196492222	308.7831395266707	624.3553206169169	98.06671680444026	172.19815518450443	492.6318307401304	96.70030942233214	144.2580092731622	98.10603432448512	497.82107692974256	196.118102095633	342.50022142504565	98.06671680444026	76.25192985051714	44.30925839347762	76.25192985051714	76.25192985051714	349.28702350107744	98.06671680444026	98.06671680444026	172.0534465584162	98.06671680444026	109.61052797703088	95.25252431034218	529.3687953258773	98.06671680444026	1084.351030621293	42.78095711726703	397.3953597996205	643.1352791113954	98.06671680444026	992.8460179022084	343.2987025271349	465.916724946724	132.34956552676732	95.25252431034218	48.00668786967333	98.06671680444026	661.4609251814591	613.6756526482976	126.60181694586862
CA3slm	6186.506298142464	2868.1949488137648	4463.986945207484	806.459642031422	7216.057786505626	20659.44914903749	647.1799233707242	2098.590637711578	955.3064074345832	456.9732494669973	1054.7985521300743	25.106851075512356	82.3003574928509	3652.827300793668	88.2534303350216	114.0394660569705	320.70683487804564	486.22322072932224	194.59090499943636	401.9638357606944	25.106851075512356	88.79445836226333	20.022933632896105	88.79445836226333	88.79445836226333	240.39941733553053	25.106851075512356	25.106851075512356	65.15271834130502	25.106851075512356	734.5768895500295	317.37535372958405	3161.8604774491077	25.106851075512356	2131.4678083486274	47.520526166624585	303.9765457572237	372.5473269903618	25.106851075512356	2177.356498335896	1545.7931894067133	505.560320786042	735.992819166167	317.37535372958405	47.01040673099761	25.106851075512356	243.84375587788549	2026.92167997034	52.75030139768364
CA3slu	4843.041920421319	2420.570048870414	4154.09511638493	861.405794861771	7026.304640401249	18831.196102143967	692.0532378004145	1868.8356152176736	1061.6936808223006	569.9283289823685	1154.3735344215895	114.72290964055672	152.33186891180966	1347.9659806370755	103.36785148469828	175.68295382738722	333.79710593571707	940.0067253837376	327.3510583273668	457.9535743764944	114.72290964055672	113.56632975359749	30.79829091423742	113.56632975359749	113.56632975359749	592.2190305274311	114.72290964055672	114.72290964055672	174.99348351644554	114.72290964055672	192.3065954315138	330.4549682213239	890.1983568803302	114.72290964055672	1975.2095236599987	6.937722347813073	660.4788720089698	1121.4591354332606	114.72290964055672	1775.147360135052	1395.4819110666594	1051.71834182217	196.39327369161995	330.4549682213239	33.81159219494731	114.72290964055672	1181.6576134866832	1280.865688917487	131.8194155443345
CA3so	5310.330774925556	2957.331475941682	5333.962661437207	1287.1946644304046	10028.832055486111	24186.76453273541	1036.1814608564414	2665.493779025645	1600.3023477780002	877.2285702690575	1507.7918603549258	252.11153608806492	185.41876507597345	1500.8809945805806	50.9228294813988	167.62000517504637	196.3904247510353	1337.160241755615	369.1589804062583	258.0967008884176	252.11153608806492	63.778899298616416	29.301844599544307	63.778899298616416	63.778899298616416	977.7473110371776	252.11153608806492	252.11153608806492	309.22188044479896	252.11153608806492	398.8666862632642	188.46538226683367	1538.9540202271376	252.11153608806492	3202.0730836770745	5.951907738991322	1024.1211969578776	1833.45543923974	252.11153608806492	2510.7844899579486	871.9548729490953	1634.0607438052414	409.0643891649592	188.46538226683367	29.9964773467446	252.11153608806492	2322.6164005041155	1552.221144117845	260.4476548414076
CA3sp	6451.004069226985	3255.0973129132717	5680.573412703905	1191.231044355739	9542.978465654916	27381.27970786644	961.4642084596346	2496.648773508286	1477.3011760346085	801.9070992537686	1617.1897819282844	189.4746581052415	220.5352268971697	1803.3160459997048	112.09048650117737	209.83951832681123	482.27795944040827	1188.2622547251312	361.1456264951098	371.66527635387655	189.4746581052415	91.002514527058	52.77211332191318	91.002514527058	91.002514527058	831.2940160682342	189.4746581052415	189.4746581052415	290.0829050161252	189.4746581052415	274.5532411536523	477.5427451840161	1061.78665394525	189.4746581052415	2707.886052831576	11.128041010833156	890.5880833321366	1635.9311852068192	189.4746581052415	2300.1500385564627	2230.642842166264	1369.4843968258533	272.7822025432188	477.5427451840161	37.740514853279095	189.4746581052415	1941.57579888172	1494.9621405933226	202.91853411319693
CA3sr	4641.5276082422415	2169.056554345148	3543.196951844221	646.0243582909126	5509.727912282048	14548.822460172383	522.300194625805	1503.710874378928	784.3968149951684	400.469077073593	934.3229786499518	68.1046334035459	117.2320679748988	1823.2539205079784	93.06952987816882	164.8801053892084	317.20568342471614	507.887799560922	188.50679566181844	286.12627030618046	68.1046334035459	64.93569335235219	28.834171479379847	64.93569335235219	64.93569335235219	348.4772837283294	68.1046334035459	68.1046334035459	125.56703774647768	68.1046334035459	315.62285486623773	314.67077135192176	1326.4006159823705	68.1046334035459	1460.2260780457634	31.29915421068088	381.5899429399405	626.6688534639601	68.1046334035459	1411.695052917479	1414.2143520748218	583.738494720413	319.77039245210835	314.67077135192176	57.99926788129437	68.1046334035459	682.1652790351851	1105.901753516512	85.76499438343079
CBunassigned	41324.299900061946	20497.884609214827	34822.15985600502	7005.131375977374	52833.965529649424	30392.91007668172	6035.573102032674	14556.808644267216	8644.738178744376	4248.771879478463	8935.07432738668	1100.0017016941915	10876.837161634678	5459.739906143532	3858.0225130656218	765.0215041177526	2100.089680458554	4630.05963259593	2142.532207608705	4492.793731159571	1100.0017016941915	521.2652529572537	225.22221546007648	521.2652529572537	521.2652529572537	1844.3491030128523	1100.0017016941915	1100.0017016941915	1437.035900820225	1100.0017016941915	4964.454130850106	1747.0862657099756	5918.490328468647	1100.0017016941915	9936.835371107192	2910.7734796715868	1377.4154190223553	9272.866154466808	1100.0017016941915	12957.763092582569	6478.561143848158	5210.033309251615	5024.713914802133	1747.0862657099756	4386.716972821979	1100.0017016941915	10413.345364116818	6267.846200821837	3418.4771653664943
CEAc	12980.193661143649	7486.218764169839	13531.122505985775	3356.356565851276	24043.8465200312	27029.369845295965	2871.29417681625	6646.695110468351	4181.410010849492	2135.169279031326	3496.9844910228107	452.3958798618897	5451.344526081457	567.667494826551	14.74476313544472	47.89189834997012	219.5543549949763	2255.548985338996	539.1106142956098	205.14546471341123	452.3958798618897	50.378328943445865	699.9395368863932	50.378328943445865	50.378328943445865	977.3386913181216	452.3958798618897	452.3958798618897	1809.682937055023	452.3958798618897	2733.1663513051567	186.11286290526397	1148.2190784553743	452.3958798618897	6086.16915522993	10.424825341422023	976.555019667662	5607.496433001585	452.3958798618897	6510.166402343009	160.76545820680724	2768.4883558444576	2829.2581987794338	186.11286290526397	901.7572803807471	452.3958798618897	6061.564392680818	4748.401579465792	574.547248065518
CEAl	16753.46895831568	10036.448124387787	18295.62944202229	4712.46380796308	32899.88571964707	31382.55165005984	4082.438818539912	9218.50893109187	5875.950432406599	2956.9982383100496	4596.759158709687	623.3533896068983	8022.796438202722	205.70903595380744	35.508458410032674	72.05993507117893	68.45661217715184	3076.863989356667	694.2476500281294	153.7537275638096	623.3533896068983	36.75855640006882	368.3225174522052	36.75855640006882	36.75855640006882	635.0054527290694	623.3533896068983	623.3533896068983	1315.399326921263	623.3533896068983	4306.514009034063	65.13000971085124	915.396263814876	623.3533896068983	8408.097084690045	6.719501963529639	639.5412897086524	8299.360475655194	623.3533896068983	9345.740195760003	121.33980391329146	3744.6428047739255	4313.71546221469	65.13000971085124	1067.1865421634357	623.3533896068983	8622.837499747682	6471.645476861942	656.6194142699038
CEAm	13892.870423416703	7756.758892592673	13577.684016764102	3259.039509557526	23457.913400265606	15899.93371945614	2823.466002552824	6691.451721545457	4028.536286523209	1974.5670609359684	3287.841459621467	502.4243577797391	5472.708304403744	712.5163630066852	117.715276479812	342.8077596094594	251.15816651965335	2321.549559027409	710.3011552047194	449.74326604229697	502.4243577797391	109.14654681748377	687.6756346222512	109.14654681748377	109.14654681748377	1084.2653452403872	502.4243577797391	502.4243577797391	1580.0277925384278	502.4243577797391	3044.0143903268604	220.0894358453221	1689.705730146556	502.4243577797391	5737.586554039546	21.95013911463104	1055.6530974300651	5103.17678698622	502.4243577797391	6613.090655357529	365.1613543967605	2595.445406772417	3041.9278104496443	220.0894358453221	422.6887605703206	502.4243577797391	5726.756556491297	4354.624807695929	680.5324427200628
CENT2	167721.92638750427	71578.33792095572	116417.0314068301	16672.8433844332	153068.85608764424	459922.188949291	13092.427156900252	37930.36665837944	20398.9428491811	11032.615157028506	34133.21048066166	253.6391280936491	35668.627663481384	80250.31176513543	3227.4825474416057	2645.513784267277	30205.762115256606	1131.6119087773036	432.2631391372932	46309.30266554032	253.6391280936491	89.31200552182105	260.7870096283545	89.31200552182105	89.31200552182105	1374.0822136247384	253.6391280936491	253.6391280936491	690.9201737818897	253.6391280936491	2698.7183731110995	26747.99618358583	133275.26012508635	253.6391280936491	2088.1751750008866	44366.38823054709	1325.0155866810312	3979.558288673135	253.6391280936491	42305.41354353328	2154.588101186952	1469.265396838627	2865.160349249379	26747.99618358583	3125.3237249905205	253.6391280936491	5082.534602786306	2200.291952485177	33802.90076629862
CENT2granularlayer	152505.27892417554	64367.5134561191	105300.33178762314	14604.31156731309	136399.2986164001	452795.13121469296	11275.72442937821	32746.15801056428	17949.778727602155	10019.521458512789	31876.15199408149	128.2844227716261	34417.50363648208	79859.49881498508	294.4919199031626	171.819773605046	30061.57846434176	571.6406715359657	212.42497131538556	44505.37771110671	128.2844227716261	42.07027427187877	149.22921033825543	42.07027427187877	42.07027427187877	81.99924291224951	128.2844227716261	128.2844227716261	346.7679666998024	128.2844227716261	583.4474213262803	26619.832938328196	133228.0183938364	128.2844227716261	1166.8948426525628	44366.38823054709	78.24112479106938	1184.949099415884	128.2844227716261	34596.13198497445	1513.771874898758	735.505762634183	644.2754668103807	26619.832938328196	127.77149745162312	128.2844227716261	1310.7055914676862	771.0968942384479	33517.34200440455
CENT2molecularlayer	13423.355809575378	6130.027847453328	9108.584306122351	1551.0269798410188	13063.005688605404	7127.057734598045	1371.327029789721	4198.702283115699	1800.4720431355015	678.5900766402359	1727.0293955800637	38.53821565092866	421.67483365305	390.8129501503392	2932.9906275384437	2473.694010662231	144.1836509148422	169.29703372138457	133.02167815081327	974.4757610873507	38.53821565092866	47.24173124994228	111.55779929009914	47.24173124994228	47.24173124994228	1197.2688806528342	38.53821565092866	38.53821565092866	257.335717410993	38.53821565092866	1867.164753992608	128.16324525763798	47.24173124994228	38.53821565092866	139.93192530841264	0.0	1151.9603718303072	2084.371349762079	38.53821565092866	6898.548943977572	640.8162262881939	212.8606961778372	1972.7786846467875	128.16324525763798	2476.653289512292	38.53821565092866	2990.480604278705	995.1126098912227	198.7422722229765
CENT2purkinjelayer	1921.950210135966	1156.9330408137153	2147.340236686864	553.2902121471917	3873.33495997846	0.0	474.9270409553732	1058.0327337818917	693.2471391541503	358.2770252057345	567.7222690456017	93.44326690550348	840.9894021495998	0.0	0.0	0.0	0.0	420.494701074796	93.44326690550348	840.9894021496001	93.44326690550348	0.0	0.0	0.0	0.0	114.05440458219373	93.44326690550348	93.44326690550348	93.44326690550348	93.44326690550348	277.926695347054	0.0	0.0	93.44326690550348	840.989402149597	0.0	114.05440458219373	755.4485987129535	93.44326690550348	872.1371577847694	0.0	560.659601433064	277.926695347054	0.0	560.6596014330623	93.44326690550348	840.9894021496006	467.2163345275533	93.44326690550348
CENT3	138984.41971585777	59692.94842926668	97398.60315975994	14227.9349773191	129324.74696380548	379735.56148992607	11211.45344578284	32144.20262026729	17426.769717807034	9414.15101251189	28505.188972400323	314.38117250513017	30227.68362556925	65869.77572875972	2525.852049523548	2106.399706192769	24743.69476783525	1381.1343109039071	437.84721483020985	37989.187844962566	314.38117250513017	61.73302116253952	141.01417427828125	61.73302116253952	61.73302116253952	1114.2899488928074	314.38117250513017	314.38117250513017	568.7328591059915	314.38117250513017	2684.1188600931373	21952.75163099845	109353.46230179496	314.38117250513017	2749.522577304333	36438.714432128974	1073.8441127573046	4182.555135883624	314.38117250513017	35629.49181967309	1381.596294862784	1746.1998309621245	2780.932691692085	21952.75163099845	2991.5236640133394	314.38117250513017	5028.626423521245	2439.970918642217	27802.00364301961
CENT3granularlayer	126902.11981430714	53949.72710920104	88529.9667079148	12565.900252311556	115947.1611146981	373995.79434823047	9753.552557090552	27988.227155984878	15457.585894558568	8595.718979714815	26701.58550510308	215.74119586614003	29254.44181338042	65589.68597783243	194.54579505812768	117.40304858652064	24642.70937723786	940.198223911387	271.32570873989044	36504.76766996207	215.74119586614003	27.79225643687493	63.946406620733846	27.79225643687493	27.79225643687493	95.43680074882032	215.74119586614003	215.74119586614003	316.38958134224754	215.74119586614003	984.904484137868	21863.22865927733	109315.16243584898	215.74119586614003	1967.318542937532	36438.714432128974	86.60786628718165	1916.0386907233587	215.74119586614003	29422.39452735905	933.9814362572006	1166.1352026600032	1007.7321621083752	21863.22865927733	568.5138087202719	215.74119586614003	2011.3266909992144	1274.929428695825	27591.35415551378
CENT3molecularlayer	10697.62484603153	4906.994435550448	7311.900775463899	1260.2567065548822	10579.839231096092	5806.725668578977	1112.2177396645216	3392.775193478238	1465.327475658065	558.1805050967018	1391.3812448424196	31.433945013094707	318.0652518580813	280.0897509272907	2331.30625446542	1988.9966576062484	100.9853905973884	138.5089446759685	99.31547446442396	795.7643512280408	31.433945013094707	33.94076472566459	77.06776765754739	33.94076472566459	33.94076472566459	940.7834729409016	31.433945013094707	31.433945013094707	185.1372461378485	31.433945013094707	1519.5354654913936	89.52297172111616	38.29986594596752	31.433945013094707	177.34974973369398	0.0	909.1665712670376	1720.2144169294702	31.433945013094707	5579.375050141756	447.6148586055836	176.8284385467169	1593.5216191198344	89.52297172111616	2019.7736655376648	31.433945013094707	2412.44544788892	829.0113318168878	143.44345587993084
CENT3purkinjelayer	1597.0372056646847	961.8059175031376	1786.1262834272018	460.3913481312039	3223.2086364249853	0.0	395.0774861153873	879.9262251464766	576.9162722126214	298.3637101786504	472.78545448584447	77.83954599997367	700.5559139998197	0.0	0.0	0.0	0.0	350.2779569999067	77.83954599997367	700.5559139998201	77.83954599997367	0.0	0.0	0.0	0.0	98.19858548214114	77.83954599997367	77.83954599997367	77.83954599997367	77.83954599997367	227.5297251472304	0.0	0.0	77.83954599997367	700.5559139998177	0.0	98.19858548214114	626.9069748882132	77.83954599997367	726.5024293331459	0.0	467.0372759998778	227.5297251472304	0.0	467.0372759998764	77.83954599997367	700.5559139998205	389.1977299998981	77.83954599997367
CL	12954.297440499991	6903.729992503468	11862.81546183022	2699.2912585310355	20450.20559088488	15641.769376916673	2281.865860610016	5765.395306609109	3320.217583502533	1659.2780478639013	2955.503207330526	634.4070988071927	832.5714683384409	300.4684416253729	90.49676262079475	905.3149570795786	727.173668828181	2041.089796458872	741.1051630166287	493.1680999241784	634.4070988071927	123.29202498103986	505.7209740240926	123.29202498103986	123.29202498103986	2193.288408187572	634.4070988071927	634.4070988071927	1161.6403976955696	634.4070988071927	1862.983512732021	63.22128041896521	10703.214251717076	634.4070988071927	5894.4795767422	0.0	2279.355403390484	3797.4716834038704	634.4070988071927	5441.364659821014	46.81397424190463	551.4740001488178	2066.6980887987534	63.22128041896521	0.0	634.4070988071927	4774.543200011747	2881.733747975721	1004.6341791470624
CLA	11914.267342598812	5284.162418113763	8094.843876069293	1279.367737697135	11186.817754957468	40413.26534681327	1086.3262288377157	3300.6693179923527	1509.8333278388766	653.9726891428683	1853.04956835727	239.22568282846825	1338.1021377443822	1115.0438368748771	357.1284009549453	382.2259117324368	1194.39123161351	740.847676446402	1277.3292022530638	2366.6668626820697	239.22568282846825	589.9809158412802	905.0364144291698	589.9809158412802	589.9809158412802	1165.3783882719297	239.22568282846825	239.22568282846825	1947.980532376408	239.22568282846825	694.7399456148274	909.3071918780566	3038.6205467243594	239.22568282846825	2743.163447169375	16.654014343425132	829.7810743843168	1350.6511101293413	239.22568282846825	3531.525806908333	1166.3011771727097	84.25502574253628	1485.3706993154533	909.3071918780566	3.07277219488246	239.22568282846825	1452.7263653927344	1718.73510675037	673.7166856313464
CLI	5332.979227757704	3223.921984034015	5940.933538503404	1541.5457770516443	10794.721031191471	3541.410363574635	1326.538967354276	2986.2374198716866	1926.725936451452	985.3671284969232	1533.8104602465232	281.81657160708505	2484.21596318444	0.0	0.0	0.0	0.0	1268.1745722319513	281.81657160708505	0.0	281.81657160708505	0.0	52.13318127947687	0.0	0.0	90.9866986079388	281.81657160708505	281.81657160708505	325.2608893399831	281.81657160708505	1268.174572231956	0.0	0.0	281.81657160708505	2536.3491444639194	0.0	90.9866986079388	2468.109120507969	281.81657160708505	2615.7240740932943	0.0	1690.899429642606	1255.1412769120864	0.0	896.8150925988376	281.81657160708505	2536.349144463925	1642.1056992035008	281.81657160708505
CM	14966.752861906603	7618.524207986171	12581.26607171986	2692.5941080495086	21274.71166617101	14466.561978465264	2262.930876243632	6148.747928861151	3269.7621983174704	1583.999412341719	2986.253142027061	497.69295621619625	1953.572046615925	1499.7387179014115	37.06799113410211	1345.8303319567522	607.8002065780124	1590.0984986755082	670.6272227643094	350.4739690433055	497.69295621619625	87.61849226082342	1403.2328984056644	87.61849226082342	87.61849226082342	1891.6384500845677	497.69295621619625	497.69295621619625	2293.541882462684	497.69295621619625	2590.646267292343	167.68812482882464	9923.792913699092	497.69295621619625	5913.868433389074	0.0	1930.806114217726	3530.373816131131	497.69295621619625	5253.078582911682	74.13598226820446	388.07852010737264	2489.91321438828	167.68812482882464	0.0	497.69295621619625	4402.177640387899	4144.038789809739	1063.2236933180093
COAa	5515.145382644736	2305.7079629610157	3519.752172084262	450.1044454331973	3953.280800511316	7943.770326678273	399.1798771409103	1124.602541136778	532.7394082093975	216.19449384467612	848.8140441771452	50.260691986275646	928.0057649350967	1368.5016331770464	191.2338178822651	106.22539006091112	506.1967535861414	193.146719893676	201.8905400899518	322.14474893996896	50.260691986275646	78.81027352387859	414.6512455532012	78.81027352387859	78.81027352387859	199.47028317583204	50.260691986275646	50.260691986275646	834.9004081165986	50.260691986275646	326.8803643328245	432.05161162532966	1495.5288042504956	50.260691986275646	682.8303679035536	10.007149366817767	141.84182750513574	548.336732507624	50.260691986275646	1208.4266573826042	1459.0604794602827	131.34221319545068	613.7652130079679	432.05161162532966	27.550535308519542	50.260691986275646	595.3881740579416	546.6653799901519	534.2318241811358
COApl	6962.5971936063925	2653.8769583328904	3989.8109246612007	316.68273892898327	3371.2237706138035	23113.494553594548	277.5271485986303	834.0863132526016	370.5551940664466	146.9005006052746	1084.5105446165408	27.816501548967043	751.9442963594951	2175.189181461636	207.8409597663844	159.78117000731282	1096.245476213932	108.75148555114956	121.7314224189665	210.479089121526	27.816501548967043	51.00072856929625	183.51295804283347	51.00072856929625	51.00072856929625	208.6875062516885	27.816501548967043	27.816501548967043	386.22677837990994	27.816501548967043	98.94121722409872	914.363814671296	1744.8256798887544	27.816501548967043	390.8101296505742	37.85155459159871	181.2343929416278	487.6446401688655	27.816501548967043	1064.419033460534	3517.9878448750624	94.6845569309607	261.9622478053633	914.363814671296	16.285155428462375	27.816501548967043	491.66420883877487	298.1868980759892	626.4232040697419
COApm	6503.9661684637	2603.8938247758188	3973.4462425913393	423.6175483053485	4010.521929868255	20044.37213666443	368.7764831902542	1061.9163121654672	502.0259151063968	211.6577987171813	1037.3366447019482	47.83906974399722	874.4942111598552	2095.051810416338	211.989253136514	131.98183571206076	919.0510419023652	175.01736738856712	159.013147092796	248.9699756768728	47.83906974399722	57.87420413620632	166.82020229698628	57.87420413620632	57.87420413620632	160.78967585720815	47.83906974399722	47.83906974399722	374.1970365162685	47.83906974399722	270.5488584719829	765.0262444279902	1334.328306176578	47.83906974399722	653.8630241199065	54.91239291995329	112.87115249865543	632.59503945959	47.83906974399722	1276.1333869935202	3031.4318138179083	90.40511961947456	419.6427804499632	765.0262444279902	13.227927453931503	47.83906974399722	703.5167570293944	533.9443882918949	493.91240500113145
COPY	64491.655361288096	27959.0155604974	45501.36096427123	6815.424850964038	60838.79010391467	156333.43932254935	5453.341876599862	15442.365771217992	8330.4742137556	4392.181699947191	12997.058843416278	208.69199433154543	13272.18919787383	27488.656157233054	2164.672965636143	1491.261636753842	10314.22059752927	992.3914462446958	386.4616810886325	16250.486507039075	208.69199433154543	88.88484337854263	81.14976426095758	88.88484337854263	88.88484337854263	907.8862955890824	208.69199433154543	208.69199433154543	369.4841885347299	208.69199433154543	1890.4332871127876	9157.9967016814	44982.46623155641	208.69199433154543	1896.5848015246625	15127.00982878967	827.0264157513822	2897.479312933652	208.69199433154543	17285.282523556616	3180.131452457059	1279.595862289649	1968.0642577932688	9157.9967016814	2187.3627402539228	208.69199433154543	3586.964888939628	1682.2118346185396	11667.662179571036
COPYgranularlayer	55196.64251290586	23536.703372168977	38650.012880211456	5529.600382757711	50519.1716531389	152114.62795024633	4325.619059822429	12249.552593701055	6804.506756969973	3753.7940713597136	11590.34466350986	124.66481844881427	12470.125857837074	27228.617691821524	406.53075169640834	15.299077516912416	10222.205942570705	617.3423414937957	240.81646179064484	15129.394258554805	124.66481844881427	58.07582167091437	10.175725723564849	58.07582167091437	58.07582167091437	140.46478821621238	124.66481844881427	124.66481844881427	145.0162698959442	124.66481844881427	604.1609840103021	9076.205897273783	44946.12936177861	124.66481844881427	1214.81636139462	15127.00982878967	88.61787667718366	1164.4169852794912	124.66481844881427	12637.786218987305	2771.1774304189785	787.7255538788875	614.3367097338669	9076.205897273783	354.2815033712177	124.66481844881427	1230.1154389115345	787.9172690261832	11481.396498178785
COPYmolecularlayer	8219.448008907646	3773.908225122373	5647.262767967351	975.4610522680988	8159.644281649256	4218.81137230304	860.312274098841	2601.7952769266512	1136.9700118649407	438.1666973629231	1089.8081208589083	32.89566046577751	296.85329270304726	260.03846541152984	1758.1422139397348	1475.9625592369296	92.0146549585672	144.9572853745913	94.51370388103406	582.7970067750498	32.89566046577751	30.809021707628244	70.97403853739273	30.809021707628244	30.809021707628244	723.8578225242519	32.89566046577751	32.89566046577751	173.3364032218321	32.89566046577751	1133.1482940774918	81.79080440761561	36.33686977779509	32.89566046577751	221.58480137742245	0.0	694.8448542255803	1305.551452538003	32.89566046577751	4169.851916153809	408.95402203808055	185.0812159090151	1200.6035390344084	81.79080440761561	1526.2921443809596	32.89566046577751	1863.580616899954	638.6369885075676	135.13416597529726
COPYpurkinjelayer	1172.0453699544194	705.4439116582355	1308.3954972012857	337.22979601927653	2363.3697682278607	0.0	289.3357575179243	646.0361747051128	422.4233212830309	218.28108902886063	345.5451870259953	56.250267186968905	506.2524046827614	0.0	0.0	0.0	0.0	253.1262023413784	56.250267186968905	539.3375990582786	56.250267186968905	0.0	0.0	0.0	0.0	61.5742482810523	56.250267186968905	56.250267186968905	56.250267186968905	56.250267186968905	176.15839199006305	0.0	0.0	56.250267186968905	506.2524046827597	0.0	61.5742482810523	460.0717184719717	56.250267186968905	525.0024937450853	0.0	337.5016031218394	176.15839199006305	0.0	337.5016031218384	56.250267186968905	539.3375990582789	281.25133593486606	56.250267186968905
CP	12653.571348675698	7614.363405461278	14205.41569883236	3708.551364961819	28002.59244884731	51419.73128440458	3005.5076556328568	7430.183367959675	4635.375109886994	2556.691199179201	4054.240443957323	70.45590097539308	838.8871012727647	468.8659825040728	26.3986685843238	54.10852532910341	146.0412575559425	2088.1390077548003	111.92824147321409	106.8165532263423	70.45590097539308	20.963210823968407	59.87288696340943	20.963210823968407	20.963210823968407	2137.5746899353426	70.45590097539308	70.45590097539308	160.7651245213644	70.45590097539308	1889.476183683976	143.32690335813467	826.1543730747301	70.45590097539308	5949.557836704663	37.47021739966944	2128.364729420224	7370.34186846917	70.45590097539308	13221.865260182283	47.977678546956994	2137.635940980968	1906.1505576550544	143.32690335813467	2942.0520006053757	70.45590097539308	8754.362149100252	5372.131553552905	77.28849658320144
CS	8673.791437680999	5174.602508453722	9469.495255466383	2424.866051141856	16937.381623296063	6066.274008895336	2097.0875839630985	4708.57929934546	3027.968591304183	1533.9835475032844	2416.324141168508	436.2640364390577	3831.000524868292	16.534936755083734	0.0	6.14188854810317	0.0	1948.003419523572	436.2640364390577	88.54503852135912	436.2640364390577	0.0	52.557866742673006	0.0	0.0	249.8838465630405	436.2640364390577	436.2640364390577	480.06225872461937	436.2640364390577	1954.8496341908783	0.0	316.3485534129814	436.2640364390577	3937.242143533702	0.0	249.8838465630405	3748.570240042946	436.2640364390577	4008.621715138529	0.0	2535.1136096614505	1941.7101675052097	0.0	1829.3526621485832	436.2640364390577	3931.5099428350914	2395.7428960281754	436.2640364390577
CTXspunassigned	9140.705754953487	4245.952322616533	6709.487833480035	1192.191656398335	9741.85094633651	20414.636520716223	1025.6520020157102	2854.303782682581	1429.582291445123	641.3209244761699	1548.9099451027705	142.99755256235483	1748.780491372992	1082.441761450116	629.047794773146	272.24195210314053	622.060477460116	519.8664981657045	592.6849275617953	1014.9464179012944	142.99755256235483	244.69107975346415	676.6653110853235	244.69107975346415	244.69107975346415	781.9409453795889	142.99755256235483	142.99755256235483	1382.7738554153757	142.99755256235483	894.9040774812443	389.3146914980956	2850.492764338802	142.99755256235483	2033.57886788827	62.27009622325711	688.5316996315103	1805.1453080882184	142.99755256235483	2907.274477511968	898.7179390553034	311.768140767927	1266.7520868890745	389.3146914980956	53.917944977579936	142.99755256235483	2073.1277268740264	1564.7112944602352	564.5772804657406
CU	21103.575445982788	12625.074720616092	23250.82799950441	5975.388770256095	42259.50687331129	7008.706196171806	5110.118638564234	11608.769663414529	7469.441984315315	3853.376559810108	6092.481394784675	1051.2776346983997	9238.68951692573	0.0	0.0	19.805367989122907	0.0	4722.017258077404	1051.2776346983997	22.16837718035733	1051.2776346983997	0.0	18.867528862231225	0.0	0.0	211.8126883044849	1051.2776346983997	1051.2776346983997	1067.000575416926	1051.2776346983997	4679.408847641396	0.0	0.0	1051.2776346983997	9461.49871228618	0.0	211.8126883044849	9302.639196057828	1051.2776346983997	9751.437438456534	0.0	6272.73741592815	4674.691965425838	0.0	5718.2189247582	1051.2776346983997	9456.547370288912	6133.541865826266	1051.2776346983997
CUL45	101352.41903360069	43936.67619315869	71733.15855289427	10759.117388538118	96316.8974189594	263393.29703685583	8560.69100163441	24260.54887877989	13171.02359497272	7022.238799772724	20701.408949369583	348.12776936404947	21954.237188216637	45518.14643683549	2617.496306149429	1886.6480002984497	17067.895059146173	1484.297541155215	549.577585527752	26399.463531632515	348.12776936404947	100.7249080818509	140.23778338697284	100.7249080818509	100.7249080818509	1173.1011970212382	348.12776936404947	348.12776936404947	589.9108027455914	348.12776936404947	2744.299461446976	15152.28425294564	75078.15246082863	348.12776936404947	3133.6983122212096	25118.417946648227	1081.6497217414656	4338.176164171229	348.12776936404947	26996.593871363544	1682.305316754234	1689.7663984943683	2811.837624582088	15152.28425294564	2974.44942478913	348.12776936404947	5171.886010405592	2647.875526615912	19310.058360128503
CUL45granularlayer	90634.00205347332	38866.33980536855	63938.71436702681	9314.02898822852	84641.05004164073	258235.48398402796	7290.950666829603	20617.81685084373	11462.444195332511	6319.908735606739	19130.14277576064	266.3970926641804	21153.97669716672	45263.0741137939	487.8763169641866	103.07069263862972	16976.507388569844	1120.1991108986613	405.7903260825198	25170.226083894133	266.3970926641804	69.69661670916942	70.09423362703623	69.69661670916942	69.69661670916942	238.27401069742632	266.3970926641804	266.3970926641804	368.2580656088312	266.3970926641804	1263.0278717740125	15071.0507679889	75032.57780793389	266.3970926641804	2483.9787895510726	25118.417946648227	175.51651673252996	2396.0286071104997	266.3970926641804	21482.13442208656	1276.137891970547	1214.1407978666466	1263.4837088525092	15071.0507679889	844.6670939030837	266.3970926641804	2533.532631154122	1675.5198245379588	19126.785827232718
CUL45molecularlayer	9600.430864793168	4392.9722776695735	6528.725837061842	1117.6938715285762	9398.15760155909	5157.813052827866	988.3214110586936	3023.738066211458	1297.6420975133394	489.2689124393885	1233.6804553134214	26.45570968911047	255.9255414369081	255.072323041598	2129.619989185243	1783.5773076598198	91.38767057632867	115.3610787081215	88.51229243447351	683.3667678241875	26.45570968911047	31.02829137268148	70.1435497599366	31.02829137268148	31.02829137268148	856.8349329784818	26.45570968911047	26.45570968911047	166.3777701260016	26.45570968911047	1353.454678064263	81.2334849567369	45.57465289475273	26.45570968911047	152.24481957326947	0.0	828.1409516636052	1503.1670439728596	26.45570968911047	4998.12586600508	406.167424783687	143.97579856314377	1420.5370041208782	81.2334849567369	1798.1325288214696	26.45570968911047	2139.3429458534138	695.9808670241382	127.99756588503185
CUL45purkinjelayer	1243.28333134968	751.5112911079902	1401.3057050702585	362.2450290313704	2537.508974945081	0.0	310.1977829778347	689.6266405172788	454.3283405513248	236.21386909344244	374.2947950200905	61.72888194281679	555.5599374853957	0.0	0.0	0.0	0.0	277.77996874269536	61.72888194281679	557.0956677865836	61.72888194281679	0.0	0.0	0.0	0.0	96.73635195178498	61.72888194281679	61.72888194281679	61.72888194281679	61.72888194281679	156.85952880296423	0.0	0.0	61.72888194281679	555.5599374853942	0.0	96.73635195178498	483.0076735215563	61.72888194281679	576.136231466336	0.0	370.373291656929	156.85952880296423	0.0	370.3732916569279	61.72888194281679	557.0956677865837	308.64440971410755	61.72888194281679
CUN	9157.059961410436	5539.835940949959	10218.115783958592	2652.271874586764	18552.796022345272	7668.496941435345	2283.115161964299	5128.8274033353655	3315.8795462729354	1696.3720559946855	2641.2691561257034	486.74059656667424	4152.711799078039	0.0	0.0	5.007760843082272	0.0	2140.102302497623	487.1348668577917	63.42948385294262	486.74059656667424	0.645169567283079	29.58468431946292	0.645169567283079	0.645169567283079	94.52797211641575	486.74059656667424	486.74059656667424	511.3945001662271	486.74059656667424	2179.833829377313	0.0	75.98296055697034	486.74059656667424	4380.665369100352	0.0	95.10862472697056	4309.333900555132	486.74059656667424	4501.372278250399	0.0	2719.5220511900657	2172.437658297447	0.0	1675.8667629614097	486.74059656667424	4379.41342888959	2777.271921926316	486.74059656667424
DCO	23045.87028690713	9774.480753762871	15191.926312992273	2064.1276467549933	17883.6002556251	9258.820014348075	1796.9670778119864	4961.59450733641	2469.8087769336357	1078.52282930027	3798.585527379267	236.8455237082422	2644.207949158356	3727.503235264249	4020.419183612325	866.2552517204043	1880.4124178685777	1015.83776081934	1377.7324289568448	3357.206999673944	236.8455237082422	570.4434526242962	342.4428392557589	570.4434526242962	570.4434526242962	1228.5903172528897	236.8455237082422	236.8455237082422	921.731202219768	236.8455237082422	828.9031033640509	1223.0478971392658	4172.611929459488	236.8455237082422	1939.744509981012	2035.8978422333576	831.7734144729819	1777.1119179792336	236.8455237082422	4275.861390265523	5552.159849804646	1221.204758778322	1169.6861211143307	1223.0478971392658	1301.3265871821693	236.8455237082422	2762.4328424344776	1213.8422174227096	2270.1389287192287
DEC	54566.13339094432	23468.49523137477	37798.905378776566	5529.0691844010935	50345.451334298334	137655.95394177033	4398.900823707822	12890.592989821083	6721.577506109377	3515.18500410976	10684.95489748914	65.39415466968535	10374.583008015245	23578.675688096664	2240.1970176904374	1907.7241297643652	8854.907737458785	293.2173335811376	118.31935449141588	14488.555959350724	65.39415466968535	26.462599910865105	55.28466939323869	26.462599910865105	26.462599910865105	966.2654422285912	65.39415466968535	65.39415466968535	175.96349345616443	65.39415466968535	1559.493353561142	7856.677185633463	39064.38861723532	65.39415466968535	513.1774213686872	13008.301885829533	946.5573489075229	1966.9477354566036	65.39415466968535	15519.153388099789	633.4896682187282	388.13947828827554	1612.9771622885212	7856.677185633463	2189.519718996022	65.39415466968535	2914.007562154238	975.8333780740866	9902.386540332693
DECgranularlayer	43939.04458012866	18441.440976883623	30110.384755221345	4100.956380615242	38712.8445883635	132168.62149220845	3147.992590053484	9241.6041447006	5037.938576745922	2826.92818282306	9156.260381991828	4.727891385869845	9777.00590907616	23414.943394493257	43.33029558138448	21.52787149483699	8796.749676556054	21.275511236415262	17.107975837693804	13033.553279828664	4.727891385869845	6.190042225911851	10.76393574741835	6.190042225911851	6.190042225911851	22.40710538986006	4.727891385869845	4.727891385869845	26.25576288070679	4.727891385869845	21.275511236415312	7804.981131497702	39044.11605955035	4.727891385869845	42.55102247283086	13008.301885829533	20.70630754964473	38.59881680528833	4.727891385869845	9816.173133451675	375.0093975399247	28.36734831522049	32.03944698383366	7804.981131497702	28.367348315220525	4.727891385869845	64.078893967668	23.63945692935028	9777.100209379178
DECmolecularlayer	9611.127987614533	4406.006144215616	6523.099830862524	1123.4184741942686	9485.5547252457	5487.332449561871	991.78931613549	3068.804148605924	1301.237951110901	487.2681118920243	1213.057142550532	13.806574191793976	140.61344965773216	163.73229360340662	2196.8667221090527	1886.1962582695285	58.15806090273021	61.073221430609735	54.35168956170055	720.8424710547679	13.806574191793976	20.272557684953256	44.52073364582034	20.272557684953256	20.272557684953256	890.1029410320573	13.806574191793976	13.806574191793976	102.8480414834361	13.806574191793976	1412.1567098955188	51.696054135760384	20.272557684953256	13.806574191793976	48.889197067628594	0.0	872.0956455512041	1546.928263678092	13.806574191793976	5265.29698564612	258.4802706788035	78.61399542090355	1454.8765828754797	51.696054135760384	1879.9942361286512	13.806574191793976	2150.994907172404	717.89547568461	78.42664186149462
DECpurkinjelayer	1107.417812605941	675.1634330511711	1264.3780331423268	330.13596592321755	2337.080106176515	0.0	280.0983456231885	631.812953082733	414.0746034428667	217.91489533932625	342.47466800129087	51.58758047789138	464.28822430106	0.0	0.0	0.0	0.0	232.14411215052783	51.58758047789138	741.4847834869965	51.58758047789138	0.0	0.0	0.0	0.0	67.8459747879238	51.58758047789138	51.58758047789138	51.58758047789138	51.58758047789138	147.33664366562317	0.0	0.0	51.58758047789138	464.28822430105856	0.0	67.8459747879238	413.40374321011655	51.58758047789138	481.4840844603581	0.0	309.525482867372	147.33664366562317	0.0	309.525482867371	51.58758047789138	741.4847834869968	257.9379023894766	51.58758047789138
DGmo	4681.387916218324	1880.9034892694303	2911.2386429197386	319.84703962987726	3038.1844669277853	15354.505429100793	270.815295199941	776.2114354577902	383.01952655228433	175.37671827474395	792.2076880702995	12.596334262694326	133.02106345236567	2161.1269540560565	73.12263144180707	43.678174688236105	646.491969697479	69.27008909668021	39.21358204428215	128.7627671467102	12.596334262694326	14.747167932128288	49.5048947211476	14.747167932128288	14.747167932128288	64.00044207350207	12.596334262694326	12.596334262694326	106.19019697667837	12.596334262694326	124.2563250557229	626.2234668138065	1016.2126119939268	12.596334262694326	327.21317973522486	73.98465912244431	61.87938049824058	95.12198797078464	12.596334262694326	400.8765201218083	2887.0238239876435	63.00858315448012	159.60283336591576	626.2234668138065	8.274980668967869	12.596334262694326	113.99295353474253	290.9482517545004	80.68199373873246
DGpo	13577.356960360086	5815.436462868864	8915.391680365095	1268.601569865153	11641.90499422741	50968.47574159058	1053.3169115710757	3295.035300169863	1498.2034799039966	674.4884783717362	2190.161411454458	32.09124171045696	103.7358578604018	8884.569331232118	73.72754407686851	104.00885442636552	1463.2236475515017	205.245092322618	74.26075326445404	103.72622775279945	32.09124171045696	24.007326576048367	21.0890684885228	24.007326576048367	24.007326576048367	156.43438036997273	32.09124171045696	32.09124171045696	73.88054850720181	32.09124171045696	1187.6101532279035	1460.214614727682	4727.132138726392	32.09124171045696	2630.8058217022917	12.721747616536431	158.0786852029978	245.04557188587037	32.09124171045696	2635.12243977553	7172.244023009661	234.6339964784118	1187.4452879710266	1460.214614727682	11.139018266895894	32.09124171045696	310.739944807451	2505.8335221102952	47.44074493332049
DGsg	9809.52447037392	3997.811595929548	6196.782161347231	726.8249339064662	6800.413766797801	37035.35257407568	612.870928343671	1773.4742354229547	869.6876199383198	399.6793776264887	1662.0689741158226	19.53886611125497	60.31993390831224	5412.761830233072	56.42698846157116	62.93607700050469	1364.9048376832832	167.313466939879	52.5244093818096	98.57783187285408	19.53886611125497	18.820136973358828	14.761710013360071	18.820136973358828	18.820136973358828	102.71050755076418	19.53886611125497	19.53886611125497	48.534804439676456	19.53886611125497	372.07324859418935	1361.588725586868	1523.490821177839	19.53886611125497	923.629295585034	26.41015370638812	108.3743254798362	164.34293635205918	19.53886611125497	932.427635669132	6752.536864147244	186.50181079761816	374.2770104211148	1361.588725586868	14.93872330262608	19.53886611125497	190.59363581035032	854.6142941300062	32.627839958765165
DMH	36182.05885375023	17493.464497423363	27707.090757474158	5339.474490339149	41041.33181376344	10228.471729974912	4750.797729947987	12524.813113335447	6408.139734251382	2726.007248215491	5855.279703696526	686.9689573153205	8119.613865301563	8866.398605878261	1669.512791879593	3278.018611853439	1479.3273295810957	2225.9627476276464	1198.7019382530314	1023.6195821308517	686.9689573153205	255.8664904688505	3687.4660603718944	255.8664904688505	255.8664904688505	2107.944184454987	686.9689573153205	686.9689573153205	6098.422246439138	686.9689573153205	5888.718048022566	1066.2823352963796	16554.60275689591	686.9689573153205	9959.528911887808	2.150683575915992	2053.3071923300718	6387.542972659017	686.9689573153205	10572.555368695856	179.03676561303587	660.2235027263752	5141.325338715323	1066.2823352963796	181.916349007462	686.9689573153205	8849.054749983958	8812.09155254376	1770.4815393112196
DMX	4764.484913362746	2804.132427737407	5086.933713356093	1284.7005961800471	8940.648178541807	3873.419542037862	1118.3827582198455	2505.0104824218747	1601.9838205777105	800.8842867554588	1275.297086038864	234.22338425718377	2029.7447762448044	0.0	23.921555230854743	32.7462949535818	0.0	953.2176751863724	234.22338425718377	663.0021317084213	234.22338425718377	0.0	36.92095934045448	0.0	0.0	132.21003085011822	234.22338425718377	234.22338425718377	264.9908503742299	234.22338425718377	1054.005229157397	0.0	0.0	234.22338425718377	1954.2121698322208	0.0	132.21003085011822	1984.9313799463637	234.22338425718377	2170.8851044611934	0.0	1002.1900896591076	1044.774989322283	0.0	1141.325860456237	234.22338425718377	2095.8369587046022	1198.0368536551346	234.22338425718377
DN	106794.36065763478	42839.07499779423	64670.48428048012	6871.026533701014	63804.67232077732	44950.42925271529	6167.537038937493	17569.76656423666	8076.840485210573	3115.1173977825542	16132.865240256851	485.27690322980544	14128.665822933546	22406.924583216536	20660.24787747935	1896.0297470818427	9438.314023430052	2106.455287274467	6380.390554705942	13251.29187339007	485.27690322980544	2947.5568257380573	819.9108351215516	2947.5568257380573	2947.5568257380573	3538.21517568983	485.27690322980544	485.27690322980544	2125.0985734729275	485.27690322980544	2215.1445793109924	7386.792901060854	22375.030425579826	485.27690322980544	3659.448276921321	12305.833067154335	970.9892360076052	4264.752744440832	485.27690322980544	15042.461967117006	33834.622357186105	2602.4983103398263	2989.7837242742685	7386.792901060854	2640.467951164359	485.27690322980544	5836.564548623577	2663.545272531614	10846.940039292467
DP	9368.092219871633	4054.152932015789	6172.222904395638	891.834629933925	7579.489561078545	24838.55023146538	793.1485089528659	2255.791504310268	1052.1822421635925	419.3813454403664	1390.7122107475805	81.06451498871263	1334.3795510925768	681.2096482737489	484.4278663642269	243.5828990123781	1204.4431518936212	261.68190347634413	885.3873462746019	1691.369638535451	81.06451498871263	420.9360126919896	513.6622475839284	420.9360126919896	420.9360126919896	949.8930777451033	81.06451498871263	81.06451498871263	1037.894545270913	81.06451498871263	141.30502218713048	334.1634091430435	5621.963582729951	81.06451498871263	1659.2259235585502	70.22368407364411	1034.8592038559132	1232.9156136022575	81.06451498871263	2502.9748467523177	540.0814859895156	73.95343404077765	577.9336084096605	334.1634091430435	42.917404166758125	81.06451498871263	664.8646561751174	442.9231599355771	1130.2211977885315
DR	11394.082336811916	7013.425513394729	13003.844184767502	3433.697870911785	24029.12604019492	9712.841241116585	2947.2287172772903	6643.480602111262	4293.690806435714	2206.4550246822614	3367.5027231847625	657.6549107536457	5660.076102951158	0.0	0.0	5.785290707405692	0.0	2928.3093738142443	657.6549107536457	0.0	657.6549107536457	0.0	229.04979217196012	0.0	0.0	288.779532524871	657.6549107536457	657.6549107536457	848.5297375636162	657.6549107536457	2959.4470983915603	0.0	15.62984976938146	657.6549107536457	5918.894196783129	0.0	288.779532524871	5702.309547389483	657.6549107536457	6089.594031196866	0.0	3821.3785662128735	2902.184650348568	0.0	542.475985837337	657.6549107536457	5917.44787410629	4010.8178714730666	657.6549107536457
DT	11111.165210760557	5529.984749858958	9082.688440874825	1853.9285794595191	14278.46752156387	7763.227394311752	1601.2999490076163	4152.356505330614	2253.950355731018	1052.672182994861	2119.8228289760177	281.8367132190108	2702.267160806145	2217.27430279851	684.0026377054245	309.40427042078244	471.3455658839039	1029.00702593002	657.3662964598195	751.0591664816272	281.8367132190108	187.7647916204018	921.3318515814568	187.7647916204018	187.7647916204018	803.9631882967097	281.8367132190108	281.8367132190108	1650.9272310770275	281.8367132190108	1703.9153582373676	437.5987839896334	2334.82409788306	281.8367132190108	3192.2033662217464	0.0	915.2726655913822	2542.741000524849	281.8367132190108	3622.276619535004	0.0	733.9875450917855	1754.8055777942382	437.5987839896334	739.7539251521836	281.8367132190108	2604.985295525976	2544.8099520690785	619.3045321617062
DTN	21375.53534527639	12476.298914368304	22424.294954826142	5646.53461407004	40190.22191563718	7292.331514387161	4860.764116455397	11292.39556442692	7017.805379478192	3528.312028430716	5611.078922411772	1031.1138808781031	7396.169890877269	0.0	0.0	8.925325421771484	0.0	4627.925988131325	1031.1138808781031	11.23216273906719	1031.1138808781031	0.0	12.395059470160838	0.0	0.0	3055.501921907387	1031.1138808781031	1031.1138808781031	1041.4430971032373	1031.1138808781031	4640.012463951741	0.0	48.22626987665637	1031.1138808781031	9280.024927903522	0.0	3055.501921907387	6988.398486472939	1031.1138808781031	9609.277584211275	0.0	6138.337381987434	4636.9136990842	0.0	5626.966459669099	1031.1138808781031	9277.79359654808	4430.009874741782	1031.1138808781031
ECT1	2875.0395505485503	1169.476180453404	1771.0317584500117	206.97536640720816	2079.4289695403018	5276.194563296175	167.25607181992328	562.3653405017726	242.36372024907448	110.4960022710136	460.7790359015188	5.413451952431703	175.2624824293875	663.7013972499129	367.0796272317832	71.2594089674256	292.27435591327	20.066799483034043	165.8007509337655	336.07483171008494	5.413451952431703	81.3957411941605	68.24219039131069	81.3957411941605	81.3957411941605	200.66453506854012	5.413451952431703	5.413451952431703	140.59637946315945	5.413451952431703	7.755190135677254	246.98069225510625	765.3220406214377	5.413451952431703	374.2862767857088	31.577456228940832	199.3209459276538	219.471812788428	5.413451952431703	678.4526520863313	923.1685868232256	9.690652607381956	73.21313657691448	246.98069225510625	3.8096590286697607	5.413451952431703	115.33964939521918	506.3372799623239	158.92229508378787
ECT23	9018.937659215428	3666.263105596776	5512.020158019423	630.1280066172674	6029.467298045169	38434.73443809442	541.9345723018869	1686.1977451571936	735.8952874023548	299.7279958855422	1362.6181029976126	44.57755019430905	592.9994865708583	3643.227476136329	439.585493606276	254.70907738237884	1645.7021815738044	151.91407442829717	409.19188167874063	795.109352006874	44.57755019430905	197.4973240156678	149.3308320085364	197.4973240156678	197.4973240156678	645.7037056813392	44.57755019430905	44.57755019430905	310.6348943598907	44.57755019430905	97.57653065475208	1355.065544674726	3629.57923893712	44.57755019430905	910.4746473936516	71.68078321852433	599.3990737976312	780.185153491022	44.57755019430905	1606.3969518598028	1493.6000960036497	72.72569538145547	199.1689895199993	1355.065544674726	1.0460455940352973	44.57755019430905	542.8598006716344	875.152211574455	498.4737342907132
ECT5	6291.204071214617	2724.9103196801047	4077.002935102047	589.4677729367656	5063.098639781454	17885.24376925029	527.555933700157	1558.8812696159046	687.4165441715877	257.80938170623966	865.8112412127927	27.393688718998494	780.4005442358929	377.4145869058113	393.7673990380288	165.9856745501934	723.6335613185528	88.23670132610573	649.1859689594985	1268.6211485225217	27.393688718998494	316.45071492262934	296.98890084716743	316.45071492262934	316.45071492262934	647.410749947323	27.393688718998494	27.393688718998494	582.8085874553377	27.393688718998494	81.06190415922384	272.01658738723097	4112.637408750548	27.393688718998494	1141.60420326607	19.66198955845807	643.9333202346787	724.3793434437598	27.393688718998494	1783.1433544960248	214.7072590131648	24.222540676426743	332.370030940417	272.01658738723097	0.0	27.393688718998494	299.81506637032857	402.98980671032245	611.4785326439297
ECT6a	6474.376619008222	2725.2749310588106	4026.81586090606	521.8825868775639	4579.777990036538	23664.76334856701	476.3299990078203	1416.2400049261828	603.2189342565096	208.22528262762572	855.5793227525039	61.84880187371235	923.9095287374232	560.5694581094956	126.63361279930416	59.6879345912234	630.059267882868	191.41278357944603	670.637460243641	1246.9922539237004	61.84880187371235	310.9412511304639	825.2742923748526	310.9412511304639	310.9412511304639	453.87501457464185	61.84880187371235	61.84880187371235	1665.1717181442116	61.84880187371235	95.42112604017038	507.178744021679	3270.0412474976342	61.84880187371235	1169.340250998535	17.35839390931712	295.6912341842022	367.14649123953393	61.84880187371235	1386.009292017656	303.2631898541952	23.46551183321877	874.0907906353889	507.178744021679	0.0	61.84880187371235	198.97102424685272	229.11676651039764	245.88330465212988
ECT6b	7298.074670194741	3081.7990997774505	4621.78226779328	609.0100290762143	5284.302376467169	26355.361931422955	550.8903374658632	1588.277767156732	711.8161703312579	263.7319741204249	1027.8392916234332	80.20679499609666	1054.8721840371545	667.6670096156445	84.89186430560797	33.37517081329618	778.3499220348067	250.85168478822564	555.7132533601537	1020.9282736532592	80.20679499609666	249.97691619068047	938.0606226200716	249.97691619068047	249.97691619068047	465.9517584472412	80.20679499609666	80.20679499609666	1868.9580661367263	80.20679499609666	288.8674308460457	628.7133727313092	4221.775479608567	80.20679499609666	928.1260939468824	21.02060889050814	400.2008640418652	642.6767465407654	80.20679499609666	1070.9329508373223	313.3381119651401	17.009666261467338	1148.357947888254	628.7133727313092	0.0	80.20679499609666	516.0139821199708	338.37992171879046	291.84245924759387
ECU	6877.463023942469	4164.378452392533	7691.384663659216	1997.7933802234973	13985.04481321495	5729.766602689004	1717.9012409759005	3859.161785400931	2498.371297389088	1281.0479735786816	1995.699729788984	365.4116832068128	3036.253433047738	0.0	0.0	0.0	0.0	1650.1616778220844	365.4116832068128	47.358858792623735	365.4116832068128	0.0	0.0	0.0	0.0	204.51385368935036	365.4116832068128	365.4116832068128	365.4116832068128	365.4116832068128	1544.722753758709	0.0	0.0	365.4116832068128	3289.090090951756	0.0	204.51385368935036	3147.0219981373907	365.4116832068128	3405.1870041542124	0.0	2192.30203372059	1544.722753758709	0.0	1351.1453637985326	365.4116832068128	3300.407388404407	2020.154223197668	365.4116832068128
ENTl1	1125.736622591084	472.1197325771533	723.4890057666496	96.17195124905705	924.9280722622956	1432.6211188552263	77.56212986327891	253.6835971589348	113.4849849177614	53.23588872318452	186.2136909167263	6.567681420220124	49.78820770124855	176.3555273362337	159.34795558544437	58.91279955017063	76.33444157085637	23.140881957620163	75.36891994040468	153.7723837346839	6.567681420220124	35.8161649563101	19.38371154520901	35.8161649563101	35.8161649563101	92.9520172462681	6.567681420220124	6.567681420220124	45.05263728319931	6.567681420220124	1.0522082541516184	64.8038246700313	280.5145615461476	6.567681420220124	189.42671573611028	11.766102503099756	96.7688263276819	119.51608921146271	6.567681420220124	314.9119851542815	246.305534867392	8.23734687072197	19.854555483378405	64.8038246700313	2.434462248781652	6.567681420220124	104.65773685768592	205.70393469017387	51.52167133617032
ENTl2	4532.30003092469	2071.342898991268	3323.9836919504774	575.1043404231651	4996.247572639388	16218.787767495434	466.6023600488828	1378.5430447832166	693.6091875426322	345.5116746132027	858.3730864931266	31.95600180699251	441.4808790815642	404.6895402596916	206.2400394208791	119.24451835821031	406.0069995121703	110.35053302804891	393.731784559096	751.5346864510625	31.95600180699251	187.1888156066023	170.3848812940752	187.1888156066023	187.1888156066023	608.9276912386221	31.95600180699251	31.95600180699251	368.85963655562966	31.95600180699251	17.438816795341204	206.19003798644448	2933.9165947407305	31.95600180699251	1765.509266481277	21.791321629652074	597.8686148901896	754.3572143951606	31.95600180699251	2038.826755696713	601.4045142495752	46.23608476112376	177.7239715259239	206.19003798644448	1.4744493320831875	31.95600180699251	434.050219957706	1201.7931382907957	345.6799603796199
ENTl3	6023.219407237498	2715.238142103809	4369.363398768233	726.788807576378	6249.778133789608	18762.89717255168	597.2287067040269	1703.096858814622	879.7671600934981	435.51680590657406	1143.2699505419007	51.73277891628023	701.6023991353707	573.7614963201554	355.3467173794199	249.2712799370485	669.6069366236304	173.50328866645893	349.2878177885514	630.8860880840714	51.73277891628023	157.0483657084635	201.2370228203299	157.0483657084635	157.0483657084635	705.7195041312474	51.73277891628023	51.73277891628023	438.6739500801048	51.73277891628023	51.6213543884064	298.36244036940184	4649.257154672219	51.73277891628023	1896.7538384275013	26.62286431841652	675.2360400199316	1230.138335852084	51.73277891628023	2277.8917360571218	392.7838425924372	71.14453833591486	222.5030766867605	298.36244036940184	0.3647342974208356	51.73277891628023	1076.5845185692542	1244.499832924627	623.6406525815554
ENTl5	6337.70650844284	2777.364473130014	4303.608301892693	655.3901706116703	5702.764880128397	17386.34555066008	557.4990553864549	1634.614529215426	779.5532417448119	346.2172574914846	1034.005516859636	54.408986773473856	834.5076721662564	490.7694714896968	383.0555527718764	264.3226718157367	734.0055051335131	181.684369763984	510.3354896223991	943.0739294504372	54.408986773473856	234.95407880545392	320.9955391450231	234.95407880545392	234.95407880545392	678.2628413058819	54.408986773473856	54.408986773473856	643.911914884656	54.408986773473856	124.82093576379884	299.22730501552365	4304.43107651345	54.408986773473856	1218.267740652802	21.717959443677504	599.9947215130186	980.1767226912244	54.408986773473856	1804.8047126277545	250.0341995159041	70.9517080117863	380.3312564907865	299.22730501552365	0.313654693417875	54.408986773473856	977.4780760480496	875.5401848403015	661.660161036009
ENTl6a	9718.129970607317	3936.7974919897415	5793.0946590327	636.5110236203116	5936.648232957236	36409.048631761376	580.3782911279241	1768.2773597630444	731.2455100693704	245.60170539049065	1313.3406975765351	79.78403474631489	1383.572383274745	1142.5328546757562	315.4115902761299	186.65766289459512	1339.8101077517756	253.5030731897137	770.4560052852906	1424.959722301359	79.78403474631489	354.29465740573283	1096.7459088449996	354.29465740573283	354.29465740573283	610.9866664637864	79.78403474631489	79.78403474631489	2187.8191129637594	79.78403474631489	172.08455654383857	1004.8169792093444	3661.973066448493	79.78403474631489	661.851922820878	19.823069318588125	446.0046837812405	630.6022891830229	79.78403474631489	1014.3380798313613	824.7922042556263	56.60387580304537	1185.5278987964273	1004.8169792093444	0.0	79.78403474631489	502.4462427133731	335.66208257781693	520.7140476825509
ENTm1	1220.185667543938	527.0976015391655	833.4793324484717	123.20457500265724	1126.1035809528412	2477.6369684307306	99.0908387268523	300.9610405973752	148.09445364499172	73.89349356047192	223.3667163663157	12.26947001675168	70.5133714341494	166.78229493319057	102.20365869980074	49.74449143940652	97.21108751889442	48.57653361333021	75.15597608234874	152.02786540269346	12.26947001675168	33.24810386847928	19.36675622489034	33.24810386847928	33.24810386847928	115.8026615003317	12.26947001675168	12.26947001675168	49.5188843339001	12.26947001675168	7.311676543404793	79.04004999846654	615.043595956954	12.26947001675168	282.0361235539626	21.03723056702102	92.22809810186034	127.7244588038442	12.26947001675168	336.7308999994181	189.4249005795492	29.970746473526408	22.74066737752252	79.04004999846654	4.777472544314346	12.26947001675168	130.92150716385254	249.16618164161588	73.89201870237362
ENTm2	3958.308162710504	1759.0730556267777	2820.5125059720854	452.6294945343957	3978.848092188644	11998.655145270044	367.7905766814738	1072.037597406143	547.2515987420318	274.08312626818605	750.2081522324173	45.81875012653524	325.29532783617174	488.2380362704872	216.5417214501452	133.544165948766	383.39561418731375	151.3733899806951	280.74965376497846	503.1847203810201	45.81875012653524	122.25636709447154	72.41803409744765	122.25636709447154	122.25636709447154	527.6252685879306	45.81875012653524	45.81875012653524	185.2585024398421	45.81875012653524	16.910212097812533	287.1763715455389	2748.0374693156778	45.81875012653524	1093.271824027232	33.370954967052526	426.2953530240764	557.8033920244352	45.81875012653524	1272.9527628441028	575.0916583979836	54.636245868824965	78.96697608503702	287.1763715455389	2.18594958258327	45.81875012653524	485.8900926962759	915.3277747025708	326.537830045601
ENTm3	7549.1322974231425	3130.304771386225	4788.239371110956	602.3775126253113	5647.742226507065	25313.845477341973	505.4204716487406	1552.2691520935807	711.9905074078857	316.1830305417095	1217.152155393655	48.26871388786978	838.4440316914671	1029.1190626692878	320.6134338800755	202.8694589045797	971.2684368101674	171.33231609542565	652.3278993648587	1234.468255625942	48.26871388786978	307.1524960524815	126.53086273037287	307.1524960524815	307.1524960524815	704.2229354566615	48.26871388786978	48.26871388786978	289.632443885244	48.26871388786978	29.94223216940549	781.7679723393449	4066.0303276392697	48.26871388786978	1305.3691952941542	21.64452008736638	443.3436695508653	602.8196834608556	48.26871388786978	1944.759721428085	1247.6542734074824	88.05136311374397	138.00373537426287	781.7679723393449	3.032894040308955	48.26871388786978	560.3316395254708	1099.886474443456	797.9209786078197
ENTm5	10131.906174108954	4003.7736224081727	5955.880729356855	584.4187192939061	5787.662049147267	33010.9837743649	516.5935578590658	1600.4984959248936	676.3753781639731	251.73847917496363	1480.7303233794505	44.20267346546589	940.3388605496464	1508.89130652301	399.6132186506446	265.72014701992447	1444.7040656851482	154.3267565151406	809.179158382788	1551.8505622695868	44.20267346546589	387.435773988334	202.16165526562264	387.435773988334	387.435773988334	637.4771290892701	44.20267346546589	44.20267346546589	418.2872852487897	44.20267346546589	54.409243850029874	1199.820572785971	4434.5096988681535	44.20267346546589	887.2096151948086	14.46992483186948	297.7874540343509	411.6753275629617	44.20267346546589	1603.788071008266	3109.9298370825877	86.87494447495018	226.39542220322	1199.820572785971	1.4190426745076103	44.20267346546589	437.17251111935695	684.0958847355643	856.2079840583215
ENTm6	13974.375670867095	5461.166496376392	8160.789313549057	748.2627538847265	7330.367817621716	46834.79367829079	679.3035564685503	1978.0380104695655	871.2581540652138	314.9499977771353	2066.2920589814867	90.08324238146264	895.8697083399641	2166.399125765684	543.1924723101685	352.2868267370532	2148.7378486874413	293.16443577490287	875.7642941655992	1607.9030081266687	90.08324238146264	400.7438931076184	529.8055104304299	400.7438931076184	400.7438931076184	604.6884128542112	90.08324238146264	90.08324238146264	1070.3230861289098	90.08324238146264	99.71723498716862	1824.2967853710452	4884.930541131441	90.08324238146264	664.9322452227868	23.4706147276619	283.6484256765318	385.70509367132894	90.08324238146264	1101.695966026817	5523.675591987133	91.65883452202516	568.5227042751272	1824.2967853710452	1.2849011919518498	90.08324238146264	517.2077220210955	339.3555068711143	652.4941682617881
EPd	3075.8202238174704	1535.367047959684	2514.518110329865	518.8108003610591	4082.731514199167	8933.727843805096	441.1056731273752	1185.8002863458437	629.1496616288449	298.38284976923234	589.8488073985492	114.44606958231566	298.1192533845324	82.96816367138051	127.90803352229796	168.5888699487152	163.18354896322668	353.6262968972288	235.18146180453317	296.5158479789424	114.44606958231566	73.21641637558477	175.29071202768245	73.21641637558477	73.21641637558477	354.8160238112009	114.44606958231566	114.44606958231566	398.03595212226907	114.44606958231566	477.97948819931054	59.46955501738801	820.2734277393273	114.44606958231566	1208.9370720814493	6.89962620571841	330.51623518411634	761.5538814670266	114.44606958231566	1409.2498665667924	167.00650931208207	34.98678336544484	576.6267923225497	59.46955501738801	1.4165060335694817	114.44606958231566	986.8961712586976	528.2936540355624	216.7933696879608
EPv	5982.180113341527	2700.442761758286	4195.0526886047255	692.6558385801054	5782.411799269103	13480.220204891031	599.880857625394	1706.8291114198605	824.5996405253215	356.6625848451268	956.5790565241213	85.99775569648858	1021.3464450983386	684.2489893849175	422.9437954701378	215.73677095546276	519.1646187910128	298.6528297595396	407.5435292201718	721.6690496616636	85.99775569648858	176.0660172794123	406.5549594944834	176.0660172794123	176.0660172794123	524.4664724212195	85.99775569648858	85.99775569648858	835.0913875946655	85.99775569648858	434.5214910004541	255.92820794915863	2197.46311252741	85.99775569648858	1099.5820074382802	35.965253079738616	472.661322525226	1130.8638786251406	85.99775569648858	1851.8863466169864	525.6288349589211	159.7205939268387	697.3977832734695	255.92820794915863	7.909569077945811	85.99775569648858	1236.675300013947	732.7873556358585	452.0938755055955
EW	7629.55881396761	4585.258412028599	8418.983610965479	2174.047870932908	15271.780481272164	4119.565010608665	1869.880544806612	4231.806008315139	2715.1525276275647	1386.3766395155242	2166.622871547589	396.6594973041498	3478.3019575111384	0.0	0.0	0.0	0.0	1784.9677378687702	396.6594973041498	0.0	396.6594973041498	0.0	91.63351822642204	0.0	0.0	274.93359464364664	396.6594973041498	396.6594973041498	473.0207624928359	396.6594973041498	1784.967737868776	0.0	0.0	396.6594973041498	3569.935475737565	0.0	274.93359464364664	3363.73527975483	396.6594973041498	3683.091080786284	0.0	2379.9569838250327	1762.0593583121697	0.0	1372.6115647953854	396.6594973041498	3569.9354757375704	2288.325124697053	396.6594973041498
Eth	9101.979429860785	4726.252552562546	8102.812676627091	1772.6967238231723	13576.625502151424	10938.8400455156	1492.4092692783945	3773.846363188552	2182.7697391747192	1100.4334852478032	2071.0091578158267	396.9671422791238	757.8608818360574	966.03628800332	295.611026154187	1069.3060158023704	610.1158738258694	1297.56806056151	505.267534195877	256.4152760930494	396.9671422791238	64.1038190232611	345.6248396310657	64.1038190232611	64.1038190232611	1544.0473917160598	396.9671422791238	396.9671422791238	931.7187860543736	396.9671422791238	465.15802504950113	164.43775987260375	7189.871558136926	396.9671422791238	3877.847291143121	0.0	1519.2962116737103	2585.722787493616	396.9671422791238	3927.0653425116334	116.45025629979264	426.6665348963652	626.1375478691801	164.43775987260375	16.21064902555797	396.9671422791238	3519.232778475801	2006.3077043972955	832.2835623150713
FC	6499.122458627353	2558.356797703896	3986.196857487956	396.6588255258128	3828.6089041484233	22795.487104646225	337.0923223091945	920.7102388994437	479.4751663583351	225.19918488164785	1130.4587396192371	54.16213713676104	1100.513224148465	1107.9048795991173	89.79235331838788	145.03550278939127	1118.607536014682	208.6572909184381	117.60922568230345	234.5961026091132	54.16213713676104	49.45068977079144	35.338642504458186	49.45068977079144	49.45068977079144	273.70524846185566	54.16213713676104	54.16213713676104	120.4736285435856	54.16213713676104	83.40246680455468	959.220084562398	4472.646069048056	54.16213713676104	414.7836335633756	50.755283540250375	281.4280812914746	389.7891703203642	54.16213713676104	1707.9684546050755	312.4194836569087	184.68351803259105	114.30786811335416	959.220084562398	14.756614139933276	54.16213713676104	318.9848181009241	505.9361197428774	1107.004926299723
FF	5596.606703319463	3012.5285350657	5228.41908019951	1202.2873893900942	8991.919573657447	3282.5428711090426	1020.3003363255258	2519.3761455539266	1483.6677022892832	744.7476788629081	1316.9149108512202	237.0798572874164	1280.1800417030738	315.0143170862454	113.6376416024022	318.2863889158364	220.5091040475321	907.486699906512	278.4385949930873	94.3792545535631	237.0798572874164	21.627289880575777	421.5681519166098	21.627289880575777	21.627289880575777	635.7834841595028	237.0798572874164	237.0798572874164	687.9969015482357	237.0798572874164	982.6803474682292	45.87150875767643	2248.647940807522	237.0798572874164	2240.7700190724345	0.0	645.1302676445126	1790.6309395508804	237.0798572874164	2190.20342538032	0.0	784.9885121769225	877.2883094890726	45.87150875767643	456.193891098361	237.0798572874164	2117.0875327202884	1446.0231536149824	362.6745833302516
FL	111110.17214549409	47671.46848635088	76702.44675218173	11023.67804651665	96876.45497916086	168897.58540883873	9097.213502678667	25014.147746222545	13429.142916697629	6737.394284199754	21218.07445904333	780.7774519864905	17180.229299833107	35900.873917307326	9934.645728691754	3414.5174488128364	13594.196200546612	2771.0908141476743	3228.276820659905	26685.05404488292	780.7774519864905	1223.749684336689	204.26958969744263	1223.749684336689	1223.749684336689	3371.6753907227453	780.7774519864905	780.7774519864905	1189.3166313813815	780.7774519864905	2501.2465645771845	11965.64458441444	49745.06240996133	780.7774519864905	6927.369847682099	19726.527213296013	2202.6435934683045	6631.497530661452	780.7774519864905	25487.85705383271	24134.869421827625	1715.033832752356	2705.061771474372	11965.64458441444	5721.170200305492	780.7774519864905	8350.361028429847	3490.803948934832	15870.67922558494
FLgranularlayer	102416.14856848853	43646.81544126434	70575.48204950048	9945.92250798366	88059.20349253702	165525.14359769988	8144.968998017907	22254.18928603633	12160.452740485878	6230.013974970018	19984.33328352798	713.622370429752	16582.430035991518	35507.74898393302	8214.514884043738	2091.468259900605	13448.25191205517	2471.2475455171543	3060.626623013672	25771.5661676271	713.622370429752	1173.5021262919415	95.79920309320762	1173.5021262919415	1173.5021262919415	2676.9367048585477	713.622370429752	713.622370429752	905.2207766161696	713.622370429752	1387.020244539541	11835.9163279776	49693.05572529401	713.622370429752	6410.9488951411495	19726.527213296013	1551.0079915987114	5290.6848909876135	713.622370429752	21558.67667980783	23486.228139643423	1321.5217369111847	1482.8194476327485	11835.9163279776	4220.834370893777	713.622370429752	6260.372740336939	2860.9060651535538	15641.363823482154
FLmolecularlayer	7975.553201576987	3593.9587993881346	5334.678863053483	874.1462055502569	7397.270587592462	3372.4418111388627	776.3711368737454	2367.1881288351783	1014.1199223948494	377.7225023656824	1029.5323059092152	36.25242921297342	280.08279355468846	393.1249333743051	1720.1308446480157	1323.049188912231	145.9442884914432	160.78133308356644	136.747545302468	477.3235477165656	36.25242921297342	50.24755804474725	108.47038660423505	50.24755804474725	50.24755804474725	709.6713516425418	36.25242921297342	36.25242921297342	253.19320242144693	36.25242921297342	976.2948518642546	129.7282564368389	52.00668466730701	36.25242921297342	238.29708144704105	0.0	666.5682676479369	1051.489269246172	36.25242921297342	3640.389020675707	648.6412821841985	208.09618177856564	1084.310855668234	129.7282564368389	1314.9199153491095	36.25242921297342	1693.4165577466406	475.38462206244026	198.41274975902243
FLpurkinjelayer	803.5004054185124	480.9651271420692	884.2172265440023	227.2868456443255	1599.203586403298	0.0	195.1988181075336	441.2525871217774	284.0289381077949	145.57221246373263	229.44529965223836	35.412399795470776	318.71159815926376	0.0	0.0	0.0	0.0	159.35579907963037	35.412399795470776	437.1594574116209	35.412399795470776	0.0	0.0	0.0	0.0	0.904373898851508	35.412399795470776	35.412399795470776	35.412399795470776	35.412399795470776	158.22533170606602	0.0	0.0	35.412399795470776	318.71159815926234	0.0	0.904373898851508	318.03331773512514	35.412399795470776	330.51573142442106	0.0	212.47439877284137	158.22533170606602	0.0	212.47439877284089	35.412399795470776	437.15945741162136	177.06199897736755	35.412399795470776
FN	35584.919117820726	16532.7579659847	27875.20013682921	4963.010283251715	40454.394278560925	58293.45525906296	4092.258027654914	10488.2566132946	6132.43111960449	3209.593928302211	7830.685646920433	485.5288017062919	9033.836905315817	11530.10233346034	337.50370020149194	185.16748553006192	4308.35416614186	2166.455198766554	567.4647931940871	6563.815370287781	485.5288017062919	40.96799574389617	34.94674508738009	40.96799574389617	40.96799574389617	1607.0648166343294	485.5288017062919	485.5288017062919	555.4222918810531	485.5288017062919	2208.3340842199973	3812.323895133629	18741.94034283892	485.5288017062919	4168.122564032743	6341.009596556453	1577.4396648763657	3182.101881971744	485.5288017062919	9483.884539565695	5472.201333394825	2839.4751745904314	2223.8786109616726	3812.323895133629	2894.0644833182505	485.5288017062919	4476.65368753396	2521.3850930724184	5270.423454739868
FOTU	59372.033537266914	25631.422202563524	40945.76518679415	6043.2734701038535	54764.7291523289	139034.3148072728	4857.333254814191	14347.731324189836	7310.675267505198	3720.743810092266	11247.636539609157	62.68792015741927	10342.854654092916	23575.490221429653	3369.349560840611	2918.3422953247205	8837.556844580633	279.78859565502023	150.82362451741986	14800.572421002898	62.68792015741927	44.06785218000026	98.63869851942437	44.06785218000026	44.06785218000026	1356.160550134749	62.68792015741927	62.68792015741927	259.9653171962712	62.68792015741927	2259.8873665325527	7855.606084071665	38738.9380506366	62.68792015741927	511.0542804022584	12898.290066152122	1315.501534016646	2737.13243874842	62.68792015741927	18055.728322321065	1109.598477032778	366.8993407310005	2356.719404798954	7855.606084071665	3097.192419230405	62.68792015741927	3957.747389030849	1345.0441189175417	9882.19552524705
FOTUgranularlayer	43444.33452770479	18229.11645421316	29776.44730141156	4052.7818647359495	38273.47657956065	130825.5451175698	3108.8000606637934	9123.461872570186	4980.149419380752	2798.7169133617026	9067.85198924913	1.999024226299456	9673.71754961412	23216.922119073915	0.0	0.0	8706.345794652674	8.995609018347904	1.999024226299456	12898.290066152122	1.999024226299456	0.0	0.0	0.0	0.0	7.196487214678328	1.999024226299456	1.999024226299456	1.999024226299456	1.999024226299456	8.99560901834793	7738.974039691255	38694.87019845661	1.999024226299456	17.991218036695958	12898.290066152122	7.196487214678328	12.59385262568718	1.999024226299456	9692.20852370739	526.438255130727	11.994145357797263	8.99560901834793	7738.974039691255	11.994145357797288	1.999024226299456	17.991218036696008	9.995121131497658	9675.716573840418
FOTUmolecularlayer	14837.31831376748	6740.023633344246	9933.954657370234	1669.0817727834444	14224.877231298924	8208.769689703004	1474.6337929448612	4608.39236781325	1927.6594057210984	711.603245713864	1848.929217640076	10.835734607450757	202.46743452904275	358.56810235573903	3369.349560840611	2918.3422953247205	131.21104992796012	46.453760680145	98.97143896745136	1184.435290866485	10.835734607450757	44.06785218000026	98.63869851942437	44.06785218000026	44.06785218000026	1304.0205979796476	10.835734607450757	10.835734607450757	208.11313164630263	10.835734607450757	2091.7274717515543	116.63204438040944	44.06785218000026	10.835734607450757	44.38461045250519	0.0	1263.361581861545	2309.567732914991	10.835734607450757	7898.057040907201	583.1602219020508	55.78622743116538	2188.559510017956	116.63204438040944	2786.0793059305706	10.835734607450757	3239.9003250465566	1085.783191167679	156.6257900829629
FOTUpurkinjelayer	1127.9092440791226	684.4663487520678	1275.9323089024645	331.86184737713734	2345.668915428353	0.0	282.4152398820594	637.3114504914065	415.8690417116453	217.46099616409376	342.01512526502614	51.852185549968524	466.6696699497548	0.0	0.0	0.0	0.0	233.33483497487524	51.852185549968524	717.8470639842919	51.852185549968524	0.0	0.0	0.0	0.0	52.13995215510144	51.852185549968524	51.852185549968524	51.852185549968524	51.852185549968524	168.1598947809985	0.0	0.0	51.852185549968524	466.6696699497532	0.0	52.13995215510144	427.5647058334283	51.852185549968524	483.9537317997453	0.0	311.1131132998351	168.1598947809985	0.0	311.1131132998342	51.852185549968524	717.8470639842922	259.26092774986245	51.852185549968524
FRP23	3198.5240662324936	1278.4448067283683	1978.2599623714248	222.72437368158523	2496.745520777374	9555.332851443203	155.68320690791313	609.7131506713625	263.8991032837982	149.3906259780934	588.8260599175647	0.0	148.25054357740026	709.0733098738641	0.0	0.0	442.22233143453855	0.0	206.3436429094792	412.6872858189645	0.0	103.17182145473804	118.60043486191958	103.17182145473804	103.17182145473804	196.026460764006	0.0	0.0	237.2008697238438	0.0	0.0	424.4322662052501	1430.7612162949597	0.0	0.0	0.0	288.8811000732734	288.8811000732734	0.0	961.7387017289476	1465.188775641872	0.0	118.60043486191958	424.4322662052501	0.0	0.0	0.0	1050.68902787539	177.90065229288194
FRP5	4402.36029837618	1977.468053375462	3019.7422405855896	493.4525128569357	4229.261359258471	13754.695328731295	424.5521021229104	1273.9045711673618	581.4272566983257	244.8498984167909	663.6556922431806	50.38463673596073	336.84664507378073	305.2833388642908	394.0943547005038	321.2013629199398	352.7318395342758	160.4861977928119	440.8009892971076	798.0650341704356	50.38463673596073	199.1904822341037	192.0907371207489	199.1904822341037	199.1904822341037	482.82077691438025	50.38463673596073	50.38463673596073	419.8961396538495	50.38463673596073	41.91467333842964	183.14518943006055	2997.409025444236	50.38463673596073	1054.819092711575	18.243473275999317	484.267997965082	549.0256026534594	50.38463673596073	1272.4753676201517	244.83260978765875	37.32915033968397	208.5636316830164	183.14518943006055	0.0	50.38463673596073	465.1360962825189	660.5582709761214	272.10144275024106
FRP6a	14521.829586663784	6073.363863729253	8975.622158320259	1139.671478475018	10272.450680202912	61238.48170956204	1022.7558352509312	3129.366571774879	1315.8055747443825	469.1838357627833	1957.4462214892728	160.48451087829665	1799.1155978208387	1477.1947069753594	785.922446709682	435.46239062643394	1681.272675173982	509.8894496408647	1567.8408087238415	2835.0364350931536	160.48451087829665	708.4332709883489	1403.644327511561	708.4332709883489	708.4332709883489	1249.516473961014	160.48451087829665	160.48451087829665	2870.44751225282	160.48451087829665	158.11508075119303	1298.9018470870894	6002.933870014318	160.48451087829665	1854.606226328409	18.246915955558453	740.808070984351	974.4358521539784	160.48451087829665	2013.6267926304868	975.9205258991204	113.74366802382168	1455.5576024148368	1298.9018470870894	0.0	160.48451087829665	1027.7637399579162	797.9199091413402	614.5731254388877
FRP6b	11538.760149846958	4696.87900555002	6692.117535683046	737.5685413054465	6907.010430198359	48184.45228123278	694.4412706176263	2240.765083427011	822.7921090141894	213.57440610529156	1329.5487733071138	57.85459793721839	1663.6699500130862	1562.614985898933	520.6913814349953	347.1275876233302	1562.614985898933	173.56379381166124	1349.772297077146	2583.8353982798967	57.85459793721839	645.9588495699555	1142.9785685780917	645.9588495699555	645.9588495699555	786.4586520170906	57.85459793721839	57.85459793721839	2343.81173509345	57.85459793721839	260.3456907174957	1562.614985898933	2702.062407891476	57.85459793721839	520.6913814349937	0.0	437.1104965021855	957.8018779371808	57.85459793721839	539.97624741407	955.2035180259988	0.0	1403.3242592955874	1562.614985898933	0.0	57.85459793721839	433.9094845291624	289.2729896861072	57.85459793721839
FS	5086.597544863324	2876.589180786237	5065.877941897725	1236.0078282530876	8926.674601790208	9258.039023621535	1064.3965748489309	2535.7421178504587	1529.0194059976268	757.6344088932019	1239.2996885319078	146.4987440276236	1970.3950765077648	376.02603908065896	16.93123162318026	87.47338788567019	96.07793358202144	688.3986756140363	220.42195783464516	184.42680546928491	146.4987440276236	38.1895033592674	276.4514527320211	38.1895033592674	38.1895033592674	374.6552125777516	146.4987440276236	146.4987440276236	609.0523786415707	146.4987440276236	1172.519306955578	95.88834191913271	754.0789647403415	146.4987440276236	2197.7999464537265	60.46536405015635	380.6900350333109	2126.9935607533625	146.4987440276236	2738.865389916797	94.3040581135719	767.7525994151571	1152.9188984101554	95.88834191913271	109.22071183822584	146.4987440276236	2276.934761600593	1938.8925840742795	148.39466065651084
GPe	6686.517748115295	3951.4577154186622	7136.620046613737	1823.6087706016867	13064.164958521784	8313.636242530372	1558.6232938275562	3657.901192162584	2266.9251994101824	1151.618334391069	1803.196021883459	272.6958603257362	2803.9354683438883	399.03488204146106	6.005738546827777	60.27363954961648	64.06806298984505	1351.610279438825	295.71896288795773	119.08793924966676	272.6958603257362	11.511551281110538	85.58467235473633	11.511551281110538	11.511551281110538	766.4037189884037	272.6958603257362	272.6958603257362	425.7490106784746	272.6958603257362	1510.3043654459225	62.85083174329972	662.293534453313	272.6958603257362	3122.91348596592	90.71509879372816	764.787105206139	2723.536748193185	272.6958603257362	3574.6396975544194	52.15323816179548	1677.7418943287862	1515.6720659512844	62.85083174329972	576.312134637619	272.6958603257362	3236.0484518511835	2376.219232604606	276.2448528911847
GPi	2335.0813486494576	1310.5607767770914	2298.942442648372	556.1097308463303	4027.040239789917	1317.7247113653557	479.08369129196586	1145.5830592879724	687.3938697540959	339.5943173698747	560.6486676155089	108.89782093399084	856.1896024297442	64.71545637927021	24.593444716171373	39.43025308147809	75.04862234598382	450.28941588318185	116.3945492339433	20.212375557224977	108.89782093399084	4.144055104203844	104.58800931650548	4.144055104203844	4.144055104203844	318.2011583939623	108.89782093399084	108.89782093399084	213.55119685430023	108.89782093399084	512.2180795541718	8.312516479357594	578.4653406049478	108.89782093399084	1004.0830937768392	0.0	318.4201452476861	760.351503080266	108.89782093399084	1034.0186829146191	0.0	486.327727263884	486.07107722504463	8.312516479357594	117.65517010129128	108.89782093399084	988.0851435129372	619.0400952023614	142.96224360913
GRN	2543.138269063388	1524.591088138198	2802.2717088020663	720.8581664643567	5044.865614757089	1980.9659093057387	621.386140217629	1395.6833542874954	900.900242008706	459.5561773353833	722.6091646106638	130.69796327671696	1046.1649891881964	0.5883019278639223	0.0	0.0	0.2206132229489698	583.0874545802403	130.69796327671696	120.9400990167363	130.69796327671696	0.0	1.5630116238495249	0.0	0.0	107.25718627174813	130.69796327671696	130.69796327671696	132.22380278660438	130.69796327671696	542.3915223434421	0.1961006426213062	0.9805032131065392	130.69796327671696	1175.4888304670746	0.3268344043688444	107.25718627174813	1096.413056475331	130.69796327671696	1215.9373082982286	0.0	763.9742590002563	542.0007694374798	0.1961006426213062	591.228345197388	130.69796327671696	1176.8559461791428	684.1461370606035	130.9430890799936
GU1	2120.414258905356	840.7766202991592	1251.4702140312804	129.3086263660366	1413.278478839203	2781.1518819552493	101.25426632920784	379.3358661450249	148.78689888843405	67.01090508162227	328.14223409412017	0.9155948613094732	112.38443458613096	494.4606450863751	317.47876447808744	36.18219041927876	182.30015593202015	4.120176875892815	118.01237569400524	237.43089329591925	0.9155948613094732	58.954133854040016	39.75210487055896	58.954133854040016	58.954133854040016	134.61062689186298	0.9155948613094732	0.9155948613094732	80.41980460242834	0.9155948613094732	5.945403101377122	171.138302016538	622.3582630158947	0.9155948613094732	67.78786311827308	22.601010316540236	94.38238599191152	96.85449211744726	0.9155948613094732	466.1204519192868	768.760423881855	5.493569167857101	42.47236367905425	171.138302016538	5.41935334023471	0.9155948613094732	44.42254417106447	405.0232610321397	92.8799218942654
GU23	8518.988342314255	3628.43110281294	5760.094175918086	826.0488859610281	8044.532239897672	41330.13226757605	624.5889042623165	2066.9349980029056	993.3682031580174	536.0986160926753	1641.38082330857	28.549328186091238	249.190648543822	1859.778069704978	285.22236009617154	193.084941482496	1196.9353425729237	94.43057486725696	450.4095241653877	871.5297247995744	28.549328186091238	216.44404963782256	81.4246413368425	216.44404963782256	216.44404963782256	958.6044722094368	28.549328186091238	28.549328186091238	181.9721859239486	28.549328186091238	87.19941238922084	1089.7212901568646	5573.568158606055	28.549328186091238	1086.4445272567752	80.54936747564938	895.0914627923851	1023.896590495048	28.549328186091238	3050.4247247058097	2897.2402076085336	35.13036123591694	148.2912374382473	1089.7212901568646	1.43143427064053	28.549328186091238	377.4497542102636	2632.9300960532314	201.80237301632468
GU4	10053.09117464005	4414.287852794033	6762.726199359057	1031.415625151628	8886.397025203327	30437.372412193527	892.7931757169707	2620.607018544879	1219.1806712228886	514.152541577152	1548.060137137716	80.99026863624638	741.6218079425878	875.6769824827596	1047.658550711247	545.7174679795543	1083.1705739185477	258.93262461121304	934.2728508520522	1784.4098009256606	80.99026863624638	444.97248095924	254.8701603747416	444.97248095924	444.97248095924	1132.7031100296426	80.99026863624638	80.99026863624638	546.1083068945427	80.99026863624638	223.01273862874444	595.1766714052997	4904.035541573397	80.99026863624638	2174.7744051099125	63.278279241014936	1279.3453486365008	1511.9917797949693	80.99026863624638	2954.224882853976	1011.8088529033504	63.84727480984968	401.53147440510094	595.1766714052997	3.363499443567693	80.99026863624638	871.788319599055	1001.405651594952	595.6227458980482
GU5	4344.655858267969	1913.416971263364	2928.2637302965	447.9540212972898	3758.096284413138	12799.717989666024	396.3076908225982	1124.119533828616	529.7938352225011	215.3259583250988	652.9699551936128	57.93204631115375	406.2899492362544	282.0352151614048	395.99066928873793	175.34008651669112	462.0131179069575	178.75307680367598	404.77817942975474	756.8231663745692	57.93204631115375	189.13772970431484	196.4395613094055	189.13772970431484	189.13772970431484	455.58769724263095	57.93204631115375	57.93204631115375	417.504469392871	57.93204631115375	64.0174638464246	245.4955160705399	2758.178879520419	57.93204631115375	1004.6990664330818	3.811465802024798	430.0513035836235	563.1726666454059	57.93204631115375	1198.596770695849	116.6555940873858	19.82775148082424	217.5848688237884	245.4955160705399	0.0	57.93204631115375	462.824320700388	285.9127039199174	354.29040234973087
GU6a	8771.187563076834	3671.0698102348047	5329.658979240896	674.8299765125012	6142.404017276661	31664.98999295824	611.8488520554095	1943.317525580251	768.1607779657647	249.64272736360783	1088.7277332552892	68.12872542133212	1276.0142358535002	769.6679358886854	240.322179053333	127.84227805910852	872.6596341407907	214.1917254793321	1087.2291677571568	2075.0976822866637	68.12872542133212	518.7114066212029	1113.1658686408337	518.7114066212029	518.7114066212029	677.4501365714975	68.12872542133212	68.12872542133212	2240.791332396622	68.12872542133212	110.61091931707313	722.5952125661642	2972.344465776853	68.12872542133212	1677.4221435216414	3.52878122518284	246.726816420436	322.4128116706297	68.12872542133212	1966.4543608881145	455.4971884788671	39.2221968613186	1164.491695999058	722.5952125661642	0.0	68.12872542133212	302.8899888830801	404.58642346378736	279.0585524482709
GU6b	17674.816932783186	7437.47686040483	11008.292632564448	1456.881262656043	13871.351982122402	59926.53582298976	1230.1908809396814	4132.549383127804	1678.7956526321711	670.5191616685912	2491.7518123639584	153.29007828252196	2361.9646565253097	2302.571155775197	295.83826324669747	177.42037487691937	2105.424744588477	475.6771124859672	2059.648914089696	4059.914121466984	153.29007828252196	1009.076668519687	1907.12820871659	1009.076668519687	1009.076668519687	1459.76833007887	153.29007828252196	153.29007828252196	3874.128587473405	153.29007828252196	350.21091937862496	1788.274946698734	4196.988877608601	153.29007828252196	2809.244848796649	75.47291239978453	841.1485904942512	1084.0563378229049	153.29007828252196	4564.065859292964	1517.9962715280203	63.22751055353586	2166.4992139542323	1788.274946698734	0.0	153.29007828252196	729.3382702900448	2458.663116418969	738.6473943291159
HATA	4369.821488039309	1962.861930956088	3159.3126389133317	517.2532272780217	4340.620932527198	10721.230120046072	434.924596183178	1187.7109508860071	627.3725013171991	302.56717917318343	816.411865837241	83.95115077157187	480.2977949513932	810.0206584668592	236.53078615579847	179.57709464914646	364.1662294298405	286.5524538133337	204.59744549493476	328.52523636081344	83.95115077157187	65.0432984925904	146.24050221863567	65.0432984925904	65.0432984925904	293.9326880224175	83.95115077157187	83.95115077157187	357.06120738644256	83.95115077157187	185.37302450212812	300.0484512509692	2390.802918795519	83.95115077157187	1112.5330578572637	93.95183129277729	245.41022099836388	666.7015322047325	83.95115077157187	1119.9744506317054	976.126559090844	138.79600599441807	305.825415900602	300.0484512509692	32.94587531516993	83.95115077157187	803.0089684954536	659.2978298064215	243.3134046662759
HPFunassigned	3804.343565958611	1590.5171743674382	2453.9173685452206	315.2404461396845	2764.2554961069154	11559.043327771116	276.8290890381214	766.4648869816898	375.87511729292527	159.6806994080384	612.1786765406698	38.84813121472192	334.34208283903433	751.9387899273013	127.98712906299556	96.67077035929124	496.3343450418697	135.8055736445794	230.298503335198	420.63287583379264	38.84813121472192	99.66851629080612	165.99432753327736	99.66851629080612	99.66851629080612	189.70630747480595	38.84813121472192	38.84813121472192	348.8164514647556	38.84813121472192	130.0087005561484	421.728062525415	1059.1956505547191	38.84813121472192	403.1106824263317	26.03916773944092	157.49895797246336	354.80169271216874	38.84813121472192	482.1554434834447	1226.2550999343664	77.04472000163507	260.1856133697364	421.728062525415	17.96377791031947	38.84813121472192	337.25953415580653	250.01287313054135	154.2495799452519
HYunassigned	20212.017443496443	10106.338080102489	16567.56719795807	3398.2387053858	25633.33879690532	8536.960357093769	2981.819013075068	7554.034599242133	4130.921647465327	1881.7855764696965	3757.0232329873934	551.2584500252274	5009.267752806146	2917.911490799114	798.1460996039413	1262.7705388028269	756.6255153389116	1947.1148112423905	865.550654936934	724.722014733535	551.2584500252274	169.38608104977314	2013.851041539704	169.38608104977314	169.38608104977314	1287.2254939358988	551.2584500252274	551.2584500252274	3172.5716397376627	551.2584500252274	3559.695752435552	436.7129567370581	7674.564605061544	551.2584500252274	6380.417677853758	92.85191630372694	1244.86385515098	4846.193322859562	551.2584500252274	6813.848797450609	512.1612188272828	1147.1307787109677	3173.4805640954	436.7129567370581	193.4545253459276	551.2584500252274	5584.697466276959	4866.330975004537	1121.1879827261057
I5	4522.469985183302	2755.623112209851	5122.796211541981	1337.485628001303	9380.92620127232	3940.5613000260105	1145.3982906356634	2569.8488626652006	1674.8423056858785	866.8006927347369	1349.8330336067727	242.8619991993124	1894.037599319694	0.0	0.0	0.0	0.0	1088.6771218365288	242.8619991993124	725.2391289251849	242.8619991993124	0.0	0.0	0.0	0.0	117.816644343393	242.8619991993124	242.8619991993124	242.8619991993124	242.8619991993124	999.5768490633516	0.0	0.0	242.8619991993124	2066.419226494977	0.0	117.816644343393	2097.3955095364204	242.8619991993124	2057.374703403076	0.0	1440.364496954186	999.5768490633516	0.0	919.9440942857924	242.8619991993124	2185.757992793968	1325.7157486855922	242.8619991993124
IA	20603.276922296296	9977.407559422638	16187.521872762354	3140.3872228299488	24660.37560803436	37322.77618850866	2707.791702179852	7162.772426270039	3804.339499783672	1760.5000745574791	3790.7196249263416	244.09940955421308	5677.170063312084	3106.329615787666	487.9601269009027	355.96512485077784	1123.4798813046943	975.853447366047	1065.3986988362624	1732.6613190384935	244.09940955421308	424.6230585920111	2091.1699038758384	424.6230585920111	424.6230585920111	1837.0606850437732	244.09940955421308	244.09940955421308	4252.086028184115	244.09940955421308	3097.7963523224066	1004.3101950266218	3928.557162051015	244.09940955421308	5614.369941462956	58.91316830237657	1622.5437996163844	4652.989314301721	244.09940955421308	7343.706551285029	1639.0798458827428	926.9089323872606	3578.05902082307	1004.3101950266218	90.8100525599702	244.09940955421308	5632.294690435296	5439.314248707608	1079.9531226843255
IAD	13655.294767678502	6857.013350771109	10918.04264056246	2302.8726315387025	18694.74333476501	13420.65298373288	1937.50628853109	5629.317885767607	2755.020160916204	1269.6614017625557	2367.1005632651672	371.23739874918846	888.018347265638	902.7401690087368	175.96577873084897	2774.295726124531	302.44327764287186	1156.6612375793827	391.3205162378413	40.16623497730614	371.23739874918846	10.04155874432628	750.2368410216023	10.04155874432628	10.04155874432628	1992.1859277638837	371.23739874918846	371.23739874918846	1791.7364197163042	371.23739874918846	2470.401492938321	74.6394469439353	10707.125834814646	371.23739874918846	5169.802531713011	0.0	1995.5603508094289	3082.9742522338333	371.23739874918846	5149.891043998795	351.9315574616992	171.79616532701942	2381.186415470808	74.6394469439353	0.0	371.23739874918846	3888.408824863926	3574.2238317291294	659.7656114575755
IAM	19007.057971497707	8903.584027272993	14028.765329071795	2564.5600606891426	21631.12941049832	18846.777271689232	2145.399528890986	6326.87374923572	3063.4764165319657	1416.9932434837376	3259.2221274396707	369.15484926881584	2345.720430576076	3413.049967698576	523.3166485702458	1293.218495021675	1332.1127130812058	1112.0510064159605	972.046158978976	1205.7826194203344	369.15484926881584	301.4456548550746	2018.3062510555992	301.4456548550746	301.4456548550746	1727.1109105209543	369.15484926881584	369.15484926881584	3408.8464105720445	369.15484926881584	1927.7554904805927	411.7689177213165	11312.83961961993	369.15484926881584	4977.905974194445	0.0	1852.7267520565983	3024.094638191303	369.15484926881584	5193.839701609607	985.374341409194	18.34583443783427	2457.722831959783	411.7689177213165	0.0	369.15484926881584	3527.012595206685	4827.891484658896	1752.7386770651874
ICB	4078.4249932845314	2418.3745420256973	4423.856848560122	1132.2222243574518	8171.839334306093	1496.8985690135073	957.4025596051812	2244.012682589076	1411.9965689327116	734.3683539027423	1164.626190097341	207.91247249612465	1259.6310521886217	45.33895221328194	22.66947610664084	15.112984071093894	0.0	925.5787846378504	214.3894656694506	275.756583588207	207.91247249612465	3.2384965866628974	14.861123242608889	3.2384965866628974	3.2384965866628974	462.4976670115423	207.91247249612465	207.91247249612465	229.11264923977032	207.91247249612465	822.1060844943597	0.0	3.2384965866628974	207.91247249612465	1801.452257949737	0.0	459.25917042487936	1526.7678746465767	207.91247249612465	1954.8849165734496	0.0	1207.3654685977722	818.3908036837074	0.0	1057.5151787091925	207.91247249612465	1886.325236536336	1114.7402295654283	207.91247249612465
ICc	15012.301844760152	8866.251297413788	16210.206986311376	4141.300296807589	30298.675818149863	9010.109653668987	3468.810403008069	8277.13849592569	5161.824283811864	2713.537867807884	4323.471881755537	783.5342447916101	2492.8918984447355	21.41616205806952	1.0159997431673906	35.74737232621881	0.0	3286.610866897954	783.5342447916101	1.937611135076984	783.5342447916101	0.0	57.30576739683993	0.0	0.0	1610.0965498212604	783.5342447916101	783.5342447916101	836.1715886465414	783.5342447916101	3548.6284788323846	0.0	249.76067141894396	783.5342447916101	7070.199119801022	0.0	1610.0965498212604	5892.036344147241	783.5342447916101	7248.782364013742	0.0	3692.925779726128	3534.3020369831747	0.0	4481.555350301324	783.5342447916101	7091.518579884297	4004.35057034565	783.5342447916101
ICd	19140.01468872321	11204.816124435538	20270.943357287026	5119.900374003479	36696.1641824436	14296.683171755836	4373.402588933425	10202.79765559845	6372.359731837925	3251.416500738738	5190.389833964322	905.5577603093144	6678.734095159918	444.9512345566615	107.90265484221976	389.0725068090153	39.27564767228037	3854.656660514792	919.0040188800136	35.11887704135386	905.5577603093144	7.928157548748492	267.9741451696474	7.928157548748492	7.928157548748492	1137.7447742000809	905.5577603093144	905.5577603093144	1288.5655657331365	905.5577603093144	4426.4626035611245	22.9475700357502	819.2667239978891	905.5577603093144	8603.366917167066	1.877705051114305	1139.2217107922286	7905.481330767364	905.5577603093144	9221.319362233611	42.76078828064742	4166.89894618309	4365.658625635568	22.9475700357502	4062.697678665989	905.5577603093144	8677.36727018804	5627.502475263605	927.3451397283956
ICe	15560.98098134835	9137.938200493158	16572.22760469025	4203.354791507266	30313.05422731216	10968.336268253452	3570.63550205073	8393.885275403329	5232.5947481630665	2691.199202767943	4285.466761783696	757.5532264102144	4283.871062761213	102.03184934267756	8.127435210542377	364.1565825081293	2.300030999820405	3300.929547527116	758.4583399508922	2.864887560740525	757.5532264102144	0.4525567703389472	101.88066419191578	0.4525567703389472	0.4525567703389472	1188.045656894392	757.5532264102144	757.5532264102144	878.4399052514863	757.5532264102144	3596.749557158309	1.922177316047861	256.10348883628427	757.5532264102144	6916.848297034511	0.0	1187.9035724663154	6302.137122825666	757.5532264102144	7536.848069283739	3.3673626272609614	3628.763400299497	3571.755993390118	1.922177316047861	4175.922593756971	757.5532264102144	7105.928813206988	4214.695291808584	758.2498508054822
IF	9638.572778283957	5804.055889698777	10686.39194288912	2764.873409827436	19481.00969012353	4463.062339767775	2370.2965094542947	5376.054690140763	3454.8224634941093	1774.4750077063993	2775.090810651164	500.5108256507574	4418.625957771663	0.0	0.0	0.0	0.0	2246.367332005903	500.5108256507574	0.0	500.5108256507574	0.0	85.97147308541305	0.0	0.0	237.87391260761405	500.5108256507574	500.5108256507574	572.153719888603	500.5108256507574	2252.298715428535	0.0	0.0	500.5108256507574	4504.597430857081	0.0	237.87391260761405	4326.191996401374	500.5108256507574	4642.547592240667	0.0	2979.339420214223	2230.805847157181	0.0	1893.9203317255651	500.5108256507574	4504.5974308570885	2964.7426162542693	500.5108256507574
IG	2877.0430448794264	1096.2954655161752	1622.2977429281716	126.58932780028198	1386.5829956354362	6256.024336710161	111.31073042279714	359.90815755652693	145.1249518907932	52.34984555850422	424.8772785741738	4.326496434270155	357.2218970380672	794.5361048768189	227.91555281138625	44.039791988750665	392.4322950432853	16.91383256880516	95.64445987458704	212.46207795175857	4.326496434270155	48.000852711820585	31.006073977671853	48.000852711820585	48.000852711820585	64.57540094002415	4.326496434270155	4.326496434270155	66.33864438961476	4.326496434270155	7.166532898084848	344.7126141016379	1289.838013461498	4.326496434270155	75.61630625818594	47.6576535021908	38.61789413499324	50.299434507523465	4.326496434270155	493.7346533904332	738.5730530911308	15.7373730639764	35.38839661627815	344.7126141016379	0.0	4.326496434270155	70.20125297012686	178.4454745053302	340.5604151842065
IGL	11348.418992543851	5794.970536875486	9654.876233649027	2065.045756459749	15945.32591847239	6414.063290260347	1757.9597317871744	4587.585715301508	2518.606350174729	1214.207212102435	2306.669981434608	445.1520142295244	2465.847286668448	466.763951319741	97.05587820792988	1740.4018941439867	1123.599861755454	1462.7049596732272	502.8282504242377	149.67375140146137	445.1520142295244	37.4184378503638	476.4891306691581	37.4184378503638	37.4184378503638	1627.979955551699	445.1520142295244	445.1520142295244	974.790295859872	445.1520142295244	1112.7677871403898	19.509917071389246	7470.592646619211	445.1520142295244	4354.818747198967	0.0	1661.656549617028	3070.7400096972	445.1520142295244	3617.436402208484	0.0	508.9956679383714	993.6455044730972	19.509917071389246	359.03157434171493	445.1520142295244	3774.381415399263	2658.758457423282	897.9593236438171
III	3286.496261262168	1982.309831117476	3673.038123844032	947.2063784065684	6564.263203580576	2928.0851143110726	819.1522306435339	1804.844187143296	1186.6197328695998	606.8808566890594	956.9454939249644	162.6713952394899	1464.0425571555224	0.0	0.0	0.0	0.0	732.0212785777568	162.6713952394899	825.7219947603645	162.6713952394899	0.0	0.0	0.0	0.0	26.458494534285663	162.6713952394899	162.6713952394899	162.6713952394899	162.6713952394899	732.0212785777596	0.0	0.0	162.6713952394899	1464.0425571555231	0.0	26.458494534285663	1444.1986862548083	162.6713952394899	1119.4747497232124	0.0	976.0283714370128	732.0212785777596	0.0	843.9644113648906	162.6713952394899	1464.0425571555272	832.9050804600946	162.6713952394899
IIInunassigned	4310.507835459901	2586.798668948065	4790.92197993668	1241.2270614789802	9063.68931570638	1436.4004383745048	1034.9871739496696	2449.8192575133507	1551.235450935476	826.2566664422728	1306.6293953917152	231.49070315967575	987.5696941465671	0.0	0.0	0.0	0.0	1041.7081642185894	231.49070315967575	0.0	231.49070315967575	0.0	0.0	0.0	0.0	496.7368142868064	231.49070315967575	231.49070315967575	231.49070315967575	231.49070315967575	885.1586450342187	0.0	0.0	231.49070315967575	2083.416328437196	0.0	496.7368142868064	1710.8637177220892	231.49070315967575	2145.039941086552	0.0	1388.9442189581246	885.1586450342187	0.0	1291.6139513405285	231.49070315967575	2083.4163284372	1243.74514740259	231.49070315967575
IInunassigned	0.0	0.0	0.0	0.0	0.0	0.0	0.0	0.0	0.0	0.0	0.0	0.0	0.0	0.0	0.0	0.0	0.0	0.0	0.0	0.0	0.0	0.0	0.0	0.0	0.0	0.0	0.0	0.0	0.0	0.0	0.0	0.0	0.0	0.0	0.0	0.0	0.0	0.0	0.0	0.0	0.0	0.0	0.0	0.0	0.0	0.0	0.0	0.0	0.0
ILA1	3513.5751926189623	1587.501318498796	2572.7384327449195	444.0439238058721	4278.25398621681	17764.69312571767	322.7297435613104	1115.564878504595	535.4175968108698	304.06152625455087	743.3834908478265	5.66631709762218	222.32644476870732	567.2388120851803	243.47418100624515	64.5521084551191	219.94836801636035	24.549503863105617	129.83685694656992	271.8064318327805	5.66631709762218	66.57964645437626	155.61199934176364	66.57964645437626	66.57964645437626	176.0420922582274	5.66631709762218	5.66631709762218	316.8903157811542	5.66631709762218	18.583238705223	185.2494261424397	3606.8509798049854	5.66631709762218	1442.9713575305595	32.58654592685501	140.49697159150816	162.7500510592808	5.66631709762218	2050.423226501807	792.2942237446189	30.20221028095298	160.8294698716571	185.2494261424397	4.33334138157256	5.66631709762218	111.86078763785449	1939.858565743781	88.93992766301837
ILA23	12649.586147627417	5836.213392821369	9262.0866238201	1658.445059516678	14999.631058489133	63389.00301950279	1300.356259593119	4192.364404801086	1982.763678016367	1006.7260369229084	2364.242838021165	79.83914373437092	1238.465264864068	1196.5569442596925	496.2404312463561	296.5949924002316	958.1784168761556	266.8827773986835	1171.9109166640012	2296.262156494446	79.83914373437092	572.8427935194634	699.1837971382629	572.8427935194634	572.8427935194634	1235.9128326903842	79.83914373437092	79.83914373437092	1452.9888750438492	79.83914373437092	222.1470956855409	475.1634365043514	10796.758175834257	79.83914373437092	4616.414929545698	68.47375383138143	1122.5729011192414	1301.7989568598546	79.83914373437092	6984.246690255068	1049.0831172320816	109.46138478224051	885.1272793934709	475.1634365043514	0.0	79.83914373437092	713.624323336148	4756.722790590115	695.1759666358466
ILA5	7054.724296041619	3205.3175043985007	4984.856816682619	830.8488906045689	6668.062900065489	20870.51957592263	740.178869360573	2001.4224609639425	991.1673865060302	411.3070130468948	1099.8071237527736	149.50022860601018	669.4861736259835	302.62185758648224	657.7662200691171	257.2932527274548	557.083041392054	453.4944430137082	623.5148264448861	1271.949275368719	149.50022860601018	317.5000787645658	378.7213432273613	317.5000787645658	317.5000787645658	822.5450240116639	149.50022860601018	149.50022860601018	836.0729155066961	149.50022860601018	118.43665805852918	227.2827583601349	5063.6993378706375	149.50022860601018	2085.736989377697	9.532229518257118	868.5378869989066	1043.8046447958632	149.50022860601018	1910.8614848080408	59.129682168292526	19.97502878261844	421.4415386398928	227.2827583601349	0.0	149.50022860601018	621.7937276882135	411.4718511580807	581.2777745553507
ILA6a	16364.794679505085	7171.185890603888	10642.541843495845	1590.5209015192086	13351.423675795297	49879.72679266147	1448.938465645323	4245.636113880385	1846.6569096705384	653.8544521765119	2116.805777828992	158.9590876226059	2430.580635790197	714.0836688334981	657.3033942946638	311.0719114310779	968.9415896691892	488.4605203255635	1920.897440509503	3645.186413060201	158.9590876226059	908.6224351222222	2144.982656195232	908.6224351222222	908.6224351222222	1285.617142597006	158.9590876226059	158.9590876226059	4268.219554228186	158.9590876226059	301.801872329111	519.319203832297	8825.901302741999	158.9590876226059	5073.874781922286	52.58468163312326	666.415782099212	860.282609526827	158.9590876226059	5283.68036793467	336.65220918218347	46.3330298309294	2254.528468285462	519.319203832297	7.029149355134838	158.9590876226059	744.5576274783939	556.1876191524361	730.0514954802617
ILA6b	14480.422250984502	6130.62826310052	9153.220452083096	1218.261640262422	10632.119521171966	39523.88311770972	1098.8637031173007	3226.873570863427	1418.8583335638973	520.5913237480512	2003.3271106285197	55.01241294847048	1930.4780471650763	1418.8716054275058	152.38106343693983	218.6862076307318	1624.776308020966	194.31194684694552	1415.829180038549	2926.442253978455	55.01241294847048	729.5266093918784	1678.1769645767392	729.5266093918784	729.5266093918784	1025.6730757588132	55.01241294847048	55.01241294847048	3287.130548785911	55.01241294847048	0.0	901.3542641536766	5552.915709800002	55.01241294847048	3828.1505834761615	116.70142975216096	921.344562030466	974.0390364332152	55.01241294847048	4485.550269520857	1562.1533371262954	117.09883200610656	1678.1769645767392	901.3542641536766	0.0	55.01241294847048	247.9609156322593	286.05655741428507	1033.5747093023656
IMD	14206.89463529583	7495.017568262445	12817.017467020618	2876.52443226897	21928.46821379244	13957.034177502524	2428.7887336904187	6183.421522184503	3534.2641143056217	1763.2150626517512	3191.701630786544	592.5651704015462	1867.76369133836	1082.8522031882935	37.0479722038031	129.8880940538548	401.5067897248126	1897.0433932370065	817.5559300458376	456.77601974698734	592.5651704015462	114.19400493674247	870.9345065865442	114.19400493674247	114.19400493674247	1763.9386315257557	592.5651704015462	592.5651704015462	1670.9990331465056	592.5651704015462	2697.7421917921483	302.59879252811646	10001.698735141166	592.5651704015462	5796.428740258896	0.0	1761.4216469142127	4002.2248037099034	592.5651704015462	5718.302045055115	0.0	477.39152812913386	2792.695222700685	302.59879252811646	0.0	592.5651704015462	4810.244543883986	3981.572611950165	1024.0386967622962
INC	3236.962740217867	1993.864185899428	3785.310703896408	998.3859631307006	7198.434002016158	2927.5114201594943	831.3787532590427	1907.185183121205	1254.94540193411	680.1260874784383	1071.4059046522991	193.76517955909205	850.888779967349	0.0	0.0	0.0	0.0	868.3819531010779	193.76517955909205	21.36812948928895	193.76517955909205	0.0	0.0	0.0	0.0	424.1417363768389	193.76517955909205	193.76517955909205	193.76517955909205	193.76517955909205	458.5256972840779	0.0	0.0	193.76517955909205	1743.8866160319317	0.0	424.1417363768389	1425.7803137493	193.76517955909205	1797.182236589237	0.0	1148.3456576950905	458.5256972840779	0.0	975.9178630876232	193.76517955909205	1743.8866160319349	1017.2142841472642	193.76517955909205
IO	6821.735262071667	4282.813133578894	8008.302808232562	2150.7352083672467	14990.293965002804	7422.418927619418	1844.127336347133	4135.042382247071	2692.591758061555	1390.3209714086777	2085.7675863196723	412.3566070899421	3706.744781973449	0.0	0.0	0.0	0.0	1853.3723909867135	412.3566070899421	0.0	412.3566070899421	0.0	4.464681836226343	0.0	0.0	6.499304286085112	412.3566070899421	412.3566070899421	416.0771752867975	412.3566070899421	1855.6047319048375	0.0	0.0	412.3566070899421	3711.209463809676	0.0	6.499304286085112	3706.3349855951233	412.3566070899421	3815.149953233248	0.0	2465.210278867324	1854.488561445781	0.0	50.46413706654606	412.3566070899421	3711.209463809687	2597.9704424860524	412.3566070899421
IP	20078.760362234458	10135.87885446226	17526.721794473026	3641.6280527121257	27708.0551680516	26407.429266469426	3078.7214702089063	7471.093046545911	4513.4015276351965	2306.453532349192	4687.392524803726	500.8216811775499	6149.967332295395	4372.352886899327	302.23757231313533	142.0803688378649	1623.005834116839	2235.5972374709945	575.3275260716739	2632.770208009926	500.8216811775499	37.25292244706142	37.83221509182228	37.25292244706142	37.25292244706142	1012.9989545458152	500.8216811775499	500.8216811775499	576.4861113611955	500.8216811775499	2245.732638657229	1423.4060742843571	6986.384644388576	500.8216811775499	4180.530792383543	2366.0632807528727	981.7723213393008	3799.2828522173377	500.8216811775499	6613.986246445322	1425.5978642834507	2932.528775753025	2262.84388541676	1423.4060742843571	2957.749141494302	500.8216811775499	4680.4216917648455	2610.2141539978084	2301.753274579939
IPA	10515.452241420917	6207.859596095218	11234.861660483062	2856.085229542451	20112.236821160583	4704.390835626981	2468.505801064087	5642.369439472789	3555.9456795426736	1787.3003284786955	2816.8825489757355	530.8919774865451	4747.992475746699	0.0	0.0	0.0	0.0	2196.200137104439	530.8919774865451	0.0	530.8919774865451	0.0	30.035321632510414	0.0	0.0	930.0249506971036	530.8919774865451	530.8919774865451	555.9214121803043	530.8919774865451	2389.013898689593	0.0	3031.2722562970066	530.8919774865451	4778.027797379209	0.0	930.0249506971036	4080.509084356371	530.8919774865451	4812.37545356925	0.0	2414.0968185788797	2381.5050682814654	0.0	1295.0013777522563	530.8919774865451	4778.027797379215	3076.1176309404664	530.8919774865451
IPC	18931.240539806626	11361.89112711659	20715.10882466833	5363.843381671511	38085.21695014338	4752.524852765348	4592.399497319818	10621.180483971484	6681.930591506766	3407.618304022057	5275.114123132568	998.045115304163	8982.406037737983	0.0	0.0	27.72582844425761	0.0	4322.342563086794	998.045115304163	454.2001303727436	998.045115304163	0.0	0.0	0.0	0.0	1937.4190410101533	998.045115304163	998.045115304163	998.045115304163	998.045115304163	4491.203018868978	0.0	1947.8337207422303	998.045115304163	8982.406037737986	0.0	1937.4190410101533	7529.341756980346	998.045115304163	9252.858987380212	0.0	5312.82886869665	4491.203018868978	0.0	2378.5023055054417	998.045115304163	8975.47458062693	5985.885663868095	998.045115304163
IPDL	10735.63732210068	6394.525877113512	11639.850738709876	2987.4680467441235	21139.508155893545	3763.9178235680574	2566.387471189518	5895.207956138812	3722.590824326807	1891.3261307198893	2959.657774109657	553.3583922272037	4980.225530045124	0.0	0.0	0.0	0.0	2315.306339463772	553.3583922272037	95.41699026182184	553.3583922272037	0.0	0.0	0.0	0.0	889.3342700123671	553.3583922272037	553.3583922272037	553.3583922272037	553.3583922272037	2490.112765022552	0.0	1652.5969017555703	553.3583922272037	4980.225530045125	0.0	889.3342700123671	4313.224827535841	553.3583922272037	5132.206508533434	0.0	2620.9246511283222	2490.112765022552	0.0	1650.215428029624	553.3583922272037	4980.225530045129	3286.341063868588	553.3583922272037
IPDM	13161.483650494374	7918.444779225278	14552.506073635344	3759.797937681891	26351.88119688212	9333.785171095438	3237.42226904382	7300.802255180134	4697.007980689168	2396.795754652471	3744.8894711245575	682.3062751454461	6141.415853832249	78.63541729219135	65.5295144101595	0.0	26.21180576406369	3059.3386110599217	701.0289935483485	37.44543680580516	682.3062751454461	9.361359201451087	64.87013688730235	9.361359201451087	9.361359201451087	166.6041561639714	682.3062751454461	682.3062751454461	761.8484225999275	682.3062751454461	3103.1429953597685	26.21180576406369	202.68571914798417	682.3062751454461	6140.756476309399	0.0	157.24279696252032	6022.824378587518	682.3062751454461	6398.4683681141005	0.0	4049.679142493883	3086.925461137942	26.21180576406369	2190.068887856136	682.3062751454461	6140.756476309412	4041.109652601114	682.3062751454461
IPI	12158.925188427922	7254.567403408692	13186.039613471608	3392.2891786808777	23998.48640354041	3798.405480403178	2916.127068948407	6712.671547815226	4224.663398668145	2140.910549706889	3332.7865476025304	627.6208900524769	5648.5880104726375	0.0	0.0	0.0	0.0	2704.752277534164	627.6208900524769	330.1637243374272	627.6208900524769	0.0	0.0	0.0	0.0	1230.3033492847353	627.6208900524769	627.6208900524769	627.6208900524769	627.6208900524769	2824.2940052363083	0.0	1434.5007324256087	627.6208900524769	5648.588010472639	0.0	1230.3033492847353	4725.860498509072	627.6208900524769	5826.141143100604	0.0	3287.558429506544	2824.2940052363083	0.0	1715.6249767489082	627.6208900524769	5648.588010472644	3644.565741828633	627.6208900524769
IPL	8770.977768211049	5271.618394355192	9638.127708800814	2493.186168915786	17543.51501814673	4238.874319418007	2145.479911110979	4889.520455997646	3109.5008981830965	1580.3357163393118	2452.833575204299	455.34877718800846	4098.13899469234	0.0	0.0	0.0	0.0	2045.7802937322344	455.34877718800846	216.46834636981256	455.34877718800846	0.0	0.0	0.0	0.0	636.9603281778714	455.34877718800846	455.34877718800846	455.34877718800846	455.34877718800846	2049.0694973461614	0.0	0.0	455.34877718800846	4098.138994692342	0.0	636.9603281778714	3620.4187485589337	455.34877718800846	4231.160773950745	0.0	2718.9358486725228	2049.0694973461614	0.0	1507.6687104547998	455.34877718800846	4098.138994692348	2576.922229475363	455.34877718800846
IPNunassigned	15350.390485632768	9007.363902673507	16241.737401409226	4096.166515130124	28568.27260940408	8529.57388506168	3569.962379312255	8060.713096598892	5099.006346057513	2531.883797672445	4015.213876635012	742.6766727765322	6684.09005498929	0.0	0.0	0.0	0.0	3115.654661523755	742.6766727765322	882.7375110014444	742.6766727765322	0.0	0.0	0.0	0.0	1157.9631189128718	742.6766727765322	742.6766727765322	742.6766727765322	742.6766727765322	3342.0450274946256	0.0	2716.6843916503685	742.6766727765322	6684.090054989287	0.0	1157.9631189128718	5815.617715804623	742.6766727765322	6921.753924556294	0.0	3550.4985727760586	3342.0450274946256	0.0	2838.0570349616555	742.6766727765322	6684.0900549893	3871.7037056194463	742.6766727765322
IPR	23596.289985570816	14170.688075250257	25858.12982234624	6707.77105945195	47964.57240498475	2886.840692686672	5712.565161154449	13334.195635767155	8354.863259426502	4289.390298246468	6638.347184805996	1255.7595105082685	11301.835594575014	0.0	0.0	23.15348993812127	0.0	5375.277374159312	1255.7595105082685	0.0	1255.7595105082685	0.0	0.0	0.0	0.0	2782.78748913906	1255.7595105082685	1255.7595105082685	1255.7595105082685	1255.7595105082685	5650.917797287488	0.0	1900.697052359412	1255.7595105082685	11301.835594575015	0.0	2782.78748913906	9214.744977720678	1255.7595105082685	11627.372795364105	0.0	6431.995370537383	5650.917797287488	0.0	3215.147469707964	1255.7595105082685	11296.047222090489	7767.586395960745	1255.7595105082685
IPRL	9299.726157937876	5581.173876528558	10247.093985250523	2647.1849913797755	18786.29720319511	2301.421968962032	2260.9251181723225	5186.407638207463	3304.667823778485	1701.2255380048043	2662.501572687672	476.73919847560273	4290.652786280664	0.0	0.0	0.0	0.0	2108.015995686375	476.73919847560273	0.0	476.73919847560273	0.0	0.0	0.0	0.0	444.05091426254654	476.73919847560273	476.73919847560273	476.73919847560273	476.73919847560273	2145.326393140328	0.0	447.7247694473085	476.73919847560273	4290.652786280667	0.0	444.05091426254654	3957.614600583756	476.73919847560273	4417.680453878394	0.0	2711.1936010379973	2145.326393140328	0.0	1917.896171903115	476.73919847560273	4290.652786280672	2893.8623693513564	476.73919847560273
IRN	3120.423783820065	1863.5774234212388	3412.3952292569425	874.8372985464163	6114.69266912738	2455.574240976682	756.0250853122938	1698.8605257805589	1092.4934044039226	554.124424949084	872.0008626794179	158.38684894413603	1296.584101877066	0.0	0.0	0.0	0.0	709.0497013970702	158.38684894413603	132.8701367501858	158.38684894413603	0.0	7.862531927175517	0.0	0.0	125.69713808245866	158.38684894413603	158.38684894413603	164.93895888344906	158.38684894413603	685.2984672128223	0.0	1.358153155523843	158.38684894413603	1386.035543890404	0.0	125.69713808245866	1332.037845505703	158.38684894413603	1467.6707329626613	0.0	933.4910551714288	683.3328342310284	0.0	708.5204108607467	158.38684894413603	1425.8353454631151	826.9566366674061	158.38684894413603
ISN	9240.70303119601	5574.542896512441	10196.5383132503	2642.445760032545	18380.538710671288	8061.020058919857	2291.1322241380853	5146.712586647624	3297.0555935150305	1660.5332028592995	2565.0722165291627	493.5226998269143	4377.684247829775	0.0	0.0	0.0	0.0	2220.85214922124	493.5226998269143	0.0	493.5226998269143	0.0	64.02005061273593	0.0	0.0	549.0823063385124	493.5226998269143	493.5226998269143	546.872742004195	493.5226998269143	2220.852149221248	0.0	0.0	493.5226998269143	4441.704298442513	0.0	549.0823063385124	4029.8925686886273	493.5226998269143	4591.754249358942	0.0	2961.1361989616626	2204.847136568063	0.0	1151.1401032956562	493.5226998269143	4441.704298442519	2698.9353502157683	493.5226998269143
IV	7608.969281032847	4689.103326183378	8713.355544205779	2301.2026161516947	16074.060486251905	6648.189045084427	1975.9362580406705	4434.741040469693	2879.3979385537687	1481.6570029150964	2265.16019872214	427.6503357640775	3848.8530218769183	0.0	0.0	0.0	0.0	1924.4265109384485	427.6503357640775	0.0	427.6503357640775	0.0	0.0	0.0	0.0	0.0	427.6503357640775	427.6503357640775	427.6503357640775	427.6503357640775	1924.4265109384564	0.0	0.0	427.6503357640775	3848.85302187692	0.0	0.0	3848.85302187693	427.6503357640775	3962.249883835261	0.0	2565.9020145846043	1924.4265109384564	0.0	816.7070168021594	427.6503357640775	3848.85302187693	2604.7036782291525	427.6503357640775
IVn	9428.489543122769	5374.782755678816	9704.681294227674	2369.71545472722	16863.43755635625	8532.109109964951	2038.8841159280655	4650.707323299202	2955.1891155430203	1501.778660430673	2511.568648486651	422.629562209694	3812.503687932499	401.7142030633067	188.20370752281315	125.46913834854176	244.74467991014583	1812.5228980795173	476.402050073354	330.7195329847132	422.629562209694	26.88624393182962	299.6960705401188	26.88624393182962	26.88624393182962	51.08386347047665	422.629562209694	422.629562209694	745.5666183631143	422.629562209694	1901.833029943731	133.9047343544347	871.1705012609073	422.629562209694	3803.666059887472	223.17455725739168	75.28148300912395	3878.947542896604	422.629562209694	4182.291407588336	0.0	2178.536845801483	1905.327223776536	133.9047343544347	1160.785374636301	422.629562209694	3929.135198236022	2492.890926891314	684.1123339141448
IntG	10320.542995079675	5066.364578263394	8477.947337701129	1696.042020915418	13607.459731375562	8439.945060632586	1406.6697035844093	3750.475768206014	2075.988917792899	1049.2661110859035	2197.8279340738723	460.43382865355295	2066.698412135943	90.96977018777253	75.80814182314381	2713.482248501726	2069.2253501967143	1393.5816668156303	482.0932977458795	43.31893818465376	460.43382865355295	10.829734546163165	25.269380607714268	10.829734546163165	10.829734546163165	1678.1382787905652	460.43382865355295	460.43382865355295	510.97258986898186	460.43382865355295	74.74461347636012	30.32325672925728	8369.031924860607	460.43382865355295	4143.904457882175	0.0	1687.8850398821123	2931.0563772467667	460.43382865355295	3704.087649601161	0.0	49.120723419718026	68.4272683244312	30.32325672925728	49.120723419717805	460.43382865355295	3465.5338957567456	2311.422103951589	1289.7702220447932
KF	11899.58983776427	6117.892402574092	10568.485506546309	2255.967250295773	16742.0239771724	7946.850237440871	1939.7265480381732	4612.236707376099	2792.9990906829084	1390.304383031778	2721.693690772228	381.7406573804341	3072.08139844555	1127.7793246866952	1049.3598189959737	111.60684624027404	474.68630313506566	1717.5559519316428	681.5577485221418	857.2331402878644	381.7406573804341	149.9085455708531	47.48482650588856	149.9085455708531	149.9085455708531	521.2768267379473	381.7406573804341	381.7406573804341	468.58270382016303	381.7406573804341	1678.9686271119035	371.1219596939999	1073.1114704850097	381.7406573804341	3414.6642803293034	618.5365994900003	392.3932713839369	3184.050288696517	381.7406573804341	4085.423357182042	1793.728885895111	2250.996363961173	1714.7425025515251	371.1219596939999	1228.7155788068812	381.7406573804341	3520.5871906649336	2104.1700703180622	902.8172054772498
LA	6271.620560830426	3374.4485068854465	5851.291122018753	1365.4072702144435	10955.32095767162	22196.464945155745	1096.1840439771925	3005.9787888973456	1678.142225060033	894.693135928379	1560.1407219808411	154.48630985535772	696.9503228852489	573.3486766425914	58.04637604450675	78.12962557975263	270.8056958985009	606.252169103183	600.1708079415581	947.7153765843266	154.48630985535772	232.48807407587623	188.07129574213045	232.48807407587623	232.48807407587623	1009.8714609280368	154.48630985535772	154.48630985535772	517.0499241852801	154.48630985535772	986.9222822994344	197.77794679236524	2167.298254139083	154.48630985535772	2845.6137119417094	45.783415596883565	1151.5254220199522	2488.692295615493	154.48630985535772	3336.89527998666	359.9270128435784	362.71505187218384	1082.646737755586	197.77794679236524	27.17525966848688	154.48630985535772	2576.564937736437	2649.324810592078	320.4017807452137
LAV	2371.616461671422	1435.490470433495	2682.305522607636	698.465193379641	5057.972412016923	1060.0721012920517	583.7176078080458	1358.3372072440343	874.9674541615084	467.7521071353055	739.5958347471152	131.67829153981305	588.9426501024716	14.736399015318128	9.292401665350717	2.9879308474143564	2.1647274274031187	585.928319480335	134.33326344419896	429.9703706356563	131.67829153981305	1.3274859521929308	15.935675154819542	1.3274859521929308	1.3274859521929308	319.3227272161111	131.67829153981305	131.67829153981305	146.7009804964879	131.67829153981305	386.1774941407827	1.924202157691656	7.28334977361955	131.67829153981305	1181.0450883571857	3.207003596152762	317.9952412639182	946.608192910451	131.67829153981305	1227.531253875301	0.0	763.5737794434983	382.1935753520777	1.924202157691656	619.3099214324319	131.67829153981305	1188.092554705807	675.9807275228909	134.08354423692762
LC	13594.577232627084	8215.182469001895	15008.881986430137	3896.283336056237	27020.481810447392	13305.646205866911	3386.4848211735725	7592.393109895174	4859.89129022372	2437.0144232174434	3747.080372842741	739.202566992554	6493.577248394183	0.0	0.0	0.0	0.0	3326.411551466673	739.202566992554	0.0	739.202566992554	0.0	159.2458545392175	0.0	0.0	956.1842873990169	739.202566992554	739.202566992554	871.9074457752372	739.202566992554	3326.411551466689	0.0	0.0	739.202566992554	6652.823102933403	0.0	956.1842873990169	5935.684887384136	739.202566992554	6880.679659312086	0.0	4435.215401955582	3286.6000878318832	0.0	1187.8936653202206	739.202566992554	6652.823102933412	3992.721623531542	739.202566992554
LD	11877.419004131289	6330.561843537685	10810.960598504424	2471.665542789857	19019.88857360974	10831.425154840676	2070.715728532432	5386.221165749961	3031.1145158735067	1519.847760424646	2676.9829026057287	571.7979822080418	882.2529164148821	61.56068234685608	6.21007444838237	1591.861224246837	854.0549298858607	2193.802525317974	583.6510318401777	25.10321843256441	571.7979822080418	6.275804608140861	38.76174079120035	6.275804608140861	6.275804608140861	2061.225016303973	571.7979822080418	571.7979822080418	614.6690347199161	571.7979822080418	1674.511346836809	16.092403233449676	10329.98931804414	571.7979822080418	5199.429092917039	0.0	2065.571903011738	3622.239424930714	571.7979822080418	5071.816419635929	70.56193398762167	1913.6343147750893	1684.6066632036875	16.092403233449676	0.0	571.7979822080418	4771.873021391566	2337.5041115409285	920.628682651147
LDT	10778.679770001734	6490.626744849865	11885.591797096064	3074.977248850988	21467.00496747321	9130.918848080944	2658.605829633153	5989.090950921401	3837.863908492503	1942.1447385007173	3013.9401687579702	574.1339658735657	5057.730781273829	6.728818365951552	11.801699383685763	56.10414816497692	5.620482259928245	2527.0467884929253	575.9037803722493	8.892617137475279	574.1339658735657	0.8849072493418016	70.01003771438585	0.8849072493418016	0.8849072493418016	463.755897681077	574.1339658735657	574.1339658735657	637.0652137292103	574.1339658735657	2586.406520750347	2.242939455317178	17.851501646649655	574.1339658735657	5167.2056928624215	0.0	462.8709904317352	4820.052450038622	574.1339658735657	5341.852146921625	0.0	3218.579563488531	2571.484990798997	2.242939455317178	1523.5919385682998	574.1339658735657	5163.014405307591	3220.613022025725	580.0348155654085
LGdco	13013.054650344848	6360.847303784189	10460.64206862309	2072.953855974879	16467.550460744424	11744.212032858508	1752.8098024812402	4678.867955865459	2521.821212200029	1217.8787659438112	2560.414331353249	536.3591030514843	2427.506336229897	85.48327349755324	89.79000791053667	3199.1517212617605	2313.599858314131	1635.389243419207	553.8205835383735	34.92296097377878	536.3591030514843	8.730740243444316	35.43740322000807	8.730740243444316	8.730740243444316	1983.305004295166	536.3591030514843	536.3591030514843	602.0858385737891	536.3591030514843	157.4579881765628	24.44607268164514	9741.599342236448	536.3591030514843	4900.129311064388	0.0	1991.1626705142664	3444.5807935033054	536.3591030514843	4029.04454753506	122.23036340822694	105.24773705871824	152.69292206777146	24.44607268164514	0.0	536.3591030514843	4153.663025597482	2255.6061019824147	1457.810309921637
LGdip	18273.393569817094	8933.078191001709	14705.81748575001	2912.43163969341	23058.301600254585	18331.528967060112	2467.781264232364	6547.802352370632	3545.1862367695844	1710.1595696132028	3601.39161415637	780.1248394978862	3634.86461903455	0.0	99.44640244485448	4747.046638617518	3410.385966787747	2340.374518493772	780.1248394978862	0.0	780.1248394978862	0.0	24.127030340861108	0.0	0.0	2848.227983170476	780.1248394978862	780.1248394978862	828.378900179609	780.1248394978862	149.89901217539705	0.0	13840.436672040732	780.1248394978862	7021.123555481426	0.0	2848.227983170476	4954.565049814922	780.1248394978862	5725.495896783948	0.0	0.0	143.86725459018157	0.0	0.0	780.1248394978862	5917.23389786442	3047.2102358029456	2106.38604880424
LGdsh	15249.84260929529	7462.401258774523	12218.218394366737	2432.342067366997	19492.27561008841	12708.060958214372	2047.0103048611877	5567.123259837228	2951.8999221417635	1424.4474720551805	2965.694672401401	633.6088263073459	2913.044559958308	39.05479024560967	35.13988254926542	3798.908955859207	2785.333606712359	1900.8264789221253	637.9949964140808	8.772340213469958	633.6088263073459	2.1930850533674016	12.14508307976608	2.1930850533674016	2.1930850533674016	2286.020409726892	633.6088263073459	633.6088263073459	657.8989924668783	633.6088263073459	74.74069723905944	3.0906786221935696	11234.066653215172	633.6088263073459	5724.043672539181	0.0	2285.896940067005	4000.1757287062887	633.6088263073459	4275.531232484414	15.45339311096804	0.0	81.12862386286704	3.0906786221935696	0.0	633.6088263073459	4768.497727884816	2934.651965862523	1721.5256070228477
LGv	10693.284489261316	5423.440972645292	8904.882018829609	1890.8591446077096	14802.9301868125	2987.355899960664	1606.9729331650024	4324.214324397439	2292.82994489926	1087.8278120257478	2063.7255873143044	358.16515274549835	1984.5698508106932	1267.5757516274775	334.62797459278283	953.129531568371	512.2906958442269	1302.3892439453314	450.8667902964301	309.13554147960645	358.16515274549835	77.28388536989902	656.9030349253874	77.28388536989902	77.28388536989902	1357.9474317129068	358.16515274549835	358.16515274549835	1137.3652020368845	358.16515274549835	1632.377075679011	61.74637354499523	6127.153600625927	358.16515274549835	3588.6888495775847	0.0	1415.0504866869414	2451.829835452362	358.16515274549835	3484.380661150567	58.94733199007496	904.7965313178616	1485.2016954355686	61.74637354499523	632.1889378397909	358.16515274549835	3037.091363043206	2572.2236750019706	650.1955209950241
LH	13686.78930723057	6696.7809289370425	11047.415888163552	2188.0839040459136	17201.104077691663	1259.0987889182534	1861.872355066667	4881.15918773664	2666.5422552036507	1283.1282512946573	2706.236970145825	417.7422472768405	2343.8753473825823	1502.6466076041372	552.9078995688144	562.5399749317522	1017.3664734403231	1406.263982265508	552.1716972665497	268.85889997942155	417.7422472768405	67.21472499485333	1135.7034651829686	67.21472499485333	67.21472499485333	1574.7383353426758	417.7422472768405	417.7422472768405	1734.382352924746	417.7422472768405	2161.103541792152	172.97240900836852	8422.089923386055	417.7422472768405	4211.572173446157	0.0	1534.8725555885758	2854.9456732939007	417.7422472768405	3648.0766364454585	337.00190233224816	612.1489617397234	2036.192905114828	172.97240900836852	6.978897210702691	417.7422472768405	3897.801333986408	3004.697244439385	993.0214538008988
LHA	12235.494841979104	6283.492331623156	10471.858545771123	2247.1779518350218	16802.460096068142	5244.481967687415	1957.8909335502383	4901.397164062148	2744.181359352568	1283.29383331981	2423.333292787401	396.9060869173469	3265.852153921585	1164.9271414609382	357.795121941641	766.310016644136	332.92808709272435	1361.3470978675953	508.3180295093891	233.14430063286105	396.9060869173469	57.41019267734762	1314.2022313022871	57.41019267734762	57.41019267734762	1047.474707017202	396.9060869173469	396.9060869173469	1951.3570808501308	396.9060869173469	2349.559782127695	177.64475211612304	5109.938998294832	396.9060869173469	4449.186938085136	25.879275595164863	1043.9154426049486	3375.929512683673	396.9060869173469	4599.478099797678	125.78711015551666	677.3716222740674	2047.281715224373	177.64475211612304	136.33135058179604	396.9060869173469	3768.5888138830414	3190.751641389557	655.1525642674551
LIN	4663.598148020191	2794.953833677436	5123.00095063317	1316.3165526352418	9130.735257506263	4088.210720102736	1142.796071167911	2543.1818674593264	1644.4771065284085	829.8415892535847	1300.931366765919	237.58437381021565	2122.5583279320717	0.0	0.0	0.0	0.0	1069.1296821460398	237.58437381021565	0.0	237.58437381021565	0.0	15.701036360018644	0.0	0.0	56.56568319509958	237.58437381021565	237.58437381021565	250.668570776898	237.58437381021565	1069.12968214604	0.0	0.0	237.58437381021565	2138.259364292092	0.0	56.56568319509958	2095.835101895771	237.58437381021565	2211.7948300635694	0.0	1425.5062428613885	1065.2044230560352	0.0	955.1259317437406	237.58437381021565	2138.259364292096	1278.471077028845	237.58437381021565
LING	69821.8294060029	29736.051235576528	47888.98084407141	6793.302965381839	62565.32793171054	163952.29096109592	5375.328675571925	15797.270105569844	8267.366758978615	4366.101877003378	13722.917126129134	23.53369790479174	12509.525156246296	29498.616384313544	2534.989973730017	2351.9242808052413	11125.884774693865	83.15651441051212	139.3156365634871	18579.534466375397	23.53369790479174	57.89096932934697	107.41008006765648	57.89096932934697	57.89096932934697	944.6411627957164	23.53369790479174	23.53369790479174	238.35385804010772	23.53369790479174	1640.4943525908425	9832.872128104453	48842.69587417971	23.53369790479174	185.2418005629235	16258.504894140591	912.2029473513088	1858.768523043704	23.53369790479174	18227.999352207557	6432.215512742666	50.22168278453727	1747.9044326584988	9832.872128104453	2096.3452988102376	23.53369790479174	3833.012099822151	1078.7159041782693	12378.527488611757
LINGgranularlayer	58818.78875941145	24647.62955853491	40242.73511800946	5440.524892622191	51063.17327209807	157817.42229342117	4206.522825128328	12173.94264079852	6688.690783697983	3730.333849645381	12211.250779341772	18.543350283690227	12383.602453052094	29265.3088094532	182.5012354737271	176.18534541268002	11038.394434121235	60.69995011555402	70.68656041904	16328.933139831604	18.543350283690227	26.07160506767423	42.60242038422933	26.07160506767423	26.07160506767423	46.65574326024026	18.543350283690227	18.543350283690227	103.74819105214983	18.543350283690227	83.44507627660938	9755.102936484338	48810.876509918045	18.543350283690227	166.89015255322002	16258.504894140591	38.352051436832205	47.47787011289916	18.543350283690227	12429.308291305964	6043.369554642093	20.279597057926257	126.04749666083872	9755.102936484338	20.2795970579263	18.543350283690227	206.6047409995696	112.93464133939284	12276.325651465511
LINGmolecularlayer	10816.968215084657	4941.842437627507	7331.100243548811	1253.8928907321356	10709.144523382418	6134.868667674743	1096.634937564201	3431.2446467787468	1453.226689292197	555.9255502880369	1397.461503802314	7.379175302545614	117.00275674030893	233.3075748603427	2352.4887382562897	2175.7389353925614	87.49034057262786	33.2062888614568	71.01790382589118	1038.3971218792542	7.379175302545614	31.819364261672742	64.80765968342715	31.819364261672742	31.819364261672742	910.153177770232	7.379175302545614	7.379175302545614	136.99449466940197	7.379175302545614	1567.7990008807317	77.76919162011394	31.819364261672742	7.379175302545614	39.85109714270112	0.0	886.0186541492322	1823.6642833877356	7.379175302545614	5820.705124858152	388.8459581005721	44.27505181527604	1632.6066605641588	77.76919162011394	2090.3986678409765	7.379175302545614	2444.6225497449336	977.7254012460972	104.59066482768829
LINGpurkinjelayer	249.52537581210728	184.088149635394	383.7393330059567	116.5573580864092	927.0790241084668	0.0	86.569419135444	228.323859483805	147.43396824897837	91.74115927610302	133.07372353576153	0.9911051615434612	8.9199464538919	0.0	0.0	0.0	0.0	4.459973226945907	0.9911051615434612	1212.2042046645374	0.9911051615434612	0.0	0.0	0.0	0.0	0.0	0.9911051615434612	0.9911051615434612	0.9911051615434612	0.9911051615434612	4.459973226945908	0.0	0.0	0.9911051615434612	8.919946453891859	0.0	0.0	8.9199464538919	0.9911051615434612	9.250314841073063	0.0	5.946630969261234	4.459973226945908	0.0	5.94663096926122	0.9911051615434612	1212.2042046645374	4.955525807717688	0.9911051615434612
LM	2197.5444345197434	1120.0782540630703	1879.0854880342763	398.5661354289122	3020.056191320444	1110.160864867727	343.0532609219168	863.7783496420227	487.9553974381336	234.2913985254277	452.9625560539202	68.8279562383796	414.3282270581944	205.9930033196424	14.79635969547704	41.9632348331683	88.68696898501427	259.5029892030024	107.39433755544805	77.13276263413776	68.8279562383796	19.28319065853399	136.40842604018778	19.28319065853399	19.28319065853399	224.85333506129032	68.8279562383796	68.8279562383796	258.2475302205001	68.8279562383796	363.52874445150337	46.78219264539773	1113.0533598715192	68.8279562383796	712.0676186667689	0.0	242.20820665397125	568.2362426103532	68.8279562383796	729.3050620992065	174.33850336355394	212.0764819514147	365.7471594755291	46.78219264539773	153.22190078545233	68.8279562383796	648.9331915126368	415.01294865623663	134.12439917118823
LP	12194.844198181952	6119.056389843033	10371.296010365968	2146.7785067185155	16698.049620353882	12664.207209749677	1805.33348026512	4610.933766569872	2639.1607617824666	1326.20953658123	2674.536157893217	465.7275507243404	1231.6464776517803	1458.3347853336516	188.81599326761955	1113.279820669508	1222.2489951958985	1451.4654314232057	620.8334518677195	317.6014847398577	465.7275507243404	79.40037118496184	399.8171738645752	79.40037118496184	79.40037118496184	1927.133722218139	465.7275507243404	465.7275507243404	1172.2675083988156	465.7275507243404	690.2632138433153	207.98838838351523	9693.245288080285	465.7275507243404	4705.660256103807	0.0	1879.4788765337337	3135.180419403561	465.7275507243404	4474.098032266781	759.912869714756	217.13111700053392	964.2274708305674	207.98838838351523	2.8957233014859685	465.7275507243404	3989.178223934552	2595.802875997848	1225.226364707761
LPO	11839.412537869772	6479.716860402249	11247.963268724923	2630.8647810602715	18954.409326542227	4977.470067260906	2290.1468669635333	5421.530986625881	3248.2224132541014	1575.4331784843152	2705.244817423428	494.0900856284183	3903.067792850341	996.882596521143	144.46242428815404	400.4358045122261	181.27476043212104	1946.3695615545337	518.9809757326245	71.32240779008006	494.0900856284183	15.311538369557056	1029.067791514416	15.311538369557056	15.311538369557056	1118.7938176778644	494.0900856284183	494.0900856284183	1557.821949201175	494.0900856284183	2494.132565025669	93.3419455415763	3339.323492263112	494.0900856284183	4858.884734672247	11.616134772040914	1116.6282427466597	3865.1369538142976	494.0900856284183	4950.790999557332	29.022809297006937	1819.8932965971485	2245.189422718687	93.3419455415763	397.0241408647743	494.0900856284183	4509.93377852697	3148.954139787106	631.5877836319285
LRNm	3311.984996567563	2020.15437048963	3727.810192212241	975.0619448766593	6779.224181730772	3229.955111698245	842.443952494968	1883.444001131924	1218.798363567454	620.0908297632366	953.6238641486672	181.60704925941036	1611.6766130400013	0.0	0.0	0.0	0.0	813.4346507133788	181.60704925941036	16.26578947102189	181.60704925941036	0.0	10.071653310769966	0.0	0.0	57.59777174176757	181.60704925941036	181.60704925941036	190.0000936850521	181.60704925941036	817.2317216673953	0.0	0.0	181.60704925941036	1623.3813948628244	0.0	57.59777174176757	1591.2651145284733	181.60704925941036	1686.6545178328277	0.0	1074.45401174047	814.7138083397026	0.0	398.5026848123367	181.60704925941036	1634.4634433347996	1041.3070387475152	181.60704925941036
LRNp	1333.1652529819794	827.0830049339121	1530.9654018299598	407.5942322329064	2843.182006746303	1331.8071140984098	350.7600457709147	791.4987775985226	509.2227951902149	260.0913123765963	391.0118087664144	78.47143488046356	706.2429139242113	0.0	0.0	0.0	0.0	353.121456962103	78.47143488046356	0.0	78.47143488046356	0.0	0.0	0.0	0.0	72.6547545893324	78.47143488046356	78.47143488046356	78.47143488046356	78.47143488046356	353.1214569621051	0.0	0.0	78.47143488046356	706.2429139242112	0.0	72.6547545893324	651.7518479822123	78.47143488046356	727.4593240956854	0.0	470.8286092828057	353.1214569621051	0.0	20.89735143199469	78.47143488046356	706.2429139242126	471.40893102128473	78.47143488046356
LSc	7369.912844518224	4798.88335569361	9433.522118564377	2579.5256585258658	17989.25340262593	14970.213436826376	2168.9106154280826	4691.862311560125	3265.495330378539	1782.554386803008	2739.471509507658	450.8731638878447	4229.87830263851	0.0	26.2207540563176	62.55793528929826	0.0	2474.8360930889157	476.3945547652606	99.14735103302776	450.8731638878447	24.70166711908225	16.030872268786776	24.70166711908225	24.70166711908225	175.3621731485049	450.8731638878447	450.8731638878447	467.37215598991247	450.8731638878447	722.5697456943964	0.0	82.40806639449315	450.8731638878447	4270.021481003992	4.769555793752084	183.7786125180713	4780.263022938596	450.8731638878447	5345.569836192102	0.0	2734.6096377600943	718.5620276271995	0.0	726.5590600157722	450.8731638878447	4903.534046577312	3620.4067418985287	450.8731638878447
LSr	16150.926629869757	9344.652748955645	16965.753783520428	4222.669894465301	30360.74840854309	16534.960012927753	3595.682625979888	8340.416496020307	5265.586128519592	2712.819736593855	4443.409920908153	755.7372570482589	5613.664394672134	286.4026607493418	274.9683303696977	260.3528125146595	76.07627254292495	3282.346360640862	890.5695559727096	649.4648023389432	755.7372570482589	155.33033261280133	429.2194706635253	155.33033261280133	155.33033261280133	940.6139286907328	755.7372570482589	755.7372570482589	1276.786175253264	755.7372570482589	3026.145478809761	58.85398016892205	2422.9618158072326	755.7372570482589	7667.481706255905	189.0846297855896	1017.5105749617755	6750.049376752177	755.7372570482589	7686.219701747597	68.27198372965269	3478.795121864748	2969.165142246438	58.85398016892205	1915.7895775081636	755.7372570482589	7482.924097980254	5144.090324347278	781.2849344214249
LSv	23108.41545233476	12752.381036894249	22483.6868893617	5300.993018654503	38170.41301810063	17642.447998193016	4580.628623621119	10701.251183154822	6574.682657710958	3267.7436731461557	5630.920158868134	931.573178990716	8169.163323845957	902.1311030406828	707.8393839754448	906.3675165643492	253.1695897922252	3487.995731731424	1042.6756985386098	430.395618983003	931.573178990716	84.95937296367576	1582.49627445029	84.95937296367576	84.95937296367576	619.5290061516529	931.573178990716	931.573178990716	2800.486439477962	931.573178990716	4949.374345103965	225.20156673321537	5499.179934089766	931.573178990716	9663.266058229923	244.41679820852863	623.7527224328425	8781.807683124254	931.573178990716	9534.82275985929	202.05800941801945	2671.944478581734	4639.410609790658	225.20156673321537	1620.209348112668	931.573178990716	9295.734109771662	7083.068071643391	1021.7376700493564
LT	7056.292892892897	3762.784109189752	6381.467370132373	1459.365810655577	11127.87668674852	6036.306257250434	1235.4535785536475	3195.5910138522404	1786.0793519414513	877.3393146736398	1532.5045037901807	75.13776326278065	2090.735542757832	313.98855160563795	143.3681174769745	359.54522686552275	96.10890511490295	291.6805814856012	136.07509492493548	121.87466332431111	75.13776326278065	30.46866583107664	995.5360015306763	30.46866583107664	30.46866583107664	1278.5550910758257	75.13776326278065	75.13776326278065	1957.8512755313177	75.13776326278065	1537.30716778752	56.28638501472607	228.5149937330837	75.13776326278065	3313.4083355793045	0.0	1267.7825576352325	2109.094112438585	75.13776326278065	4183.597017020429	141.60683839249123	265.0691667889976	1317.924592069948	56.28638501472607	159.19600000283637	75.13776326278065	2991.15848052525	2963.819954644362	146.8218220012676
MA	14470.898362465245	8053.151704032345	13994.611885355223	3350.154884999279	24113.020381238653	4900.950134209314	2912.6086822049347	6944.511807117133	4132.321848325882	2001.8801294474508	3320.548967647253	628.2750727499983	5285.567037504827	212.142284811412	341.1862556238533	1087.9135876751702	189.4734227242012	2731.0472831260126	747.021463242691	257.7172765604048	628.2750727499983	60.61254349612008	540.3915795694651	60.61254349612008	60.61254349612008	1781.2717202289284	628.2750727499983	628.2750727499983	1236.8246041377547	628.2750727499983	2920.772469748743	58.36835211691804	1987.501387053132	628.2750727499983	5759.899474327918	22.66233276076352	1799.2070255381484	4629.92550609087	628.2750727499983	6128.181023989703	76.62577962424538	3315.4148001799467	2908.579753313915	58.36835211691804	932.1690137070514	628.2750727499983	5712.617919104399	3542.870939302036	783.2089453897956
MA3	7348.268844545071	4450.413131900421	8137.851597258563	2126.177712298944	15075.27675991542	2666.941565901223	1819.3932513090851	4205.194509562597	2649.3512998122524	1353.131636016413	2072.568188042108	401.34203863221467	3570.833325928779	0.0	0.0	0.0	0.0	1806.03917384505	401.34203863221467	0.0	401.34203863221467	0.0	41.24502176135048	0.0	0.0	862.810602036013	401.34203863221467	401.34203863221467	435.7128901000072	401.34203863221467	1806.0391738450603	0.0	0.0	401.34203863221467	3612.0783476901306	0.0	862.810602036013	2964.9703961631085	401.34203863221467	3722.4736596416096	0.0	2408.052231793409	1795.7279184047225	0.0	722.8697613695467	401.34203863221467	3612.078347690133	2380.8760746428297	401.34203863221467
MARN	3202.754586520263	1918.782205335572	3517.0478552003638	903.5613304545255	6276.50494924242	2779.4494555590454	783.7128519962976	1747.1188207241044	1128.7751607180735	570.2761389852686	894.4517835072279	163.27444626166806	1437.9556651973055	0.0	0.0	0.0	0.0	726.1912230356479	163.27444626166806	51.78924832126339	163.27444626166806	0.0	4.234869939970066	0.0	0.0	54.35788830340688	163.27444626166806	163.27444626166806	166.80350454497656	163.27444626166806	729.2958465335109	0.0	0.0	163.27444626166806	1469.4700163551174	0.0	54.35788830340688	1428.7016001275642	163.27444626166806	1520.016287150474	0.0	945.471537002448	728.2371290485183	0.0	679.5762812440382	163.27444626166806	1469.4700163551202	871.0241066019257	163.27444626166806
MBunassigned	8578.432097750494	4885.700628558467	8684.156436623507	2130.464306923565	15286.7923231433	6171.558914488963	1834.8621429209277	4305.628198891141	2642.727112198414	1320.1277745522557	2160.6617744790046	379.33694237652185	3132.2032100905453	397.9508946396292	177.76547591239907	260.99148839908986	82.80496620227433	1589.019215266787	407.14831769909335	89.3083337596258	379.33694237652185	15.2425848320796	314.77640842083423	15.2425848320796	15.2425848320796	514.935808151997	379.33694237652185	379.33694237652185	783.7614004634299	379.33694237652185	1894.7994299781196	28.382954979028323	1113.7527431201477	379.33694237652185	3680.661049165353	1.4411232837754482	521.2970379026682	3287.4255311674824	379.33694237652185	3923.948975656944	43.748053762484965	1720.102816287369	1822.2042449015944	28.382954979028323	999.7047876393384	379.33694237652185	3610.742193048492	2478.111960547191	431.94531777329854
MD	12459.355729447194	6718.75817253392	11592.623746236191	2684.0203284197146	20347.659151744163	14219.206873891646	2260.46491918527	5733.372404598244	3302.6258233893677	1660.7663991736451	2895.770927339751	597.4047394357253	1346.567077978937	293.7375602808796	24.44652852996088	910.9945500027932	558.2891698901657	1882.1628693181076	638.6169886683415	140.42493152810667	597.4047394357253	34.83408878748568	504.72554568738445	34.83408878748568	34.83408878748568	1932.388596397818	597.4047394357253	597.4047394357253	1186.966461757355	597.4047394357253	2272.31190763571	40.03571315308356	9701.507974675182	597.4047394357253	5757.378149547486	0.0	1953.7225182077705	3964.853191290068	597.4047394357253	5558.400130392689	11.09784055656571	359.79460404339665	2234.131792264357	40.03571315308356	0.7129147682400501	597.4047394357253	5047.75169660988	3332.2124718173663	920.2082212501748
MDRNd	7851.3683295505825	4762.505288490208	8774.921409313742	2281.9993633571485	15848.804124654653	7327.945363967263	1974.6061850070053	4403.3722452180455	2852.497449951	1448.3893515377242	2242.738721383058	417.88658118432977	3760.979230659217	0.0	0.0	0.0	0.0	1880.4896153295992	417.88658118432977	0.0	417.88658118432977	0.0	0.0	0.0	0.0	72.78131111174943	417.88658118432977	417.88658118432977	417.88658118432977	417.88658118432977	1880.4896153296015	0.0	0.0	417.88658118432977	3760.97923065922	0.0	72.78131111174943	3706.393247325416	417.88658118432977	3883.686431769041	0.0	2507.3194871061364	1880.4896153296015	0.0	1256.3288658520617	417.88658118432977	3760.979230659229	2354.846121148052	417.88658118432977
MDRNv	3015.081336993334	1793.1870363186476	3260.6837192878456	833.8336601522793	5831.914941816685	2280.5426353220632	722.4123028434819	1633.7370678258176	1039.406924877684	522.567886759554	819.3652849981808	152.23201766153898	1258.7956825883275	0.0	0.0	0.0	0.0	685.0440794769692	152.23201766153898	0.0	152.23201766153898	0.0	0.0	0.0	0.0	216.47408624310688	152.23201766153898	152.23201766153898	152.23201766153898	152.23201766153898	685.0440794769697	0.0	0.0	152.23201766153898	1370.088158953948	0.0	216.47408624310688	1207.7325942716166	152.23201766153898	1418.7042311254588	0.0	913.3921059692944	685.0440794769697	0.0	626.7969464745295	152.23201766153898	1370.08815895395	778.7192534821584	152.23201766153898
ME	8154.010102595926	4281.700449891764	7168.138889764955	1584.9752025077764	11428.460313790469	1938.3041934682335	1409.281678238382	3391.4178985569383	1938.613085155941	882.9692895656809	1594.2857778142984	326.1819129397766	2090.957671180485	831.4664899464639	17.024055483601618	1117.255735209336	75.20197342398625	978.545738819372	331.30802847737743	10.252231075201616	326.1819129397766	2.5630577688003173	1065.475422571666	2.5630577688003173	2.5630577688003173	850.2504370181991	326.1819129397766	326.1819129397766	1315.496062793862	326.1819129397766	1589.242431666716	7.176561752641126	4769.629705857447	326.1819129397766	3178.484863333443	0.0	847.6873792493989	2415.7464391351805	326.1819129397766	2687.4551434745517	0.0	0.0	1330.3491611827874	7.176561752641126	0.0	326.1819129397766	2850.202071558732	1951.293688884238	352.6362397008552
MEA	16841.90863070292	9349.358061678811	16438.086893366624	3905.68146756062	27951.23227367713	23624.855797235254	3392.165158737077	7910.702497682416	4838.649443596742	2379.452260895691	4038.9078788327774	607.3353366503646	6942.381370970958	1510.893178047936	228.20666476668904	326.6906157188521	412.33625948807855	2508.1185365495785	785.6365896679357	395.64237970862587	607.3353366503646	94.1674308981962	618.2308087067511	94.1674308981962	94.1674308981962	758.9122020970626	607.3353366503646	607.3353366503646	1469.4799519818469	607.3353366503646	3590.4163041213696	300.6303648838448	2781.1246089565584	607.3353366503646	7159.310038403292	40.4468643956768	705.0143074165941	6892.8619775447405	607.3353366503646	8037.461614931512	969.746844060354	1979.5559921850736	3656.938226914598	300.6303648838448	326.25309432943106	607.3353366503646	7316.143118174561	5388.284539357293	902.386640044595
MEPO	32330.806337650563	17830.692031039096	31203.30376167884	7342.962069509304	52115.61979853732	14458.714688571796	6431.067973626789	14849.587684411088	9091.642001524526	4409.253959912729	7549.473154267345	1563.40149927651	10756.276970349729	342.68970844408216	62.691866924219546	3256.401223896405	78.68070850344009	5554.914891267862	1563.40149927651	0.0	1563.40149927651	0.0	3388.538713026508	0.0	0.0	661.6336612466521	1563.40149927651	1563.40149927651	4424.315985105129	1563.40149927651	7051.702245390848	25.076746769687546	8075.872462588168	1563.40149927651	13790.82930956727	0.0	661.6336612466521	13574.388247554336	1563.40149927651	13821.395255494142	125.3837338484395	3458.841573752616	6230.689178352615	25.076746769687546	1265.7818165580538	1563.40149927651	13308.756409952082	8824.303559276452	1614.374409333775
MGd	15875.189021463812	7886.4583557812	12880.643296219729	2636.5419906485554	20857.12824272777	16077.476256945212	2238.0299178034543	6058.594298982204	3194.2001122121987	1513.828315972286	3021.8297378649527	533.8184016090651	2189.8764436941083	2936.122609016913	132.95777905010962	2248.101337516813	1782.9327858258862	1609.092288257552	923.6296946953272	809.963494411031	533.8184016090651	194.90564654312527	505.856396680712	194.90564654312527	194.90564654312527	2341.045969980017	533.8184016090651	533.8184016090651	1545.5311949704965	533.8184016090651	750.9296411472252	56.83896899932533	11365.231454773391	533.8184016090651	6206.870521436698	0.0	2482.813139841789	3924.642710174409	533.8184016090651	5202.471667533745	284.1948449966295	30.54833372119664	1206.934184333753	56.83896899932533	0.0	533.8184016090651	4268.679944799398	2908.010203591938	1322.4230424300906
MGm	8911.937014914703	4466.306396202878	7458.130425719064	1546.19818259853	12140.189556036494	8511.692644082403	1301.6384929021424	3424.47763316972	1889.130925208142	930.4251749155544	1853.225329744844	351.495042079821	1929.2239350337825	899.9562944824621	13.499160718970872	1710.409666731342	1305.1996475721596	1099.7989520849928	444.65745893762	193.7773049374397	351.495042079821	46.58120842889871	324.98884146297377	46.58120842889871	46.58120842889871	1267.5907139507724	351.495042079821	351.495042079821	833.4805001975556	351.495042079821	475.141943247777	21.202206288181124	6049.177427274188	351.495042079821	3700.143913609822	0.0	1309.5138015367822	2537.4189210902823	351.495042079821	3378.0279353987694	53.18173045443793	181.2553033819686	521.870798934616	21.202206288181124	16.156019573784675	351.495042079821	2713.5283369854383	2148.138955527188	873.0028582171359
MGv	11276.804417590882	5655.006446643997	9420.232078352095	1957.430918968889	15425.572843500058	10562.689344471502	1645.0444661589831	4365.003609266028	2388.6792897492496	1174.8831943705418	2328.438800755583	446.7943337213272	2182.9474772881613	617.4949328778633	26.988519485228416	2269.787397212838	1674.4507320095383	1362.7880110578365	530.7317154488067	167.87476345496086	446.7943337213272	41.968690863738765	266.2243305106356	41.968690863738765	41.968690863738765	1717.9395116465914	446.7943337213272	446.7943337213272	909.6947963622484	446.7943337213272	518.0617261062524	6.4626460798458005	8145.712312390427	446.7943337213272	4625.221170524315	0.0	1752.8432313539922	3166.1853618424025	446.7943337213272	3949.959567188272	0.0	89.62003957522015	565.1808056575977	6.4626460798458005	10.323723788686731	446.7943337213272	3633.7780315691934	2629.117040147438	1107.1588620872712
MH	79483.14574009663	33936.90291992536	52165.96625409255	7340.745891683861	67246.5484637982	364.50917024443135	6104.497606715585	18890.36323738835	8687.518266791854	3929.793035184183	12948.73125076309	975.2368372596444	5471.981868746042	15265.236813283538	1256.033098079246	9548.197439309712	5701.764714753837	3679.456972344091	3847.965726155258	5752.737572928733	975.2368372596444	1436.805069990337	4349.227711606455	1436.805069990337	1436.805069990337	6476.766922254972	975.2368372596444	975.2368372596444	9627.124428099089	975.2368372596444	591.3291423048266	2864.33263931812	29528.557565140694	975.2368372596444	12130.697113894192	5.517292967205624	5972.55765001874	8782.556853811668	975.2368372596444	18331.68140572418	14192.9812847517	3014.9858422601083	4486.908683388418	2864.33263931812	0.0	975.2368372596444	11223.322382107512	14747.439244524616	7007.144136824154
MMd	8740.210498061526	4797.990884005346	8290.442052348113	1954.7632123857168	14267.527869198257	1348.8640335338998	1689.0822047518143	4098.433150882541	2407.525550404868	1171.2056836721413	1980.48963534673	354.0219067416459	2841.965944580542	320.8084407356732	43.69320337295672	336.962850755842	93.37934611905246	1436.2353625246435	419.16096813479135	130.27812278629165	354.0219067416459	32.56953069657169	421.81079576101536	32.56953069657169	32.56953069657169	1109.1584377324675	354.0219067416459	354.0219067416459	822.4170374899242	354.0219067416459	1743.380752984187	91.19468595040452	3119.1590526041387	354.0219067416459	3258.7747910923745	0.0	1138.4710153593835	2467.2271271849854	354.0219067416459	3570.4891486953734	0.0	1496.6785691986213	1637.9280540439288	91.19468595040452	1067.6936671110398	354.0219067416459	3120.486799069502	2130.915607742101	375.8685084281243
MMl	19314.66951271326	10172.981193393676	17263.221525688867	3834.039405324099	27932.31842600625	3321.855949942682	3360.7576938002003	8090.307041785265	4709.249723273358	2223.702347422281	4045.003779510632	686.0368765228999	4852.87931666794	1016.4824608901888	28.50589578865837	253.11187715760943	539.6633643328374	2813.612128588588	915.4868262866772	458.8998995275595	686.0368765228999	114.72497488188702	870.8118840954164	114.72497488188702	114.72497488188702	2635.059135716517	686.0368765228999	686.0368765228999	1759.62062209891	686.0368765228999	3256.1379132093643	308.697538392486	11433.07560225084	686.0368765228999	6296.1810721589045	0.0	2730.274348426957	4664.796332687826	686.0368765228999	6763.345334220729	1113.3490271288154	3022.005996079159	3270.382656170671	308.697538392486	1087.872173722213	686.0368765228999	6141.187091047214	3359.309910158345	1061.6181453160696
MMm	22846.935411722425	12847.55353283806	22538.86681909444	5444.166745106075	38619.49370488763	2084.7627668395057	4757.298434041489	11070.977292697204	6735.446089826117	3269.427000504437	5391.9270595908665	998.6208423304472	8319.101184664843	93.86458638976816	0.0	37.21360415386412	334.1533841403485	4310.440109413253	1020.9695533756296	44.6974220903654	998.6208423304472	11.174355522591076	374.7157162476496	11.174355522591076	11.174355522591076	3607.1281523960192	998.6208423304472	998.6208423304472	1353.0991387754789	998.6208423304472	4517.864695936891	31.28819546325581	10259.496912068393	998.6208423304472	9017.920462644404	0.0	3617.185072366352	6349.041999132856	998.6208423304472	9081.648358776538	120.82311885746532	5258.31032968709	4449.3572499702805	31.28819546325581	2684.3831217551274	998.6208423304472	9002.648171996254	4756.512075267113	1145.4328595414586
MMme	23254.78225223355	12508.544621118495	21486.05040505292	4911.221415325705	35451.95258608523	7802.190128622367	4297.487525969728	10212.82256893806	6050.151964752386	2891.594988209131	5089.174184201623	922.4076028532902	7408.833717105695	705.3741509743624	256.8058622298366	215.78782715490567	870.2032858662479	3554.2387026944543	1066.5350116706488	288.25481763471964	922.4076028532902	72.06370440867742	1177.6719665110766	72.06370440867742	72.06370440867742	3399.8857083498924	922.4076028532902	922.4076028532902	2205.553883831452	922.4076028532902	4538.802324264372	201.44205420796595	12907.939675397252	922.4076028532902	8591.120334762634	0.0	3433.0447650564874	6190.597087332548	922.4076028532902	8360.162975042838	128.86311812215416	3148.063576537823	4244.384332636591	201.44205420796595	1233.791451100121	922.4076028532902	8447.854180309798	4727.006067945719	1314.118404968085
MMp	31929.6858436107	18241.95539624237	32094.21072529695	7893.3232315022	55376.87979755645	0.0	6933.2762670974325	15984.993131421035	9767.58572192383	4708.571945247685	7559.010371559717	1413.8260200255918	12724.434180231126	0.0	0.0	0.0	0.0	6362.217090115478	1413.8260200255918	0.0	1413.8260200255918	0.0	0.0	0.0	0.0	5089.773672092393	1413.8260200255918	1413.8260200255918	1413.8260200255918	1413.8260200255918	6362.217090115534	0.0	17012.779401193056	1413.8260200255918	12724.434180231106	0.0	5089.773672092393	8907.10392616174	1413.8260200255918	13195.709520239709	0.0	8482.956120154027	6362.217090115534	0.0	2812.0296530897413	1413.8260200255918	12724.434180231106	7069.130100128321	1413.8260200255918
MOBglomerularlayer	16284.37653793042	7513.546424954054	12507.873802636946	2239.162278758029	20040.083506344286	5891.057829603408	1712.0745233178068	5164.826704547266	2738.562954803068	1525.8891075302492	3633.644691325114	124.5288293589974	1276.9743882340863	3883.115083256111	1263.669032361321	563.5407778698082	1442.932550652758	475.3918349682253	845.8146867450184	2882.1154198990225	124.5288293589974	366.2272815721104	87.97367186635545	366.2272815721104	366.2272815721104	906.233259279324	124.5288293589974	124.5288293589974	300.4761730917104	124.5288293589974	336.59133062444266	1325.073072448486	8955.784925115664	124.5288293589974	1609.7251927490568	2538.740392298109	709.6866930172683	1239.602461374621	124.5288293589974	2661.5210008625936	4418.504242501769	406.3984353027532	394.0289687893273	1325.073072448486	1510.7086158580803	124.5288293589974	1421.756656488769	1287.8479140975494	1063.3437248802356
MOBgr	19686.708687674138	8482.556415932442	13761.322431327842	2051.3901312446706	19443.397850111676	26444.226659780263	1552.8353984654148	4865.614446097375	2496.3552115321204	1388.4848933541246	4058.3004387827127	28.656572147729968	381.7359496205797	7399.9919909819555	467.94050452625527	194.52661996938104	2690.1214063484235	95.679224853488	1056.622251475956	4014.805270946803	28.656572147729968	526.5278674949094	112.2590330024507	526.5278674949094	526.5278674949094	652.4487520909422	28.656572147729968	28.656572147729968	252.1626589528936	28.656572147729968	115.73321328621626	2641.5927454799066	9850.755605949653	28.656572147729968	480.7112454933629	3940.299812142941	308.87703905544134	400.40822190645446	28.656572147729968	1323.5283684746057	11397.365157252603	38.83803364117619	191.17336671088748	2641.5927454799066	164.1681373119191	28.656572147729968	304.49425865477497	1074.457386658615	320.0681576714184
MOBipl	21131.35336496756	9166.5977238321	14961.16366281264	2270.484352298869	21089.19151642987	26798.486090467013	1740.0895214585594	5274.945403503447	2772.0604760187807	1533.5470782800978	4408.072971415411	45.88202855840781	402.4832187397222	8009.61144944039	446.3545048458002	212.37393282147292	2792.792648821616	166.51795897789177	1091.802299327935	4401.040164344794	45.88202855840781	533.1950303679952	30.679875011713715	533.1950303679952	533.1950303679952	650.0695572082152	45.88202855840781	45.88202855840781	106.54876889410956	45.88202855840781	104.82696381584095	2749.050976704393	10926.430687813185	45.88202855840781	508.6787962079318	4435.588599708641	201.62487309079265	414.6360707158255	45.88202855840781	1091.6673807482691	12880.661863024186	115.4874932106482	128.2600533300258	2749.050976704393	378.08659450253725	45.88202855840781	415.899972346748	638.0317651060825	385.0828552432804
MOBmi	21170.150702241528	9154.093573229806	14888.683381165063	2232.0947941352792	20652.038200554864	26286.622201628004	1726.089755419973	5189.507069681117	2722.488737670151	1486.792925785015	4345.836744992056	42.87850649255793	489.3693420666239	8008.8985018094045	474.2028106398338	228.1472015547884	2760.368480206742	155.84888733207205	1090.2369553464926	4348.585766438436	42.87850649255793	532.4103181763419	20.09709016887596	532.4103181763419	532.4103181763419	645.6859590919834	42.87850649255793	42.87850649255793	83.07268683031042	42.87850649255793	95.34026833882146	2706.9905934206463	10853.99287482613	42.87850649255793	494.2878294376359	4388.675437070824	163.29359032817752	365.17072818085865	42.87850649255793	1066.9363046757749	12949.466225923084	108.85347141756918	111.6269069958522	2706.9905934206463	370.4153093585803	42.87850649255793	409.2536516603603	493.8524010958655	470.4280258750411
MOBopl	16992.088325920322	7525.431841528828	12296.08124879524	1970.314779542142	17689.7206754486	17053.16759398365	1546.701084252543	4548.55164554313	2403.3731943212238	1289.7305248477196	3506.357453206831	90.1617315199636	751.7071357838959	5253.840537107501	709.211338922098	476.7895847481744	1845.8930271374072	331.8288656808167	859.2541301900906	3231.96186204694	90.1617315199636	398.0385639346352	47.65787950726538	398.0385639346352	398.0385639346352	689.3908078827359	90.1617315199636	90.1617315199636	185.3496712109612	90.1617315199636	219.241369383706	1769.8931737289677	8332.117756899564	90.1617315199636	1140.4100639391197	3076.130099252512	368.3340872891153	759.0779256647081	90.1617315199636	1755.6166894948356	8142.403234482463	245.37468448365487	258.4568813910089	1769.8931737289677	1010.3963165019552	90.1617315199636	925.2450429738448	808.0565655102077	690.0032695404525
MOBunassigned	16284.37653793042	7513.546424954054	12507.873802636946	2239.162278758029	20040.083506344286	5891.057829603408	1712.0745233178068	5164.826704547266	2738.562954803068	1525.8891075302492	3633.644691325114	124.5288293589974	1276.9743882340863	3883.115083256111	1263.669032361321	563.5407778698082	1442.932550652758	475.3918349682253	845.8146867450184	2882.1154198990225	124.5288293589974	366.2272815721104	87.97367186635545	366.2272815721104	366.2272815721104	906.233259279324	124.5288293589974	124.5288293589974	300.4761730917104	124.5288293589974	336.59133062444266	1325.073072448486	8955.784925115664	124.5288293589974	1609.7251927490568	2538.740392298109	709.6866930172683	1239.602461374621	124.5288293589974	2661.5210008625936	4418.504242501769	406.3984353027532	394.0289687893273	1325.073072448486	1510.7086158580803	124.5288293589974	1421.756656488769	1287.8479140975494	1063.3437248802356
MOp1	2564.0653002207605	999.3903561283046	1471.3913529747167	137.2364254581227	1578.4143288383657	3176.700786012927	106.8328552693045	422.304655230298	155.8118854789345	67.55449023043994	385.4371883696372	2.868718088579744	139.63285612962247	499.2583802124007	318.985878389168	47.82253395961259	263.91226310903653	11.847400874750509	167.62785572953928	339.8317126405761	2.868718088579744	84.20551396569108	49.64302097130981	84.20551396569108	84.20551396569108	115.42756477932969	2.868718088579744	2.868718088579744	100.5797999525093	2.868718088579744	9.06110288869364	246.20885094190103	786.291798195652	2.868718088579744	31.81967923603467	22.7766589641535	47.804525877886256	55.661705350451854	2.868718088579744	543.8632897313297	921.7209427733362	11.818941565901415	52.5562685805216	246.20885094190103	0.0	2.868718088579744	63.370949231383904	468.7143518609681	112.1124775211578
MOp23	9669.748051403454	3979.3272212094594	6212.55228796517	789.5979319606212	8261.875675400965	41781.52770214978	575.6159435319622	2082.7912508939085	940.8101313887964	516.4063872849893	1800.263782176099	29.020577682421816	189.8616762693724	1662.612756878034	386.1529073929784	352.1167866204678	1609.744998427857	95.54024604570732	570.187632484739	1097.6699102326	29.020577682421816	273.0669889935189	70.35750365726891	273.0669889935189	273.0669889935189	759.7451379338825	29.020577682421816	29.020577682421816	164.90538749226437	29.020577682421816	38.20387446834251	1510.0350696086423	6038.199541067807	29.020577682421816	494.8885987372204	75.62735961896126	720.1921358596196	758.2084490599913	29.020577682421816	3273.889947725332	3007.839422715073	33.91405199374802	91.55178666836846	1510.0350696086423	0.1390719036143117	29.020577682421816	407.0248706073752	3033.1692346964546	137.93826083111404
MOp5	6179.947648972723	2802.4703222995568	4358.552428913456	739.3827951265462	6535.46073191113	21367.25894828678	606.7029167438365	1889.8246293590007	877.6731346440524	409.2605574177073	1037.8324421251257	96.19017119232588	422.3023502902435	475.3207236130603	544.771107826663	437.37520103174415	569.3514327861639	312.2098856251414	670.0185111511482	1162.4263379755373	96.19017119232588	290.20079160658173	203.72365601479137	290.20079160658173	290.20079160658173	807.2401428115343	96.19017119232588	96.19017119232588	485.6486233377903	96.19017119232588	37.69005137753717	337.1312843004147	3579.5479136925496	96.19017119232588	1080.716794086942	21.012770163425746	835.0678629413934	980.6398618124744	96.19017119232588	2019.264544989715	473.1294683139442	91.01572757542966	214.66752537592012	337.1312843004147	0.0	96.19017119232588	798.4997006368671	1361.115101654935	374.0274475926063
MOp6a	9473.585889922631	3771.47127414397	5425.615947640264	539.9228555340081	5366.863562369885	38278.56416570208	494.0959651963518	1640.8317619390718	604.3630978281533	174.707374925939	1190.5999685249335	54.34102000887265	1173.355223203914	1368.5017728895427	286.36679006715406	175.90174430646118	1442.766240188746	183.9638908853288	1044.367354606831	1995.52737742798	54.34102000887265	498.6131361387546	966.3830292082496	498.6131361387546	498.6131361387546	695.5651529188106	54.34102000887265	54.34102000887265	1946.5805682274663	54.34102000887265	42.39868929162897	1260.7049486008489	2089.9366875673736	54.34102000887265	538.7051938420701	15.047660220720028	288.51621339713046	373.3816406313507	54.34102000887265	720.052061610261	1028.0814297680092	82.20581019555253	975.7921147954028	1260.7049486008489	1.1625770758992842	54.34102000887265	339.3236292391168	314.0606909916471	292.32991482659344
MOp6b	13971.844761844695	5717.945052861823	8286.75855247133	957.335711643971	9208.434565193787	42415.30396481677	851.2836738338631	2832.358664957318	1083.823144832735	359.02690418761154	1788.2311843155364	22.98857781894841	1976.5226361164816	1619.1482477716936	86.35220880346212	31.49199911009223	1937.715056010836	74.29905922655865	1591.009184892998	3177.188252521906	22.98857781894841	788.5660602877417	1822.062641557901	788.5660602877417	788.5660602877417	1166.12768646801	22.98857781894841	22.98857781894841	3635.0824228202086	22.98857781894841	42.78766793900266	1535.6485860263736	4559.127294750642	22.98857781894841	941.5699245097616	53.62527523510722	1080.8837730152325	1108.4329757540736	22.98857781894841	1662.0867060954483	569.585126163389	21.33330307884648	1830.9301721859724	1535.6485860263736	8.875155517474829	22.98857781894841	89.1027012208366	1020.2714930676912	439.0604903554615
MOs1	2338.682886044854	921.991474377627	1374.930253468386	137.9692246909174	1523.5899766502798	3821.308540629211	107.57829486518489	403.2538642383301	158.9852551679175	72.42299077973082	365.62110410938175	3.0062727438184145	122.40781710900272	434.2894780727741	282.0448592906894	38.67668286196161	226.7756490563223	11.427019965106345	143.74074107164415	289.8904575252872	3.0062727438184145	71.84085472986669	41.20536927734415	71.84085472986669	71.84085472986669	141.46190262761613	3.0062727438184145	3.0062727438184145	84.01564810805624	3.0062727438184145	9.415389399050891	209.3501434911273	756.1641186595906	3.0062727438184145	68.97869858094471	23.123536250920708	85.68336931268122	95.0139230355458	3.0062727438184145	518.7914220943316	951.8782983691468	9.63280693460257	45.0764349501281	209.3501434911273	0.5430576553811379	3.0062727438184145	53.32500497136298	445.8255399326033	103.95510269278024
MOs23	10972.516195503407	4620.507610258358	7237.98012723185	999.0079241798518	10025.93866320709	48172.05700392524	746.68592842796	2598.6206233869043	1191.6568576245	637.6198626411665	2039.0012523800228	33.75397506028136	222.76017871448397	1797.0161949116032	401.7249508841281	343.3012219785902	1715.7415000845149	118.69980939992332	767.8260124725135	1496.3308908952995	33.75397506028136	372.2875421700585	94.6129195469926	372.2875421700585	372.2875421700585	1055.0074911441957	33.75397506028136	33.75397506028136	214.01407026401785	33.75397506028136	69.2409016928258	1601.5495418712972	7482.157872801503	33.75397506028136	778.8779384294079	100.53011101038624	1003.0656766802092	1058.610139599796	33.75397506028136	3957.941727229366	2841.561744523401	57.08686760094318	135.57202681739068	1601.5495418712972	0.3057098601820397	33.75397506028136	425.63117520272937	3415.021769978823	170.91631213947275
MOs5	5087.809604664973	2302.6737568397184	3574.3416581654037	601.2597440996911	5258.742460731324	16947.055355280547	499.4732537064701	1530.252319377375	713.5377416047767	326.3424854033785	840.0523078812994	74.14571486440222	371.7894009494276	380.34649505045815	473.0377029216891	353.934017837366	443.0274339032227	246.4448482980121	509.3415882316369	889.997220187171	74.14571486440222	222.19959787243707	195.01924606155828	222.19959787243707	222.19959787243707	628.1568439093377	74.14571486440222	74.14571486440222	449.546632649239	74.14571486440222	52.74330058967973	241.72066471409457	3142.027539609701	74.14571486440222	982.5639648652284	16.783601763556835	653.2850578047407	779.0153951097038	74.14571486440222	1579.2787106353248	364.9448658271919	90.93078901045074	220.00402754229503	241.72066471409457	0.0	74.14571486440222	652.3365109219704	1013.6264073822751	322.8346151170968
MOs6a	9550.894164072051	3870.322773267653	5622.01210597324	616.8514051775257	5888.409717641056	38768.57479298553	559.7248009116056	1798.458442992605	699.6420700003641	222.70793391158696	1230.04893463781	73.6315744978209	1168.1359604412687	1312.2864533936663	287.2110260894976	169.16708441942015	1338.5167280780242	239.11602142357876	1064.6700759408627	2006.5683342216807	73.6315744978209	501.0700384156518	999.5275146149452	501.0700384156518	501.0700384156518	744.7123887685829	73.6315744978209	73.6315744978209	2030.427629136308	73.6315744978209	46.40585459148534	1161.8370250034466	2710.829484490099	73.6315744978209	720.1655499613565	24.744369433802397	368.25291213137314	482.4317935213877	73.6315744978209	832.7070882914074	861.6235064227831	71.69396660326838	1011.8164372555028	1161.8370250034466	0.7375122769054745	73.6315744978209	441.0028106539884	389.3428833096349	290.20533865738105
MOs6b	12326.717412825888	5015.423100597337	7253.9578520277855	812.152929159335	7807.98890288767	38262.65617092191	731.2916034990175	2408.626182238469	917.4641108570514	291.48368905573034	1561.150698371489	8.572117419587531	1713.8312399419788	1469.9356514388644	37.32139393930867	16.529659652658662	1651.0456618439605	29.95896250593445	1416.7395375637127	2838.3818168445678	8.572117419587531	706.7288972951178	1607.699590947571	706.7288972951178	706.7288972951178	1045.2194114889578	8.572117419587531	8.572117419587531	3218.83091916915	8.572117419587531	12.453033687907649	1384.7370857611888	3725.385643964824	8.572117419587531	851.766224266778	55.656753344737126	930.87316295025	955.1416357205306	8.572117419587531	1129.8129964949428	383.4830680616351	16.97044098868291	1615.0414699796036	1384.7370857611888	8.066956457813538	8.572117419587531	67.93287774959113	682.525446051422	316.6075571200748
MPN	31087.052646173703	15818.336320390785	25980.487061641837	5503.302238576632	41415.178788320896	11185.117600896878	4816.428737218528	12287.842355081972	6685.657564617642	3051.584153440001	5803.637671604177	781.2257773188851	8318.868755337571	4671.763607886179	1642.2522822559802	2666.8706920325767	672.6185614958199	2917.4528080957957	1151.7104575298952	797.1741806484836	781.2257773188851	189.7533181018709	3118.41901355288	189.7533181018709	189.7533181018709	1595.6572664718008	781.2257773188851	781.2257773188851	5166.000322105996	781.2257773188851	5769.349455415074	570.723024716154	11826.280280436937	781.2257773188851	10068.230361167833	40.66550667848486	1490.6680680763343	7911.834050256079	781.2257773188851	11568.973809964247	163.0476204616975	2295.1019045561184	5025.220190012264	570.723024716154	114.9991129431509	781.2257773188851	9526.335326164462	8743.19539348783	961.8089074268888
MPO	17135.547664176123	9595.767128849007	16869.57164932743	4052.7360096790617	28862.128850585785	8589.943990075215	3529.695493527448	8219.274730262621	5018.18675004826	2453.941996889893	4092.8027043850575	754.5451200705359	5987.329032631131	745.6916311169063	122.18495689205264	656.5046266568339	103.2035556119682	2981.175970501119	783.2748844843771	58.90096233442096	754.5451200705359	14.693419426052449	1567.2606791866583	14.693419426052449	14.693419426052449	1106.6538004920867	754.5451200705359	754.5451200705359	2372.8715362774374	754.5451200705359	3802.2097757757992	54.73457638329732	4798.971677292826	754.5451200705359	7464.538767524209	1.781984822935272	1094.5985255032188	6392.63291237595	754.5451200705359	7745.002604367804	21.298013010303936	2870.162441157634	3414.831692022935	54.73457638329732	476.5360036301314	754.5451200705359	7202.613322279472	4997.281834638773	804.3232432729927
MPT	17251.447543140748	10008.60026583378	17916.606535021463	4472.656211616341	31438.93974134529	14346.0984215026	3891.400821064967	8897.78712328526	5557.9723127922125	2751.8875929028954	4404.1090418232725	833.2858441271479	7065.415230480777	316.2073603723336	148.367754428032	260.98254233146463	55.49198651037075	3586.898603200143	833.2858441271479	50.09170047692101	833.2858441271479	0.0	719.444457813297	0.0	0.0	1488.682023004818	833.2858441271479	833.2858441271479	1563.4700426709792	833.2858441271479	3941.2943295898617	0.0	1357.2304456044778	833.2858441271479	6577.602107619302	0.0	1488.682023004818	6721.566815597727	833.2858441271479	8085.0514697984545	0.0	4348.164283274269	3761.43321513653	0.0	2022.9583726345104	833.2858441271479	7792.615064525568	4723.404774498004	870.4921997429755
MRN	5003.903503989603	2996.7215293143586	5496.273930738887	1415.072688322358	9973.52420199067	4149.8521388771305	1214.9900522816251	2760.748753459909	1766.8858936428103	903.7090466815804	1417.9507731699196	262.60003421828526	2048.401799079112	32.317057256211	8.992355211390223	37.375178883124256	8.750440732998422	1152.9606373183908	266.2976695761936	50.51467531750192	262.60003421828526	2.39836338387117	75.72728723200765	2.39836338387117	2.39836338387117	223.02695611096755	262.60003421828526	262.60003421828526	341.07321168301456	262.60003421828526	1142.8054761903156	2.029902526812231	205.90294811866497	262.60003421828526	2392.7700886060925	0.0	224.97908085228303	2230.4785406206097	262.60003421828526	2489.553951511259	0.980378038825506	1433.462330123335	1125.2577590135872	2.029902526812231	795.4719105030418	262.60003421828526	2385.0590877806017	1497.6498370750994	267.60051598703336
MS	16492.169693729138	9540.104624166892	17055.062678079343	4251.688294229812	30176.79015895215	4047.63353700466	3677.254784434137	8519.094806867903	5279.862707168242	2630.782335672412	4220.658942675101	800.3972751434989	6626.144894658586	182.8459597026768	53.059056207769736	481.88467194816735	17.832036624188664	3501.515330754049	809.9346679421564	21.149259366084078	800.3972751434989	4.768696399328651	610.3410756693838	4.768696399328651	4.768696399328651	1784.5040521558878	800.3972751434989	800.3972751434989	1354.7102801733622	800.3972751434989	3656.621212031385	9.259751759303995	1772.7412247030811	800.3972751434989	7244.232906217758	7.609723338796591	1786.3688848730408	5880.866763530347	800.3972751434989	7485.58408283311	6.0753504946492445	4368.096629745849	3512.9925770698724	9.259751759303995	1856.5478593286816	800.3972751434989	7137.17517141338	4508.112866520193	815.9847897803509
MT	5769.639592699352	3487.613126847703	6419.547753903904	1667.6669775147984	11732.426352431548	4312.798842399539	1431.1325637593193	3246.347094681381	2083.18920348355	1067.5788656929103	1658.4916724670284	306.9138366333741	2457.206975215923	0.0	0.0	35.73168343391726	0.0	1372.1793439917824	306.9138366333741	0.0	306.9138366333741	0.0	0.0	0.0	0.0	165.4168833743726	306.9138366333741	306.9138366333741	306.9138366333741	306.9138366333741	1381.1122648502655	0.0	0.0	306.9138366333741	2762.224529700542	0.0	165.4168833743726	2638.1618671697656	306.9138366333741	2848.9356473105404	0.0	1805.7513363664368	1381.1122648502655	0.0	1050.2850448845838	306.9138366333741	2753.291608842068	1738.8773109356266	306.9138366333741
MV	7052.493447404004	4163.65339958836	7569.272291992787	1923.4328645958683	13606.869055560648	4191.59865298616	1654.1270124794594	3786.377893420654	2397.4804239794	1217.4009708833794	1931.0291146690824	350.9143694441523	2593.2875874128104	12.13502442721036	27.165784781260363	22.721519014651868	8.499591594363148	1568.96827754604	355.9132961938991	169.8820159905651	350.9143694441523	2.4994633748733714	30.194534330565386	2.4994633748733714	2.4994633748733714	614.4618631395344	350.9143694441523	350.9143694441523	381.5204282172923	350.9143694441523	1511.1059539519897	1.6432066817207094	35.69488054406239	350.9143694441523	3143.750997879707	2.738677802867851	614.7875179385026	2708.115521971956	350.9143694441523	3290.23819223675	3.8926083129583104	2062.42954235356	1509.0998071005374	1.6432066817207094	1645.4144384812216	350.9143694441523	3180.8748587572118	1734.6810534788185	359.6193618737305
MYunassigned	4117.15598514294	2324.114994583524	4171.779974961838	1008.328141715231	7209.608250111445	3036.620662287913	867.3683477710744	1993.360312048948	1255.872435797198	636.04838210805	1074.2698285699144	176.39459349461148	1512.7530886596048	252.563956279698	157.3938588108593	16.783684150422815	69.72606012436776	786.8482027043324	220.46524664889225	231.86044484389436	176.39459349461148	22.03532657714028	24.133396508681884	22.03532657714028	22.03532657714028	152.63370020733532	176.39459349461148	176.39459349461148	203.5417985618517	176.39459349461148	784.5793058901354	57.72458917365614	237.7922751707586	176.39459349461148	1569.6943006987058	121.41553309152624	132.45712671618773	1502.5537791780607	176.39459349461148	1732.9795469571911	277.2919306895907	1007.6728404959152	782.6829975024134	57.72458917365614	590.4652387208746	176.39459349461148	1643.4410229534144	1033.7708900500254	253.33622726568623
NB	8857.422400590083	4862.458336247792	8359.690171922899	1978.7253757723267	14631.364785444992	6128.354202684981	1697.6827586048012	4216.617830542391	2431.281727117207	1186.1553198572185	1986.9108218484769	311.4754591278634	2909.982936138159	1349.59194106634	13.009803933537404	421.1541652575726	46.1783394457564	1238.8934394470618	563.8720969736967	530.8119168413428	311.4754591278634	130.57684272305602	552.6556607735324	130.57684272305602	130.57684272305602	524.8576622189662	311.4754591278634	311.4754591278634	1154.204245776177	311.4754591278634	1798.438395449328	42.804253812977066	1388.6632289189995	311.4754591278634	3721.484574178299	8.504545949101425	642.3768206697222	2999.4874585446387	311.4754591278634	3919.786928926004	25.51363784730465	1191.9940916107162	1732.6398428886057	42.804253812977066	675.9035447366049	311.4754591278634	3145.926895590724	2790.282073606488	345.2163154556563
ND	6730.773606067954	4108.488428147538	7673.282388072831	2011.3549796617613	14367.815617063963	5041.512769109238	1697.4094587840632	3891.711968504014	2519.388532770693	1330.0126270954777	2076.681515059539	385.1889734168431	2346.0399857354696	0.0	0.0	0.0	0.0	1730.6642457488238	385.1889734168431	16.116807762375085	385.1889734168431	0.0	0.0	0.0	0.0	814.5588623357656	385.1889734168431	385.1889734168431	385.1889734168431	385.1889734168431	1223.1023797493267	0.0	211.48824436328064	385.1889734168431	3466.7007607517967	0.0	814.5588623357656	2855.7816139999663	385.1889734168431	3574.656872364233	0.0	2300.3893019929383	1223.1023797493267	0.0	1469.4117642218955	385.1889734168431	3466.700760751802	2081.9293758428767	385.1889734168431
NDB	13682.42039980947	7749.857914874064	13622.681638601322	3326.4364486471845	23809.29991045745	2892.7608311466265	2884.7628256409994	6807.8318156193245	4113.860020089174	2016.5207658900651	3282.509980090121	626.8702963436617	5204.171420353303	228.58291798132532	171.33998378463346	775.0371450685622	85.70207827246489	2745.426801534404	666.6308021889339	92.99314101025765	626.8702963436617	20.846217928819875	576.7816444564965	20.846217928819875	20.846217928819875	1670.4841599345111	626.8702963436617	626.8702963436617	1191.458698477639	626.8702963436617	2884.598707925325	24.908108267261937	1836.1597590164224	626.8702963436617	5739.40949599862	13.139521661980703	1680.5613481736043	4510.439036073706	626.8702963436617	5956.655251170264	65.84245105175006	3420.169641413846	2788.1070480323124	24.908108267261937	1254.779546196232	626.8702963436617	5594.400930290053	3505.8409569961736	692.7372517885334
NI	11924.7595530085	7162.732453311259	13149.695957706715	3389.4748946267664	23652.863301673777	9866.368697771792	2928.6649046581574	6567.203882311645	4234.487007532814	2150.834215780528	3365.5052597160466	619.5733132715523	5326.745167800408	0.0	0.0	8.560657180781972	0.0	2747.285920655892	619.5733132715523	10.314134389979683	619.5733132715523	0.0	39.26893353512997	0.0	0.0	321.0722705235301	619.5733132715523	619.5733132715523	652.2974245508282	619.5733132715523	2752.643285638164	0.0	86.32450637776581	619.5733132715523	5576.159819444348	0.0	321.0722705235301	5335.355616551705	619.5733132715523	5717.728785330302	0.0	3554.2639233644923	2742.826052254381	0.0	2360.507565753844	619.5733132715523	5574.019655149162	3371.460578094156	619.5733132715523
NLL	6704.914253474191	3925.754456540613	7080.635427800178	1784.5868117856394	12581.35130376136	5570.099605519126	1543.9581651563556	3532.57558779748	2220.8767956580064	1113.208614373939	1771.341903855934	283.6912384054205	2794.247789966502	1521.0765829979098	13.869927267791894	11.797642830623	5.331768669464033	1077.381509092456	287.7923593282048	1391.3663217761004	283.6912384054205	2.565193893597944	21.554814886826524	2.565193893597944	2.565193893597944	168.65345260199484	283.6912384054205	283.6912384054205	308.8501170477785	283.6912384054205	1411.8526757180528	0.0	867.7966344118511	283.6912384054205	2561.262206077316	194.58838727877497	169.06413614207685	2510.0994903924043	283.6912384054205	2212.099379291599	0.0	893.1181468844153	1410.9071125542323	0.0	1694.0067901925488	283.6912384054205	2861.661474865141	1792.509039011801	289.0230070748845
NLOT1	682.1455873140561	330.70790183676627	538.4300363130619	105.10256377893673	840.3855742852019	729.9067575367741	89.11198144310151	241.230470502143	127.3804038968701	60.546262571699394	129.2705412570759	13.794331985794749	180.6603047862332	128.0707424369152	37.68060500422445	37.16363990966929	34.53513847410471	50.46415602364194	30.87254265356709	34.48922934866551	13.794331985794749	8.539105333885985	24.99492774947338	8.539105333885985	8.539105333885985	47.46417369682405	13.794331985794749	13.794331985794749	60.62371046442755	13.794331985794749	88.38599528108917	33.0438906019452	134.73126577413947	13.794331985794749	171.36968067756882	4.659312183686938	47.12802507930758	166.68390340898745	13.794331985794749	256.205086343311	74.56828593210504	36.32464026502398	103.96572460351264	33.0438906019452	14.920021317268407	13.794331985794749	186.639860117689	180.57388828643727	28.706810707389607
NLOT2	4141.967169328748	1685.6331506839244	2431.8939804296674	269.62322190217554	2507.294450834293	11186.244670173262	251.30605353674773	789.8559228660896	304.4076503351295	87.88602523133166	507.16622178591297	19.857412199911213	758.5172237150254	247.27537724044785	42.04031909717749	19.185853746299596	755.3407628802784	85.00944976435308	430.716777059627	844.3706467230976	19.857412199911213	211.0926616807677	488.8275754992298	211.0926616807677	211.0926616807677	242.3403360377933	19.857412199911213	19.857412199911213	990.9482131092872	19.857412199911213	78.54655333321715	63.12833273126089	1692.71427529134	19.857412199911213	221.3719141944971	0.0	55.51085276369259	187.0082450371253	19.857412199911213	948.1904318970056	113.65271113178495	90.98636547484816	549.0501477835005	63.12833273126089	31.13722990292698	19.857412199911213	209.66275021768945	174.31664271716346	741.3137095046151
NLOT3	7499.530083118226	3277.872887210725	4999.220075471556	748.8424978192209	6405.929939820895	13255.58400253531	656.7431851713296	1906.5838340343996	883.4630801273487	361.3404772641245	1126.00354485468	81.00196043005558	1381.7167568381924	700.3108924311302	219.09508306597613	226.4312545354433	761.3626513125498	326.19814695860435	555.8575151073707	972.3317171872392	81.00196043005558	242.3916940906955	624.5354296375567	242.3916940906955	242.3916940906955	526.603207281923	81.00196043005558	81.00196043005558	1295.3317279349676	81.00196043005558	586.7276485058112	224.74813164355544	2590.795422690247	81.00196043005558	1234.251956230094	38.709171541939725	423.6248247830789	913.8382677148118	81.00196043005558	2060.096836173731	1144.1272178584331	285.3558682257026	982.0051301011284	224.74813164355544	51.14592310529823	81.00196043005558	906.025831562821	972.5718562943912	815.9551345770063
NOD	118191.44867563476	50487.74102643272	81664.5421414029	11680.889874146224	106132.00539626082	266473.39794781787	9312.838531307409	26718.59885648151	14254.485699763514	7515.242994073237	23442.663478887825	234.75904741246697	22666.54649324465	48966.40485064037	3993.0696912424314	3081.216764617187	18744.97338664572	1022.8303822990044	763.441220000189	29834.70363974776	234.75904741246697	264.3410862938558	577.9073760454797	264.3410862938558	264.3410862938558	1386.1474831597725	234.75904741246697	234.75904741246697	1266.2379307989197	234.75904741246697	2640.7132493024533	16273.144484451028	80758.26891902	234.75904741246697	1911.4949825617743	26846.482732141856	1252.3939637370518	3762.347863992375	234.75904741246697	28749.859169328152	12949.40095864398	1184.521454302956	3036.5117819844627	16273.144484451028	2818.6132466932154	234.75904741246697	6099.162040694348	2350.048138085144	21013.87549461463
NODgranularlayer	103803.5566250775	43742.56419029186	71306.99438727055	9794.846800813257	90598.77757974395	259962.04728139	7674.312668949617	21919.053112057085	12026.814904555593	6584.470339348178	21303.80694927081	142.84831935873677	21660.415425008825	48323.668917855575	1327.9804339500497	703.6623719036126	18559.06168583404	618.8415305454805	522.2713004873165	27327.38481125051	142.84831935873677	189.71149056428504	401.5462547322704	189.71149056428504	189.71149056428504	370.1551757327368	142.84831935873677	142.84831935873677	838.5027987937776	142.84831935873677	665.2403136001776	16107.889639285091	80681.65725772441	142.84831935873677	1247.9253593885092	26846.482732141856	301.0493601067012	1235.6074205401455	142.84831935873677	21958.697284091853	12123.126732814297	671.4947839336928	932.988662895976	16107.889639285091	241.6572251210075	142.84831935873677	1854.021124525142	870.3592898588778	20715.39621010348
NODmolecularlayer	13309.205713732392	6077.220410835531	9099.288846755284	1551.861154983427	13137.02199160814	6568.929502665255	1358.3141348355246	4154.922896298894	1808.592756890714	707.0102239624462	1792.7856478493889	51.6927794807555	583.7124596343143	642.7359327847911	2665.0892572923804	2377.5543927135745	185.91170081167724	223.0080831751227	200.95197093989785	1190.6723633832598	51.6927794807555	74.62959572957081	182.0112798840996	74.62959572957081	74.62959572957081	1047.9778786255924	51.6927794807555	51.6927794807555	392.2256489079089	51.6927794807555	1801.4977074542653	165.25484516593596	76.611661295595	51.6927794807555	301.6080860164618	0.0	983.3301748289072	2140.789727896506	51.6927794807555	6415.286893806337	826.2742258296847	271.71897893139413	1928.135351197754	165.25484516593596	2309.536266278765	51.6927794807555	3029.041257760375	1278.599105361375	258.26133593817593
NODpurkinjelayer	1295.246375875367	795.6350001527235	1489.6821861415508	393.3260709566951	2828.528385509745	0.0	329.96688624316823	764.1580176197714	492.6177575298451	261.94255785982904	406.31975622131097	51.63898113088146	464.75083017797215	0.0	0.0	0.0	0.0	232.37541508898383	51.63898113088146	1318.8889514299965	51.63898113088146	0.0	0.0	0.0	0.0	5.604432264312733	51.63898113088146	51.63898113088146	51.63898113088146	51.63898113088146	225.36987475859297	0.0	0.0	51.63898113088146	464.75083017797	0.0	5.604432264312733	460.5475059797376	51.63898113088146	481.96382388826646	0.0	309.83388678531304	225.36987475859297	0.0	309.8338867853123	51.63898113088146	1318.888951429997	258.1949056544272	51.63898113088146
NOT	10706.111956182243	5960.158269809629	10376.303961777898	2488.049450979779	18053.69172801232	6048.6409230543495	2148.930126373817	5171.586238198362	3069.468413779306	1501.9572502049184	2493.295115331553	428.32080174311847	3966.810924904102	534.1088131602104	318.82480829798016	708.5625405745355	61.284441388330144	1728.5770323808124	452.99639805994144	72.64001372683822	428.32080174311847	12.337798158411228	314.83427789799833	12.337798158411228	12.337798158411228	1086.3665022919172	428.32080174311847	428.32080174311847	889.5887113891288	428.32080174311847	2270.6384811129	26.767444550034647	1783.8475895105214	428.32080174311847	3706.689698260728	0.0	1087.7735939400625	3516.335592196927	428.32080174311847	4595.709528599688	45.150035100171806	1677.9705043445233	2195.520775981933	26.767444550034647	1480.947682390119	428.32080174311847	4252.466303121764	2993.481501295308	455.5721590765892
NPC	9468.435149655228	5543.04926713165	10020.203090931496	2526.9023071783104	17943.82431805959	7338.001690809137	2173.2841956086536	5009.437080657812	3145.7537475651898	1591.3209923433335	2539.6150359040566	487.6740219829096	3722.871574411271	195.7882982003058	83.96085298205548	107.03314413530217	82.55414739945529	1956.0701764015623	489.5835649678592	3.819085969899308	487.6740219829096	0.9547714924747688	419.6822301429179	0.9547714924747688	0.9547714924747688	704.6663599130185	487.6740219829096	487.6740219829096	902.118699593284	487.6740219829096	2277.617053149517	4.978524085183367	927.1602037983124	487.6740219829096	4529.345253141572	0.0	703.7115884205438	3953.309765068368	487.6740219829096	4597.36071658351	0.0	1958.7161251716989	2172.696495613784	4.978524085183367	817.434484547554	487.6740219829096	4482.006395145683	2961.739746878029	523.8234634574648
NR	7567.674616904269	4509.146428149238	8192.97741155375	2099.6239679888117	14666.506541649736	5110.071769206852	1821.0346965754336	4118.57083815312	2616.4436786207098	1312.228692677062	2048.5224677711453	384.44623960293006	3460.016156426601	0.0	0.0	0.0	0.0	1710.6953366881908	384.44623960293006	115.87644915057248	384.44623960293006	0.0	0.0	0.0	0.0	615.4180885637757	384.44623960293006	384.44623960293006	384.44623960293006	384.44623960293006	1730.008078213293	0.0	0.0	384.44623960293006	3460.016156426601	0.0	615.4180885637757	2998.4525900037643	384.44623960293006	3581.5590383247177	0.0	2229.4264715173417	1730.008078213293	0.0	1408.6785507530435	384.44623960293006	3460.0161564266045	2027.925032194136	384.44623960293006
NTB	7624.201932731218	4441.2063928075095	7845.842060900431	1982.4972939653803	14173.477164247495	6528.996212728152	1713.7956298232343	4075.576210927773	2450.573055127252	1204.853186465834	1869.9744810309685	162.04272032211117	3261.87910429352	3673.62107041186	0.0	0.0	0.0	698.3498724276	162.04272032211117	1746.2699042736258	162.04272032211117	0.0	2.6190020705210157	0.0	0.0	19.84594174815852	162.04272032211117	162.04272032211117	164.22522204754537	162.04272032211117	1632.2490531820144	0.0	3634.140834230776	162.04272032211117	1465.5911926781737	1211.3802780769108	19.84594174815852	1450.706736367058	162.04272032211117	1503.4759064562593	0.0	834.4734262867936	1631.5943026643845	0.0	1524.3816674453951	162.04272032211117	3282.6616097935566	2776.2360250195734	162.04272032211117
NTS	11819.735655813078	7058.337320623028	12896.184273931172	3306.833089618922	23067.09929584503	9751.55737084354	2864.129466249356	6433.588608465869	4127.279228267441	2083.5959006664366	3268.8532359715305	601.120251926683	5320.193587626934	3.8388222202264735	12.232892324467572	27.69268942256751	0.0	2696.820584707346	601.120251926683	48.33715460815004	601.120251926683	0.0	187.03951033352	0.0	0.0	437.6481235922339	601.120251926683	601.120251926683	784.9785622317554	601.120251926683	2756.216181836141	0.0	146.9204254711805	601.120251926683	5469.853251218028	0.0	437.6481235922339	5202.937278381718	601.120251926683	5764.812403021907	0.0	3329.358422443772	2709.45630425276	0.0	1995.307303350489	601.120251926683	5529.880461187227	3421.850764947655	601.120251926683
OLFunassigned	10693.648182148392	4883.39664924786	7962.330169491275	1373.7077453997586	11835.83873760502	16350.579432395183	1110.1380052662976	3175.8157861686927	1670.4234693562528	857.0011880464123	2144.508675065997	105.72204426793084	1217.0687170425929	2152.371316248076	450.3812127373224	288.3887983771219	1091.1478095280695	392.4962004767801	642.9450410699226	1752.3078585152705	105.72204426793084	287.16875645921937	252.50710851672997	287.16875645921937	287.16875645921937	715.5237894243171	105.72204426793084	105.72204426793084	576.1077002464655	105.72204426793084	452.0831940043546	801.0227215610922	5029.72767120533	105.72204426793084	1553.6880576120907	1142.202672595807	599.5898959739479	1213.3760786798707	105.72204426793084	2379.909240919286	3060.437805831524	281.13593040077626	626.6211204750379	801.0227215610922	516.5561263679105	105.72204426793084	1215.6845745980895	1131.288845026526	655.2769086070575
OP	9111.613991953109	5284.810594501584	9473.280549794745	2368.722148084131	16852.88869870425	4385.150801676626	2042.644038161229	4740.734433569601	2943.047144972769	1474.7281037000869	2363.211323746998	451.499650572334	3739.5675108476257	0.0	34.27463043471514	101.28371403775054	59.54199943902629	1861.614537230119	451.499650572334	0.0	451.499650572334	0.0	283.1548832438432	0.0	0.0	1053.9213057046688	451.499650572334	451.499650572334	716.891253424478	451.499650572334	2069.5859706242463	0.0	1252.2671777406113	451.499650572334	4038.043950733506	0.0	1053.9213057046688	3338.448572839583	451.499650572334	4228.762628684826	0.0	2028.4623420522169	1998.7972498132835	0.0	1171.131695788391	451.499650572334	4108.13857433329	2563.5400260072915	474.6548725763997
ORBl1	5333.214725702664	2152.0107740860512	3359.089175549952	392.2259709926679	4171.719155971035	19590.920027916	286.75456029388056	1022.2525169813196	468.5904059468671	258.2002806071768	990.6381149691704	15.110233477267542	134.66662539994968	976.158073231231	251.07402221648232	131.37391165722252	868.6943660440242	51.93721903330397	242.8491701563118	467.18928420167794	15.110233477267542	115.98122066919952	49.20118471965745	115.98122066919952	115.98122066919952	413.07658783789634	15.110233477267542	15.110233477267542	111.5444928304616	15.110233477267542	27.944892111352104	813.6667678191852	2929.81567790586	15.110233477267542	246.2402839447708	45.70162134820081	355.59239424237126	380.8404602259369	15.110233477267542	1599.2838049978511	2041.8909235670549	26.426074405996054	66.20596285765406	813.6667678191852	0.0	15.110233477267542	180.94282133231536	1477.3591333029165	107.0123065765204
ORBl23	14744.238798184406	6476.051252839872	10209.90832829514	1597.2043381199169	14778.37995649426	60016.11319459771	1259.6906640774566	4015.346224338607	1910.925378141914	964.9557540864116	2699.1755274059474	185.10839338188737	490.9705830945777	1764.4898989628737	722.580251293171	632.3354637926334	1833.785599067386	563.4889193747031	1322.2321827435806	2313.3619325389864	185.10839338188737	576.6189980041145	232.99883203849708	576.6189980041145	576.6189980041145	1695.7521208493706	185.10839338188737	185.10839338188737	639.6706210277199	185.10839338188737	555.5036990457756	1568.9412162204426	6583.322491170917	185.10839338188737	2699.4125123765216	96.40316731449232	1740.319910404434	2104.440962480744	185.10839338188737	4639.02557965977	3669.032924072684	32.654956916071704	769.1733364866631	1568.9412162204426	0.0	185.10839338188737	1752.714236993265	3822.7560639795056	420.9580664657058
ORBl5	5107.494420383267	2275.405651507512	3452.504544061527	548.212413860711	4646.906678478765	14566.364977054673	480.917593008919	1417.674522867526	644.3125872360249	259.49516760240294	741.0445134462273	82.1078330617247	376.1682152128799	356.4531064564811	455.39099629030767	510.2567467812016	445.5232790328373	259.4332632007834	468.3702689721768	789.3829407358542	82.1078330617247	197.1035971975616	208.22929867854705	197.1035971975616	197.1035971975616	578.7720117056333	82.1078330617247	82.1078330617247	486.05188638919753	82.1078330617247	31.85027554643423	254.3565269348768	2834.2763777996392	82.1078330617247	1107.155386731043	13.559727238191009	551.8226028262444	625.0678671553871	82.1078330617247	1216.4045567966148	322.17300326614327	52.439056062376544	226.4426339420168	254.3565269348768	0.0	82.1078330617247	670.2628937714541	518.8434806701988	324.2373183196496
ORBl6a	11709.554801794502	4853.077073790783	6971.853317476657	839.6682325454701	7651.963694264336	50728.88417453305	779.7247574261676	2473.1858401730087	946.936201823416	274.47941367517734	1379.0138030057567	75.86642037513477	1379.878428006352	1132.2698509084364	550.7880388586723	345.6969377778761	1256.1752145054486	260.9169506157849	1520.8245830232725	2909.971172885792	75.86642037513477	726.5621743786203	1097.1741050039368	726.5621743786203	726.5621743786203	1056.4436311387112	75.86642037513477	75.86642037513477	2221.650470594136	75.86642037513477	91.19193866184668	987.6569366177616	5297.0836397295125	75.86642037513477	1000.513777256946	37.43376609121109	522.1471250800786	650.8421734836414	75.86642037513477	1087.2126532112109	938.669606803122	133.27075796148233	1124.2364393462028	987.6569366177616	1.129299162001358	75.86642037513477	520.6313001290298	311.60171627124186	340.0422052792536
ORBl6b	12432.45384683065	5166.4601095880125	7518.280601354102	921.0340358704397	8313.878326476131	53883.33726051723	846.5283250953072	2618.272485023413	1050.5012143325202	333.4400676992752	1554.9626405207173	115.5758201926022	1139.7147862300942	1328.002132178918	519.207561363634	250.3699590140052	1565.884871079406	383.6362340491055	1661.101966464844	3153.3351371472136	115.5758201926022	788.3337842867828	990.165390054492	788.3337842867828	788.3337842867828	1134.8415384126306	115.5758201926022	115.5758201926022	1987.9775805608392	115.5758201926022	111.01976913107616	1328.002132178918	5339.161555005749	115.5758201926022	1363.8358759691012	0.0	640.3378079149813	722.7336933804341	115.5758201926022	1184.9515917691404	1366.9621524711204	147.63509388514578	1019.5855859591752	1328.002132178918	0.0	115.5758201926022	320.3596511068496	432.6375067364072	256.73322594206365
ORBm1	2389.596973434525	1034.0153642824955	1652.4010412514715	249.7269729991253	2399.530974907668	5142.691281315811	188.4547711159177	619.8885285107734	300.917598850609	163.65345358617068	470.7790404418463	7.753959613839231	163.37767013277764	465.0621455797223	210.0107876523441	58.973627815950536	215.8877144121079	29.556387871124457	118.43674660792438	274.42729016922823	7.753959613839231	56.26599844481834	59.20942878063408	56.26599844481834	56.26599844481834	138.51611106706773	7.753959613839231	7.753959613839231	125.2525905708417	7.753959613839231	22.604940989840223	194.09482699354285	1526.1160940429402	7.753959613839231	372.7853798405679	144.75761249137625	108.95866247691995	137.05856626852812	7.753959613839231	682.4764477668282	751.9443579872177	25.178036118422767	71.47668438283698	194.09482699354285	75.63450391638435	7.753959613839231	116.73555882140036	566.182605312974	112.24672188094053
ORBm23	12633.802484497442	5770.724158012914	9300.7889556799	1627.505921583411	14843.864378623492	61502.13600213817	1255.3663040534093	4001.407877847464	1961.372806604864	1039.8733875728756	2522.791571966769	150.25769161103435	727.5691953143099	1305.7128303299048	514.5561021858556	324.8927047330384	1201.044916281126	463.674701905982	983.287169578996	1727.3365263698158	150.25769161103435	430.68302419707766	426.388675365512	430.68302419707766	430.68302419707766	1535.1002889034835	150.25769161103435	150.25769161103435	983.0368222682632	150.25769161103435	581.7521924466535	880.5877250539171	8514.876762006399	150.25769161103435	3314.1619748510966	64.46201414040137	1554.6970850760365	1922.306098692691	150.25769161103435	5702.175868134983	2678.579726010553	51.60650829144919	960.9653227173008	880.5877250539171	1.9786173055412024	150.25769161103435	1421.0512520225836	4522.781803765847	505.7138579230324
ORBm5	6282.986810362081	2872.456139464626	4472.37083960103	758.6246488723827	6096.510807823973	18960.118396314057	672.7208051945893	1831.4853629799843	905.019281177585	378.69310828816464	984.4631240602462	137.36071561339887	531.6559584413174	292.65021212661816	590.7491877185113	400.2752582275117	444.8014390199224	418.4523490124709	543.8631426382894	956.286467845351	137.36071561339887	238.81154021782933	318.83347204446187	238.81154021782933	238.81154021782933	758.8266548630202	137.36071561339887	137.36071561339887	751.0594031262918	137.36071561339887	64.3373948267052	197.9440643670901	4497.644535010642	137.36071561339887	1750.579697903857	14.564297636062417	764.9108373547417	948.5435089598542	137.36071561339887	1616.7169350815866	134.51688508631062	25.48080868900572	342.15031165384244	197.9440643670901	1.3160482736862031	137.36071561339887	928.8189723249764	393.5643386571199	465.7142236511224
ORBm6a	17966.966610188058	7651.619766449328	11074.276987693876	1489.0297797807348	12931.836000311225	71354.23341158972	1384.219400097232	4231.787963667763	1696.1495940437242	519.0500082094479	2108.311407602731	148.22612442602488	2636.898807853834	1004.7318587294518	772.1770976789286	412.2954348615784	1253.266057199167	468.836886467801	2270.540220485166	4316.970087400628	148.22612442602488	1078.463727215744	2190.005822347938	1078.463727215744	1078.463727215744	1538.726734767269	148.22612442602488	148.22612442602488	4394.755221040318	148.22612442602488	222.7009774018365	810.2118809523889	10076.616788025123	148.22612442602488	2740.878480516137	43.61249952552304	765.4310636634564	965.1716847703822	148.22612442602488	2815.643995358704	843.5060602844827	96.63405275884014	2288.167044529068	810.2118809523889	16.47261394228461	148.22612442602488	704.0230146583764	395.3182425236653	642.3850173649702
ORBm6b	9356.995123316774	4050.537029742686	5949.3338489269045	857.280604271479	7484.231220984759	45089.52519599108	770.1066051824325	2379.2368979953853	986.849217368822	346.3112252837198	1186.8062133943488	22.838588625164306	1053.6825261762258	797.083427180006	205.5472976264893	0.0	899.8570759932509	68.51576587549508	1402.2156818491555	2758.7541864480104	22.838588625164306	689.6885466119832	1036.5535847073515	689.6885466119832	689.6885466119832	942.6857413067058	22.838588625164306	22.838588625164306	2016.010697851823	22.838588625164306	102.77364881324384	797.083427180006	4409.136069200105	22.838588625164306	2477.9660962130697	0.0	613.5291099434268	613.5291099434268	22.838588625164306	2576.24706726731	338.17764302783814	0.0	1053.682526176226	797.083427180006	0.0	22.838588625164306	0.0	577.3470378875463	62.8061187192038
ORBvl1	2660.4924022463742	1078.977488523953	1660.721673044418	196.09797132014668	2062.004403523029	4723.183169678041	147.40786774358344	527.4907347134007	231.8558922834021	120.20594550307032	466.7963858279044	5.929587370839024	181.57547090796567	510.1244580041573	255.2302334911604	57.04475793995939	282.4409319437821	22.52167718279105	109.33406797725496	256.63398167232856	5.929587370839024	53.552123719576656	81.28640394024019	53.552123719576656	53.552123719576656	113.4114092909227	5.929587370839024	5.929587370839024	168.50239525132216	5.929587370839024	16.61898721481637	263.12781709608413	1306.7323219914615	5.929587370839024	88.67145728484316	98.93016745125944	75.6482429047455	92.67021235826556	5.929587370839024	691.291359487285	914.3464941940744	18.931660281092228	90.01478639836333	263.12781709608413	35.7281459789894	5.929587370839024	94.97906398699848	564.1677711664133	115.3419831533514
ORBvl23	16720.705642778106	7198.589151049136	11350.09450724712	1686.7024047604052	16438.624957443582	74709.69615339323	1273.5333098612523	4325.776460758619	2016.9163252954625	1073.5969359692283	3153.418109602656	135.0406306936384	861.0635982593056	2267.7900734938617	639.634794599568	620.3744782121644	2234.488479028173	422.0340239532474	1008.0559467276694	1801.250654043503	135.0406306936384	448.2744479560913	600.907310494591	448.2744479560913	448.2744479560913	1484.4158718765898	135.0406306936384	135.0406306936384	1319.5185004286393	135.0406306936384	422.4642873533103	1988.5297739243883	11513.785005387474	135.0406306936384	1928.2289189365447	101.3474211442331	1421.8697768850243	1706.3379481637444	135.0406306936384	6309.4302078803685	3409.038892511974	64.54709897961322	973.0941666438068	1988.5297739243883	6.7094366863316885	135.0406306936384	1392.828106047466	5380.597356075514	398.9806933546592
ORBvl5	6307.263803875573	2888.941322003473	4448.676942923388	762.1204195526826	6278.031609141419	17147.4899523531	667.2684353615043	1909.433531868368	902.7334705079562	376.0780861016973	955.7018416857778	120.21492197738564	397.9614537597846	329.3270588550265	583.0258829313291	699.8965057019496	453.6105034685783	367.871217378269	525.8943834095867	850.499292375305	120.21492197738564	212.30502737893875	206.4400376746259	212.30502737893875	212.30502737893875	797.0536465587222	120.21492197738564	120.21492197738564	520.0475953017245	120.21492197738564	84.73175587813284	222.3094574018582	4015.938308013215	120.21492197738564	1641.3857055971932	17.90856003334554	830.291281726703	936.2061295850484	120.21492197738564	1669.2651874341227	286.87972315950685	28.905805784361657	259.8145079639136	222.3094574018582	2.9049534710676403	120.21492197738564	952.4701872852194	669.9480981626698	395.4642279235306
ORBvl6a	11807.039651604611	4907.809391293914	6990.845479797928	849.0352129633727	7716.783455257421	52405.39071842902	795.1323723258574	2550.277086402451	951.005681811667	257.84377833408644	1323.838943269674	80.5909895784993	1520.8585540557824	972.607223521324	510.0664488063376	313.9853028167034	1137.816539556242	269.48835826289013	1609.3576950746124	3080.2495128938112	80.5909895784993	769.5911215824469	1269.75834688643	769.5911215824469	769.5911215824469	1065.00271655977	80.5909895784993	80.5909895784993	2573.3331473389994	80.5909895784993	77.17878720357656	880.5563488935633	5812.017778370382	80.5909895784993	859.2154599750068	26.390371895157237	486.60652160893375	590.2346302386482	80.5909895784993	970.8160307592618	560.878835027331	110.86155810953076	1293.1440378151008	880.5563488935633	4.715926882520677	80.5909895784993	450.8309789355568	307.4827436640488	352.5432308687942
ORBvl6b	9641.421456872476	4026.4009220143994	5850.379496555669	728.0727207708826	6426.792627556143	47192.6212918354	679.4054977518634	2055.5356415287147	830.4777065761083	253.47719462945696	1177.017892135297	137.27562950794902	896.3427024097907	1024.5580329877932	318.48528826660686	212.32352551107095	1153.5138648103657	422.74133459374224	1401.714769812845	2528.878280609817	137.27562950794902	632.2195701524361	758.7823608938936	632.2195701524361	632.2195701524361	886.116402849527	137.27562950794902	137.27562950794902	1580.7509333776748	137.27562950794902	93.68001219719304	1024.5580329877932	4238.794667301077	137.27562950794902	638.9685151268426	0.0	573.721518284551	675.5420632184164	137.27562950794902	697.9366949995435	1152.9868346996172	43.65778427954579	800.4302653318423	1024.5580329877932	0.0	137.27562950794902	244.5915637851409	194.15102603751328	226.1654084806772
OT	18984.60826919801	10648.246833772118	19059.81600033641	4586.201146919	33340.68744459411	38539.19785009577	3905.1174766864783	9180.654358678752	5705.341345730999	2919.364067856372	4960.507470032457	659.4902900461934	2054.899546931853	1759.1164905389708	1424.6642438708843	989.7346463523965	586.8224972080146	3594.739543720364	1080.2266620961263	915.3059572857022	659.4902900461934	210.62721373007477	64.07322815586258	210.62721373007477	210.62721373007477	1220.0702929220818	659.4902900461934	659.4902900461934	722.4815166165432	659.4902900461934	3006.346652924328	585.2948584539988	4943.261490066469	659.4902900461934	8588.26644337942	946.346441641037	1012.3291799001328	7750.251429019575	659.4902900461934	9446.677571843587	2848.717051395848	4446.655902150612	2997.210474933831	585.2948584539988	193.6185493153357	659.4902900461934	9051.13020665024	3340.5100016032097	665.5927169874274
OV	15031.780945283122	8281.092788737815	14743.116203700674	3449.249423740657	24458.874852494297	4777.408024471807	2999.78622707268	6777.295930617822	4295.803426692755	2142.571202572091	3761.8793190018296	763.5512314228041	4832.793944839557	244.6351236253121	0.0	741.6737218225865	0.0	2492.3135709029084	763.5512314228041	0.0	763.5512314228041	0.0	2039.1671379660013	0.0	0.0	163.2089608910145	763.5512314228041	763.5512314228041	2462.8571797278387	763.5512314228041	3435.980541402791	0.0	2416.297097386498	763.5512314228041	6630.491293497065	0.0	163.2089608910145	6749.554362137339	763.5512314228041	6829.172911879367	0.0	806.6395065376279	2926.18875691127	0.0	161.17847750267168	763.5512314228041	6686.542652349956	4542.089385707704	763.5512314228041
P5	3332.946212957359	2005.269879827973	3687.97781762986	951.4804096051284	6626.330631167944	2869.7898097130696	822.6165228454694	1837.4508376175363	1189.2903336587726	604.4837348668981	946.0006727961056	171.02070852091268	1488.1680374073867	6.045442391687222	0.0	0.0	0.0	763.3608205089863	171.02070852091268	272.216875144631	171.02070852091268	0.0	7.218661743349496	0.0	0.0	90.05580040485418	171.02070852091268	171.02070852091268	177.03625997370403	171.02070852091268	761.2492858575604	0.0	42.3180967418104	171.02070852091268	1523.1778861445468	0.0	90.05580040485418	1471.6445263846838	171.02070852091268	1476.4315488718887	0.0	1001.1947797848624	759.444620421723	0.0	686.7448131028733	171.02070852091268	1539.1863766883268	912.353653502657	171.02070852091268
PA	9688.713156530668	4785.437088168872	8068.369735399552	1617.1600759339478	12419.90115321391	26101.24069063767	1381.1937148834745	3438.8162611614634	1988.765171190436	979.176551563406	2059.0498397140277	321.8453405745869	1812.552296758917	1244.9480285763884	355.7733101111061	465.2382460888945	694.413473028251	1194.5526576589314	505.1574009801003	422.100412214694	321.8453405745869	102.29449420017907	385.9217625705317	102.29449420017907	102.29449420017907	590.9272631595516	321.8453405745869	321.8453405745869	1001.2279104742564	321.8453405745869	1057.6897990698571	464.83891196231343	3496.6299728670483	321.8453405745869	3437.63310591615	53.20789866900284	546.8363211744711	2948.720148447584	321.8453405745869	3286.4758332957	1070.296784199383	750.7176000656361	1356.826817298004	464.83891196231343	25.45106036277298	321.8453405745869	3265.421408942356	1717.1150482647706	702.5225059048573
PAA	4175.091147999446	1710.1891757647434	2648.91833405577	314.11959839827114	2811.8043549424456	12585.327393707828	274.9740696084962	748.8544861776085	376.32159237625615	163.5495167457412	689.852107875684	18.3133815523782	729.3981608165686	638.315899997731	125.50834298860129	80.61412455587252	686.2203722949779	77.45920696447567	123.03461746671437	223.13151879063412	18.3133815523782	55.07140020574664	173.59048037364002	55.07140020574664	55.07140020574664	336.9070393853098	18.3133815523782	18.3133815523782	362.4461527339595	18.3133815523782	77.71986423536113	331.1592819142237	2157.2079163907883	18.3133815523782	542.4375782303805	14.498957785624995	303.8882664252756	562.9781818697745	18.3133815523782	1076.2652107723948	697.355863373958	66.71945604084891	237.003552170492	331.1592819142237	19.463976299254035	18.3133815523782	374.41258332450167	227.9671176692791	645.0999141782895
PAGunassigned	9501.033952134836	5787.750687614758	10682.520537449089	2792.469780396628	19503.09850495188	9273.672225943392	2405.15571663096	5406.002790097438	3490.280345194068	1782.935193360449	2747.823509046848	518.3056590079092	4529.075568675878	33.30947305553549	3.2144908932776968	26.281907650845152	1.4499031180682516	2332.684273248121	519.1593436353442	6.0873315457067445	518.3056590079092	0.6756408915625126	177.59901539538487	0.6756408915625126	0.6756408915625126	170.9258039578682	518.3056590079092	518.3056590079092	690.8063661807928	518.3056590079092	2382.1313412216514	0.8473433436458239	143.15180514303356	518.3056590079092	4764.156490668337	0.4255323471150351	171.18633451759507	4664.66091391643	518.3056590079092	4980.531999029497	0.6847137095318055	2928.6708601948817	2337.731587372803	0.8473433436458239	836.8528319285534	518.3056590079092	4788.4972439448575	3172.968016439881	519.5579766872034
PALunassigned	6896.217515668558	3742.986008960989	6442.1406519762	1495.735091177928	10934.010649788386	4817.694003950212	1294.7764388485357	3140.8115211033905	1841.2988371091492	892.0861441917925	1538.3506390528155	246.077112402248	2318.496259271783	458.8446020485571	180.22198892858304	381.6042350077136	180.453967454096	1053.9419341620817	299.79548637025965	140.34992073179978	246.077112402248	27.833495244101705	399.4944024164044	27.833495244101705	27.833495244101705	600.0880240147851	246.077112402248	246.077112402248	735.47024743974	246.077112402248	1408.572923326271	86.70915184647997	1755.6245216594527	246.077112402248	2705.615089372517	52.79091808556012	589.2173464701276	2238.3133680242963	246.077112402248	2964.9890010236286	148.5152782286822	1017.7173229846557	1338.3629200984783	86.70915184647997	285.7892480634639	246.077112402248	2587.0496320518814	1939.43282269334	335.0529677451732
PAR	6578.576395543914	3118.563527062002	5205.68888777827	974.8725198283612	8092.919272635901	22658.30786930162	792.6126442326902	2163.9371128007724	1194.713201380997	621.9412387009104	1416.019300213943	178.74551043491184	303.2627123467377	792.0722856280078	345.21665935935494	230.27385437839547	550.8278493722684	587.9370607200154	427.108488742174	536.8009512532444	178.74551043491184	130.85354488266594	85.61834876163458	130.85354488266594	130.85354488266594	1031.4540536725056	178.74551043491184	178.74551043491184	332.7656770741602	178.74551043491184	58.90094331833568	436.7208689895032	6087.010944314511	178.74551043491184	2341.050944908416	50.30907207686781	932.8669094701742	1264.3914222373546	178.74551043491184	2310.0653320611814	548.0568880875799	143.8609236557019	113.9819019613265	436.7208689895032	6.899105999359698	178.74551043491184	1112.4699194193122	1726.960914056715	436.8135548788577
PARN	4469.558647971148	2681.506248272552	4917.9270128111	1266.3066026088684	8835.200249733249	3717.943969398592	1094.7581231959898	2455.503948982631	1581.690354535207	802.3159832654857	1256.0282942843644	229.2069988625133	1944.748646792577	1.130072862017197	0.0	0.3766909540057322	0.0	1036.102212173355	229.2069988625133	142.50975217478188	229.2069988625133	0.0	17.66746424469816	0.0	0.0	153.3576274398073	229.2069988625133	229.2069988625133	245.97780498605263	229.2069988625133	1007.0963812170525	0.0	8.270834036509921	229.2069988625133	2038.6492135269584	0.0	153.3576274398073	1962.9984227391897	229.2069988625133	2146.49554965199	0.0	1364.4227308730938	1002.6795151558777	0.0	896.3277944890979	229.2069988625133	2078.042238329824	1239.9448625165526	229.2069988625133
PAS	14841.943307041174	8945.98083745677	16396.770768950522	4247.263674810061	29718.543800771597	13443.484368069923	3665.0107980802495	8277.775637102406	5301.443256044666	2690.612039198861	4173.947717899626	811.6716062186966	6192.971063956526	0.0	0.0	0.0	0.0	3588.535504955446	811.6716062186966	0.0	811.6716062186966	0.0	293.1762009697875	0.0	0.0	868.286120019273	811.6716062186966	811.6716062186966	1055.985107026858	811.6716062186966	3652.522227984344	0.0	117.32115600990127	811.6716062186966	7305.044455968712	0.0	868.286120019273	6653.829865954255	811.6716062186966	7543.774585821754	0.0	4614.082745196931	3579.228177741894	0.0	1696.6239842714915	811.6716062186966	7305.044455968722	4203.636879482032	811.6716062186966
PBG	9448.35976893437	5589.413168351803	10203.049816318928	2585.1436914398205	17902.09930575672	8147.47990811809	2251.759997425501	4988.673623134894	3229.1895508447824	1621.4754128240468	2584.1324465509515	455.7510872607753	3996.2833795618258	0.0	0.0	20.32767030000411	0.0	2041.278557534626	455.7510872607753	0.0	455.7510872607753	0.0	18.71452266927419	0.0	0.0	36.29536674736064	455.7510872607753	455.7510872607753	471.346522818504	455.7510872607753	2020.7564369644365	0.0	0.0	455.7510872607753	4101.759785347302	0.0	36.29536674736064	4074.538260286788	455.7510872607753	4251.5846133819	0.0	2696.101183008799	2016.0778062971171	0.0	2620.710145349721	455.7510872607753	4096.677867772308	2299.377040828077	455.7510872607753
PBunassigned	10567.029197925398	6370.527037068605	11693.500385674455	3024.7363772636654	21035.511239695046	9872.903970289886	2619.380071854222	5858.103908669874	3778.216007737528	1912.3155663570144	2973.8308136909563	558.0227761036924	4901.647564931674	23.92763382635873	13.776148292461082	37.06218285502345	3.425585957916777	2498.341413352162	560.7006175418325	51.11639027222349	558.0227761036924	1.469501607199217	86.47872453840027	1.469501607199217	1.469501607199217	208.3642241413649	558.0227761036924	558.0227761036924	634.6506902214983	558.0227761036924	2516.169901641203	2.453541292116785	33.270407990739784	558.0227761036924	5021.452433963921	1.5959870511853234	207.5987485169112	4870.147994229653	558.0227761036924	5208.152413792576	9.782526623738294	3287.8718157896933	2496.1306588724337	2.453541292116785	1553.6199529126595	558.0227761036924	5031.207450091679	3120.742253524564	561.7550547231237
PC5	6580.285808645282	3887.877768086125	6983.37791543324	1782.772159847109	12617.976171995324	5778.699501867836	1540.1273471787413	3575.1319207900683	2213.8258415681994	1104.7521761104883	1717.1360086138077	217.18309534250503	2794.715519394208	2260.97006258042	0.0	0.0	0.0	924.2012198895928	217.18309534250503	1184.4001410147498	217.18309534250503	0.0	0.0	0.0	0.0	46.79032947354205	217.18309534250503	217.18309534250503	217.18309534250503	217.18309534250503	1444.6748754669406	0.0	1869.4037857024468	217.18309534250503	1939.8353180034107	623.1345952341402	46.79032947354205	2291.363456453388	217.18309534250503	1869.2146720745943	0.0	1090.60773544816	1444.6748754669406	0.0	1292.6648080786806	217.18309534250503	2889.3497509338986	2153.24003169357	217.18309534250503
PCG	12494.260511055332	7418.697930966824	13501.39801045066	3444.071929987312	24046.39445398314	9356.358946706276	2986.5688506070837	6726.278578195619	4295.184513053404	2159.728245512221	3401.133281796594	627.0808849382653	5443.448251711321	15.46606557022807	15.367753497850927	25.55938271363436	7.039457350165968	2791.307218782633	628.4179060825895	13.128222428535269	627.0808849382653	0.6685105721621424	48.06514889641312	0.6685105721621424	0.6685105721621424	662.3779433621576	627.0808849382653	627.0808849382653	674.0672988394485	627.0808849382653	2818.769315732201	5.155355190076005	132.00731524582602	627.0808849382653	5625.445462457038	1.4668056549827784	662.3824034318604	5150.523888491758	627.0808849382653	5848.933770196899	4.400416964948385	3640.258255870896	2807.786097475873	5.155355190076005	2558.1446536615344	627.0808849382653	5648.441363137517	3269.3645821860814	634.7647616871907
PCN	9576.061429705018	5087.249361085593	8530.644759478148	1947.6732774662996	14992.51128575109	13211.902817104505	1646.8156994891365	4358.144754394158	2373.639032218998	1152.7890874824682	1997.1514175547136	499.7376309692115	551.8500829940165	104.421388031402	0.0	2490.8524632089698	525.7476287838244	1669.1723356882455	584.7705196465871	508.59466259921	499.7376309692115	121.82180096105562	80.07772305389041	121.82180096105562	121.82180096105562	1707.259005230375	499.7376309692115	499.7376309692115	587.4796892991792	499.7376309692115	1042.024687327479	8.121105009509114	6866.363626423534	499.7376309692115	4550.949386425269	0.0	1814.992901307624	3132.855151873088	499.7376309692115	4143.271118658532	12.608968298694334	679.8377711221829	1063.9066120277776	8.121105009509114	0.0	499.7376309692115	3855.956009682604	1789.270884113154	723.024534469697
PD	25806.699662357278	14043.250296269924	24306.799548735165	5653.006035874791	41142.39806332741	10544.107199844197	4894.867132529123	11747.103661308523	6972.536297354654	3397.1994263052334	5874.10805549937	1061.6493790299005	8497.76286737171	1654.2340449775722	646.4040147994741	985.4916248604404	327.3934520144825	4061.869144490668	1136.1435069577876	148.98825585577745	1061.6493790299005	37.247063963942544	2335.150995970793	37.247063963942544	37.247063963942544	1568.050584838384	1061.6493790299005	1061.6493790299005	3534.106282033375	1061.6493790299005	5454.3478709562005	225.48727366825435	10818.967599775173	1061.6493790299005	10426.683771593636	0.0	1582.0437448617354	8783.868661156936	1061.6493790299005	10697.74960414092	0.0	3507.684029603355	4870.56012196348	225.48727366825435	0.0	1061.6493790299005	10261.153359616996	7772.564642330591	1384.8513864296372
PDTg	16595.283427072278	9872.741701885538	18131.08784268429	4630.960248530699	32639.32507808673	6577.434266795463	3975.116225668569	8988.808299896778	5787.570403128074	2969.064332056687	4720.4592637044525	809.6077005653458	7173.990854279062	0.0	0.0	0.0	0.0	3603.219590223952	809.6077005653458	23.32948250060005	809.6077005653458	0.0	8.29941293408231	0.0	0.0	139.09298550795756	809.6077005653458	809.6077005653458	816.5238780104145	809.6077005653458	3603.157702303495	0.0	241.1141392269353	809.6077005653458	7286.46930508859	0.0	139.09298550795756	7182.14956595763	809.6077005653458	7507.575319367773	0.0	4697.585954111095	3601.082849069974	0.0	4774.774952466374	809.6077005653458	7286.469305088601	4625.974099198821	809.6077005653458
PERI1	2606.1983119575552	1210.8841933766205	1975.534280160616	358.7600736460277	3186.5420748496176	9420.497283629546	279.88444031046134	857.516146278323	434.6147024704617	230.5848909844246	537.3494020305486	13.462501197564668	167.72884914564318	350.1342765959723	165.0531980119495	72.616262226621	210.87492778874235	48.8661222218374	217.6088639411109	430.304389837517	13.462501197564668	107.46422320806536	34.80661790805475	107.46422320806536	107.46422320806536	394.1830526446466	13.462501197564668	13.462501197564668	83.07573701367482	13.462501197564668	3.5466432428050094	106.68642709663467	1653.2754993164156	13.462501197564668	1049.4588104414609	6.264958073425737	462.19538234263047	504.71262339101753	13.462501197564668	1224.1744686166903	456.1579927428447	33.91447451656648	36.984709035492	106.68642709663467	0.0	13.462501197564668	176.48067586810978	990.3363983106588	165.08651162166817
PERI23	4036.64674697693	1818.2757235812337	2932.706582528107	489.6245534169664	4306.434884841396	16112.22866168258	393.41894899012334	1159.6741389067165	592.6354660832972	302.22742975949404	785.1489795746096	24.32076320528856	368.0700224438191	754.0746958735801	206.1254598601097	136.35970317802503	484.9209749424183	85.50437081445583	214.70145172512488	410.2511860433201	24.32076320528856	101.97912526493992	61.58407584389713	101.97912526493992	101.97912526493992	613.1251913776216	24.32076320528856	24.32076320528856	131.50693562708483	24.32076320528856	33.94943391364093	307.9654578056212	3099.056848247898	24.32076320528856	1037.479320179242	17.20538178249808	617.9582539933252	771.7233492672376	24.32076320528856	1556.177752144882	416.5922567286841	50.16832479434736	77.703058090418	307.9654578056212	0.0	24.32076320528856	382.51891081224926	1075.296552197025	334.9986965602791
PERI5	3419.0217778019987	1526.178052231109	2331.974091371564	374.8242410313763	3243.0508006823898	9572.385547835647	320.77860916181106	968.9793854500232	441.7551767167409	187.9075032402858	521.0478512249856	12.973074551055031	376.9355972000881	211.92009497227937	191.0288930421009	114.54832234751396	319.04253918898183	43.37419282662584	364.29786853535137	711.3228550091668	12.973074551055031	177.12712346652907	129.1497392338876	177.12712346652907	177.12712346652907	433.5698474477813	12.973074551055031	12.973074551055031	248.31602081897643	12.973074551055031	78.65380300461864	114.32487246627198	2732.5052987961785	12.973074551055031	596.7250009682402	8.215890341651958	468.3830233484244	521.6162717132898	12.973074551055031	1085.6099652630164	66.34471993708577	17.819876693835877	162.36876618026065	114.32487246627198	0.0	12.973074551055031	211.05730222185744	559.6860351730757	299.1595821919025
PERI6a	5633.026067294534	2345.447313106129	3500.0288946331243	436.1770343662768	3866.529849782704	19592.88694142794	394.94545550194215	1155.2457153010707	507.7812411051557	184.4399923420825	787.1238452678782	67.9539458749028	764.2467758468139	579.2863299576717	190.99435669596517	112.17131011338056	650.5712087584869	206.40281273676956	495.0257594952424	873.3320648331546	67.9539458749028	217.70830204613435	611.8535603714876	217.70830204613435	217.70830204613435	401.8635512807318	67.9539458749028	67.9539458749028	1233.1457486294137	67.9539458749028	115.97521391241813	517.2839139212151	2413.3399332708773	67.9539458749028	704.2607370170975	34.98399308028053	401.70039246959846	478.44661869506746	67.9539458749028	909.8609899311946	378.5529869166321	10.163900448223044	692.5985439838071	517.2839139212151	0.0	67.9539458749028	227.66700646377603	243.59395981320816	299.63215287489066
PERI6b	4862.637047193735	2023.9159269840736	2989.181551791795	368.4048574555816	3211.74799544225	20704.119417915736	342.48207362326167	990.806926952049	425.8911035274468	140.8952759760406	640.0654070726068	44.39654441370627	903.4039227340317	456.86492403049385	65.80800164477766	89.86824513540064	528.6866518325434	133.1896332411247	360.8883298950266	658.8041612062574	44.39654441370627	164.70104030155923	749.0925144366088	164.70104030155923	164.70104030155923	324.19220527206534	44.39654441370627	44.39654441370627	1464.7614432508165	44.39654441370627	167.25050615474132	456.86492403049385	2067.910336386429	44.39654441370627	399.5688997233796	0.0	383.3330531012561	489.2366524274614	44.39654441370627	392.26258861904233	244.9419648572388	0.0	860.075929594149	456.86492403049385	0.0	44.39654441370627	176.99293263235015	133.04543059868513	123.08566427858102
PF	10325.934317037303	5475.041732081937	9265.996602047995	2110.6991771935186	16450.577556086944	20654.131986586795	1759.6162765265808	4691.042828474849	2579.573001029281	1288.830548338379	2265.3938605505173	546.4504225226016	1638.5985767263105	248.08284765619223	169.39530828548018	1601.121706194894	257.8630324906948	1654.591845764009	644.8062287300961	511.89532564149897	546.4504225226016	127.97383141036993	1244.4516917983806	127.97383141036993	127.97383141036993	1762.6864331987886	546.4504225226016	546.4504225226016	1783.5938989120298	546.4504225226016	1619.409175903858	34.47043665742903	2368.979350020508	546.4504225226016	5329.272433070111	0.0	1859.945128314996	3586.289099242127	546.4504225226016	5115.969202342835	5.032660138143908	60.96231278450027	1558.503763175165	34.47043665742903	13.08085434877136	546.4504225226016	4452.216936140553	2732.692769841854	682.7264040253108
PFL	66580.51930362606	28049.759540698768	45090.60234471096	6159.265399326557	57120.64735723338	161208.5724541899	4882.981764000442	14263.943889672768	7500.913090593423	3959.579017859768	13008.716796895418	65.27545977942448	12775.36060925569	29601.455014562227	2792.4828600778515	1253.4459957623264	11149.495958734122	266.5184913627472	524.3169678484204	17332.793837751637	65.27545977942448	229.52075403449496	107.2137119382874	229.52075403449496	229.52075403449496	789.8577981811684	65.27545977942448	65.27545977942448	279.7028836560024	65.27545977942448	973.1688751351708	9864.313437903553	47491.596182579786	65.27545977942448	526.633754573734	16301.429505373932	578.9647817713029	1285.2340154726446	65.27545977942448	15783.056003287582	5279.279528225989	282.7684480978496	1079.5414846611332	9864.313437903553	1353.8098743685823	65.27545977942448	1999.715849881263	613.0518162507025	12447.810598251535
PFLgranularlayer	59815.468445027	24926.83226764313	40372.12879170711	5334.313902676432	50318.44987944994	158230.40911313603	4153.8685174690845	12115.007627797886	6533.888920808033	3579.59542147048	12078.39159673277	29.011561737582877	12397.582618816972	29342.57310967321	1388.1914779665085	126.38725554710734	11055.60825722001	105.44168419495864	425.63769829944135	16502.354614886743	29.011561737582877	198.3130682809263	36.99438444241972	198.3130682809263	198.3130682809263	250.39106096258575	29.011561737582877	29.011561737582877	103.00033062242316	29.011561737582877	88.92095863665091	9780.857703224345	47455.91108755399	29.011561737582877	232.7938427706712	16301.429505373932	68.58972262114398	231.107589958606	29.011561737582877	12548.2829884825	4862.000854829932	73.62799592882284	125.91534307907062	9780.857703224345	155.93285185824502	29.011561737582877	316.4542533712924	137.2168509119165	12307.22703186068
PFLmolecularlayer	6234.080902409418	2801.6080023492286	4123.118054231919	670.4099470468416	5714.615581930329	2978.1633410538698	596.870955694392	1850.791212729089	773.6211208166541	279.961338892064	773.6650904232193	13.981278285126889	151.32138419405393	258.88190488901347	1404.291382111343	1127.0587402152191	93.88770151411184	60.80501826256446	76.3966497922643	426.7495716103451	13.981278285126889	31.207685753568686	70.21932749586769	31.207685753568686	31.207685753568686	546.3791680803286	13.981278285126889	13.981278285126889	154.4199332768645	13.981278285126889	788.29210323322	83.45573467921085	35.68509502578944	13.981278285126889	93.29633399261358	0.0	517.2874900119049	848.3985245572791	13.981278285126889	3026.5619616272616	417.2786733960569	75.44473362872732	857.6703283167628	83.45573467921085	1064.1813039700385	13.981278285126889	1305.4849736896354	364.4218665552033	118.3009466341407
PFLpurkinjelayer	594.0649489197491	358.6429385059772	663.6079065540108	172.0989936202091	1219.279806391425	0.0	146.67342130084143	333.87621179545283	215.25682981774895	111.74124471444864	175.24192829342127	25.571193796907533	230.14074417218708	0.0	0.0	0.0	0.0	115.07037208609243	25.571193796907533	407.373789182072	25.571193796907533	0.0	0.0	0.0	0.0	3.452780511939469	25.571193796907533	25.571193796907533	25.571193796907533	25.571193796907533	110.75439644616812	0.0	0.0	25.571193796907533	230.14074417218603	0.0	3.452780511939469	227.55115878823244	25.571193796907533	238.6644754378232	0.0	153.4271627814572	110.75439644616812	0.0	153.42716278145684	25.571193796907533	407.3737891820723	127.85596898454752	25.571193796907533
PG	7998.760816055323	5017.898101165423	9379.635069735605	2517.6475590713794	17558.92324321609	8458.113344832605	2158.103866132716	4843.38522078596	3151.713848636323	1627.67627206849	2443.3288977295897	481.7359188255183	4325.450414780355	2.0302203901025258	0.0	0.0	0.0	2167.446955972613	481.7359188255183	36.11068828005519	481.7359188255183	0.0	1.1990603066620829	0.0	0.0	26.35538189810328	481.7359188255183	481.7359188255183	482.7351357477368	481.7359188255183	2164.559888964783	0.0	2.339209084970229	481.7359188255183	4335.623269429896	0.0	26.35538189810328	4315.856733006331	481.7359188255183	4456.756814125743	0.0	2888.9567979839703	2164.260123888117	0.0	97.20318388368592	481.7359188255183	4335.623269429909	3030.305004053558	481.7359188255183
PGRNd	4098.522583734965	2433.434303513889	4453.199569857316	1134.4537575770362	7937.694714840204	3023.341978662201	980.140683428358	2200.426935407356	1417.0247420695682	719.4550431336677	1142.4999656807604	205.21395928946765	1614.3759928257673	0.0	0.0	0.0	0.0	908.5742908931362	205.21395928946765	115.3995229703266	205.21395928946765	0.0	33.10495153586944	0.0	0.0	173.1626647318465	205.21395928946765	205.21395928946765	232.8014189026925	205.21395928946765	865.7630553175031	0.0	0.0	205.21395928946765	1846.925633605345	0.0	173.1626647318465	1717.053635056461	205.21395928946765	1911.9043284835163	0.0	1171.729652098768	857.4868174335356	0.0	1045.820745709368	205.21395928946765	1846.925633605348	1032.7841611207657	205.21395928946765
PGRNl	4474.411600883415	2666.160117946504	4873.639760285359	1245.5449302700565	8656.81710015239	3778.092165602938	1081.3439325038855	2412.9676997875176	1555.3390063790966	783.7891499841734	1235.603041678975	224.9585358591659	1917.942148819564	0.0	0.0	0.0	0.0	1009.1533478052952	224.9585358591659	48.77006011580238	224.9585358591659	0.0	31.616041425522887	0.0	0.0	119.22723676199644	224.9585358591659	224.9585358591659	251.30523704710205	224.9585358591659	1001.8119651293435	0.0	0.0	224.9585358591659	2024.6875823204864	0.0	119.22723676199644	1937.0534866317407	224.9585358591659	2094.893739613508	0.0	1333.416777969819	993.9079547729624	0.0	980.6008821323642	224.9585358591659	2026.47391420324	1171.9672442692788	224.9585358591659
PH	18955.07645049512	9721.691849778352	16184.36679538697	3467.091518686359	25975.44171326741	11813.314340128856	3018.6775840475843	7580.167429059165	4232.211951116542	1978.654799499049	3742.939984653273	588.7703039306751	5233.799165420128	2101.8349215350213	542.5078116924743	564.7583300339459	400.3556005177921	1987.6038623091788	836.2779387471265	498.9033665571757	588.7703039306751	124.72584163929147	2223.8414771690877	124.72584163929147	124.72584163929147	1517.290287905272	588.7703039306751	588.7703039306751	3335.615946654168	588.7703039306751	3785.238561412828	324.5632020975159	7946.301415265949	588.7703039306751	6949.152659424776	0.0	1457.964729690525	4865.014353969753	588.7703039306751	7613.326737639111	97.94700021950224	885.1718020682836	3240.277519462254	324.5632020975159	179.60216239696217	588.7703039306751	5124.984668909535	5511.731439583122	845.0960661043639
PIL	7587.038985832028	3861.2410255998648	6387.386205399916	1360.9050394034737	10564.674728764914	7743.181337057046	1158.8172322411892	3063.727838696157	1655.2764536776576	790.8306357106101	1502.0531523336167	198.80334701375847	1743.2309397104914	1412.1421656479204	193.50493429306883	545.0859893612659	389.1141454774426	667.7086841826795	425.8451409416082	473.070368044853	198.80334701375847	115.64113307149512	730.6495434576373	115.64113307149512	115.64113307149512	801.6770309984842	198.80334701375847	198.80334701375847	1341.490855189547	198.80334701375847	920.5274584550408	92.16645509066012	3312.9657963723453	198.80334701375847	3004.8489445887367	0.0	883.5789270210676	2021.904241627532	198.80334701375847	2970.5075129418747	18.36042129890841	285.19457256550976	1009.7259793890636	92.16645509066012	114.83991608375965	198.80334701375847	1826.9428445363224	2283.793791655698	367.1492648864868
PIR	6887.154794576247	2813.3572960891343	4271.182836194919	495.9053433356914	4501.012432510931	22489.84413020314	440.40918001494384	1255.0201185165745	585.0826921416833	233.85086093272128	1054.413802304621	24.60116225787545	1124.7742420717702	675.2948457809216	162.23883268546143	127.28158062853412	1192.4118924609418	100.69893008265052	403.2352286140327	784.3518785339377	24.60116225787545	193.9218268233417	140.33016152367267	193.9218268233417	193.9218268233417	616.5514308120776	24.60116225787545	24.60116225787545	294.437661583587	24.60116225787545	94.32092030229084	521.5499629608505	3091.294628887356	24.60116225787545	902.0147700142765	24.17473296597697	526.5033724311827	728.4254387195967	24.60116225787545	1761.1729492306451	1528.1945246441169	92.24432193958808	212.7638145676664	521.5499629608505	26.524887845530017	24.60116225787545	402.9137768145568	318.91098481443845	1020.85618619907
PL1	3646.282297381017	1611.0699802409113	2579.605210055579	417.29786963263285	4035.345606711216	16618.93406119021	308.43774395581823	1055.8250606218803	501.5771198709006	277.418626153344	732.6709029767011	6.583149144878503	133.220293375096	642.5946246103434	258.0615856009331	86.34433275012233	254.18826907826264	28.14558210441881	170.74804240665887	355.1526168639354	6.583149144878503	87.0801458390924	77.8894938432842	87.0801458390924	87.0801458390924	229.34151560097348	6.583149144878503	6.583149144878503	161.61800366968188	6.583149144878503	23.11383354849021	223.17476178479225	3193.8558111816315	6.583149144878503	1213.4350101818266	50.871439322921255	178.9051163542808	198.442072480965	6.583149144878503	1803.2415933122013	1161.9093161265516	33.5845386791293	85.47696170957232	223.17476178479225	0.0	6.583149144878503	138.9634243504267	1699.146643798452	107.08653824419709
PL23	12512.845419590089	5715.620007365284	9029.534140333824	1566.846040925175	13916.449397049511	62465.92663000031	1260.136597756299	3921.37690474372	1872.9519501676564	918.921261653808	2258.250497324679	67.88463544483318	529.7467881642394	1037.944494963694	576.9539085917336	353.8976352306412	1063.326924111357	213.05983357981535	1413.0399169946377	2755.2122326761846	67.88463544483318	687.0335284925817	229.46800158157748	687.0335284925817	687.0335284925817	1467.0249451646018	67.88463544483318	67.88463544483318	494.2474969381865	67.88463544483318	223.2981907408795	715.9911436987522	8950.845450199913	67.88463544483318	4140.18211751708	84.51610868073215	1548.0683064072357	1713.4834768955966	67.88463544483318	6111.578574559859	2754.9389259541067	37.62370898122676	388.4727756051361	715.9911436987522	0.0	67.88463544483318	714.2353282325598	3590.595112644604	428.8106754395023
PL5	4959.652228561206	2263.530731692411	3549.2413163133465	602.2956100506659	4938.461030925989	14771.025150280866	523.1987072505842	1450.8901198746955	720.4905942056552	315.4868711100325	815.2431459036676	89.32971233585027	392.9170847471402	291.47179567614484	463.9893288239016	268.06835534586435	386.9344416529724	275.9456153003269	423.3975775287941	711.8058563845498	89.32971233585027	177.69367505334665	238.21605737561785	177.69367505334665	177.69367505334665	573.5318998194332	89.32971233585027	89.32971233585027	526.059176069942	89.32971233585027	94.7668079230929	193.38406285370644	3867.079610425713	89.32971233585027	1351.3412613304145	8.606618470814984	590.2080803013928	789.8550343650134	89.32971233585027	1345.7824576105077	104.94191216083964	31.825913171050058	283.3291954149025	193.38406285370644	0.0	89.32971233585027	782.9345584159242	531.2022191422936	349.45018554391174
PL6a	16374.13859072758	6968.570615168305	10186.83703360803	1372.7672446805018	11975.474524475305	58770.97439530077	1259.322735985205	3823.796470859309	1574.826339434956	517.5626982041777	2034.5733549178224	131.62234397250293	2237.7204865236367	1249.675058787578	574.2820359831404	270.8502816478323	1349.5666335345356	407.5492040030823	2009.399155947832	3820.199657114606	131.62234397250293	954.5898179820985	2049.2332148710875	954.5898179820985	954.5898179820985	1280.0710235577378	131.62234397250293	131.62234397250293	4108.180655406539	131.62234397250293	164.20894436043764	1099.001224089694	7776.497742157967	131.62234397250293	3576.080225877558	13.15424456855832	566.8333474597622	726.3501604840052	131.62234397250293	3651.358778777944	593.879422748561	50.72868834224802	2094.98413830971	1099.001224089694	2.341592738113854	131.62234397250293	623.8249787421324	509.55053090855046	453.6570844017135
PL6b	13555.167288094208	5754.8639317110565	8410.116241899494	1126.1329073898366	9963.04315505409	42246.40605912883	1023.4023243413462	3160.706463765192	1290.6661603371315	431.7970889430581	1700.3370412125655	28.315132810526485	1943.316170644443	738.9165909252137	338.7122712515819	100.28350718991754	1349.7054484706446	84.9453984315827	1671.4098454701464	3286.189425319271	28.315132810526485	821.5473563297976	1800.7083350577627	821.5473563297976	821.5473563297976	1247.329087846809	28.315132810526485	28.315132810526485	3530.628838089263	28.315132810526485	103.52770017001755	703.7015621646626	5729.18225429765	28.315132810526485	2744.617780192775	0.0	1108.2972331211106	1123.9946747538152	28.315132810526485	3186.9974884729545	175.9965388278427	0.0	1817.962951752766	703.7015621646626	0.0	28.315132810526485	152.6083126322657	612.635354937023	650.5054415288877
PMd	28553.823044223514	14714.573701637068	24973.00940654313	5347.193109358809	38949.65787717265	19082.400168163156	4700.730248221668	11142.644154680516	6581.42408316687	3114.924808752972	5988.680697441962	1159.0985981226756	7512.8260093194	434.8301505645889	0.0	0.0	2776.6463472683376	4036.174320495497	1262.6295863523376	207.06197645932625	1159.0985981226756	51.76549411483045	1889.148712821668	51.76549411483045	51.76549411483045	4271.109392060024	1159.0985981226756	1159.0985981226756	2874.3063705644554	1159.0985981226756	5215.943691552371	144.94338352152835	21094.831386597576	1159.0985981226756	10431.887383104766	0.0	4317.698336763372	7447.264551694847	1159.0985981226756	8324.412546570187	724.716917607651	2235.514104509212	4894.6392045152015	144.94338352152835	52.394861824434834	1159.0985981226756	10431.887383104762	3483.988608444233	2356.6720100605075
PMv	26287.67662979444	12763.864350347832	20142.77039058641	3942.3354906884906	31139.38626903493	14520.571221392958	3438.7729485649525	9479.238843569758	4715.83769535695	2050.566951460343	4275.84145308902	461.71052529211136	6383.381218278998	5848.448924807974	81.75118650265776	1794.3086153318563	1622.662156418516	1506.262532432887	1135.4767697937878	1347.532489003372	461.71052529211136	336.88312225083496	2679.7103090126525	336.88312225083496	336.88312225083496	1588.096647424042	461.71052529211136	461.71052529211136	4736.8710308557465	461.71052529211136	4703.214111311395	22.16591626358605	14488.113784407133	461.71052529211136	7116.152724114016	0.0	1261.0538183191377	6060.528798206422	461.71052529211136	9148.479845282598	0.0	484.5238262259437	4033.2865340582175	22.16591626358605	53.99476495712606	461.71052529211136	6499.7306251798	7429.199662163116	1797.210178679929
PN	7637.65556025882	4659.033913107071	8639.333472539873	2261.4250489598026	15906.368204004675	4468.571366256795	1934.715998498864	4372.367876755298	2829.085536333725	1462.0300252087209	2263.389594574296	410.24702354891576	3692.2232119404503	0.0	0.0	0.0	0.0	1846.111605970215	410.24702354891576	0.0	410.24702354891576	0.0	0.0	0.0	0.0	0.0	410.24702354891576	410.24702354891576	410.24702354891576	410.24702354891576	1846.1116059702235	0.0	0.0	410.24702354891576	3692.2232119404543	0.0	0.0	3692.223211940462	410.24702354891576	3799.841889048741	0.0	2461.4821412936267	1846.1116059702235	0.0	1336.056680456242	410.24702354891576	3692.223211940462	2517.3204096066333	410.24702354891576
PO	10707.185102978065	5487.289881299895	9362.686328229716	2007.7278713532137	15492.225402588869	12519.891287793562	1687.5868203988923	4296.678747776376	2470.0709238246213	1244.82715589705	2401.236993833641	542.0380363610223	1601.467162945674	55.113403230192006	21.295552039884047	2990.140762827383	1572.5990309532226	1826.9771740193096	560.7699596493482	78.08911810059696	542.0380363610223	19.25233310759342	29.266257216236347	19.25233310759342	19.25233310759342	1942.9988418913488	542.0380363610223	542.0380363610223	578.6806545142355	542.0380363610223	75.6435949905717	8.72367853142768	9412.203106166227	542.0380363610223	4885.080687107842	0.0	1952.9279023207089	3410.466914508319	542.0380363610223	4655.55103662944	16.308836707627492	803.4522597447485	80.16405944438932	8.72367853142768	1.2953683814169614	542.0380363610223	4136.481761369575	1929.4808995531216	1162.5418834218508
POL	10546.730830564444	4878.012071287971	7570.084574152336	1341.1897494698935	11382.744042554084	7966.890907162545	1133.618438904824	3389.9640441895726	1591.3627162599134	707.9172441450808	1696.8349376694655	135.01115299783683	1507.6114410102882	3817.164762840078	300.0449918184868	548.8920931247914	857.368921801487	419.93626639584375	521.3406745225012	788.7275511380033	135.01115299783683	197.1818877844945	1042.571488147821	197.1818877844945	197.1818877844945	1048.082170434517	135.01115299783683	135.01115299783683	1911.457670513489	135.01115299783683	779.142665371239	382.7378585683824	4596.590137523828	135.01115299783683	2840.6910959202187	0.0	1160.3197235971957	1682.3056927248574	135.01115299783683	3056.2743141139968	509.8147939054485	59.61122960925721	1283.138439521801	382.7378585683824	4.612968555475319	135.01115299783683	1412.8139590137664	2585.8809863093798	841.1124081638752
POR	4504.509307586598	2675.810521788996	4897.364158406813	1248.5693024960592	8747.037241155935	3575.076611714041	1077.7414822040612	2423.9824554574925	1559.4654337830743	792.6200828659685	1257.6973679416565	218.19741530382552	1819.66685848943	134.02339723171008	0.0	0.0	0.0	913.9087621057982	218.19741530382552	1004.7302111259228	218.19741530382552	0.0	2.0899441126252243	0.0	0.0	89.18415806703058	218.19741530382552	218.19741530382552	219.9390353976799	218.19741530382552	914.3547110466552	0.0	101.46700074435496	218.19741530382552	1642.218576344863	33.82233358145123	89.18415806703058	1908.4744199584388	218.19741530382552	2042.9660802049248	0.0	1019.437561938798	913.832225018499	0.0	1224.8195196701397	218.19741530382552	2023.4244895259112	1180.1342354989824	218.19741530382552
POST	10979.21983191445	4273.73200380985	6379.190434770305	574.0518979906469	5789.390465070106	36992.8679011021	511.4804478017023	1545.3298647746035	666.7526010395358	247.9728562867064	1635.69228328465	54.764016246303406	1475.7319172503917	2570.112798438391	382.2270700954586	254.02092183334963	1747.046203695052	195.5663920332664	286.5142902657081	478.4336364704477	54.764016246303406	118.5547748843614	349.16345192213566	118.5547748843614	118.5547748843614	286.3279701439737	54.764016246303406	54.764016246303406	718.6932235898395	54.764016246303406	138.40827534742397	1470.8815043983882	5965.559702655178	54.764016246303406	523.2179531251955	32.78438133443683	197.921523093042	335.3163074031352	54.764016246303406	1921.4762489804568	2478.526353434876	112.06000225874824	455.4970084898231	1470.8815043983882	42.44766819612725	54.764016246303406	424.9608316343423	714.405163204772	1156.356287875833
PP	5970.409392730052	3181.1850066428	5463.206485676501	1239.4833144759305	9267.766506392489	6982.099988875507	1058.5511139423097	2626.2006244622908	1525.3694886410883	752.704548863905	1344.0918321137217	185.34908741476823	1706.5980499703555	199.73994144131336	31.24473584430912	402.1119865667664	250.2602205860664	611.324434970668	213.8833647635266	57.068554697517634	185.34908741476823	14.267138674379035	678.7057623221102	14.267138674379035	14.267138674379035	713.0892430599278	185.34908741476823	185.34908741476823	1192.920954485628	185.34908741476823	1066.6573785688909	0.0	2926.341806143549	185.34908741476823	2804.6713827963795	0.0	725.9296678668693	1963.640964317197	185.34908741476823	2823.633492046977	0.0	221.10869090536391	938.5934257886292	0.0	64.50455900454261	185.34908741476823	1827.033274758728	2160.6533014696683	282.6725065315715
PPN	6007.2366896534895	3632.480380710903	6692.165538404261	1735.6410440399625	12099.751775411232	5141.6463831588335	1498.2450996905047	3353.4705567258934	2169.5989935103685	1105.3118432901829	1719.7040209023155	316.3309000041429	2769.1839088380825	0.0	1.295808429920124	0.8638722866134121	0.0	1422.602471400784	316.94097591715627	19.871721415858204	316.3309000041429	0.9983060394763724	17.66896681844665	0.9983060394763724	0.9983060394763724	58.04855772386638	316.3309000041429	316.3309000041429	331.0550390195154	316.3309000041429	1418.302494024716	0.0	11.95689538768159	316.3309000041429	2853.0971954009856	0.0	58.94703315939517	2807.591112101524	316.3309000041429	2942.7507659811786	0.0	1882.200894826174	1413.8852523201042	0.0	1068.475581991677	316.3309000041429	2852.6652592576847	1789.8324790405177	316.3309000041429
PPT	13761.762104891552	7981.072660721984	14276.804707269395	3568.5640090175502	25283.50064053042	10693.246599916103	3088.9523439119303	7143.772894237049	4431.893493681389	2206.270634433138	3526.5208127055976	675.5649677223216	5746.730491236709	396.7887090116662	207.4323149942476	210.4514827635464	43.331907925750585	2818.206582258771	697.8872122285748	44.64448901250663	675.5649677223216	11.161122253126171	493.0226134603124	11.161122253126171	11.161122253126171	1233.4306201831466	675.5649677223216	675.5649677223216	1181.5915374835124	675.5649677223216	3167.904604623155	4.066546355679112	707.4152512649276	675.5649677223216	5348.897344353361	0.0	1240.7161880410356	5260.552545337335	675.5649677223216	6536.360663601604	0.0	3123.733286183045	3048.8849370452376	4.066546355679112	1791.819857870025	675.5649677223216	6113.653118142459	3962.2215037193537	693.7420825042857
PPY	5746.420360622604	3404.579196146642	6207.646823017998	1577.156440859004	10958.931639990691	4549.8909980342105	1371.1866186573557	3058.2174545008875	1968.82696736322	989.3108752099744	1569.1942230149675	280.4208648972588	2461.4016651540496	0.0	0.0	0.0	0.0	1259.8771117741796	280.4208648972588	171.35151590695045	280.4208648972588	0.0	17.630000029654678	0.0	0.0	126.01525566162243	280.4208648972588	280.4208648972588	295.1125315886379	280.4208648972588	1246.610276495541	0.0	0.0	280.4208648972588	2406.4960897992805	0.0	126.01525566162243	2429.2763423293063	280.4208648972588	2611.525673684755	0.0	1674.458068329379	1242.2027764881273	0.0	1458.529911931353	280.4208648972588	2523.787784075525	1434.238704041042	280.4208648972588
PR	11015.62682969676	5350.570973224826	8586.924185072165	1696.7632249858395	14001.927533182412	11682.485682685769	1413.1054210795628	4076.561394447743	2039.9523261752029	970.0360062849496	2012.352993371781	280.3454766764031	1491.4974927851456	741.6439933067553	336.6658217474956	536.1794986935272	465.612005925682	854.0372620172159	734.5946790679538	924.7584601947888	280.3454766764031	231.18961504869117	1264.215595714031	231.18961504869117	231.18961504869117	1379.7314902209912	280.3454766764031	280.3454766764031	2024.6007890997232	280.3454766764031	1682.458311068624	173.60559493423176	6635.235383510754	280.3454766764031	3952.31852519778	0.0	1494.6721534134235	2308.306082611732	280.3454766764031	3439.372715541036	336.26902120913206	52.00332795187048	1751.604175902121	173.60559493423176	0.0	280.3454766764031	2654.152123922644	2672.120539027057	715.0175585904194
PRC	25105.27484211695	12277.831249220322	19500.959175569948	3857.203533664141	29844.55196759832	9400.890361112486	3398.5509522969446	9089.969388410977	4629.468147153276	2003.181808345376	4130.34536163051	470.7870009192292	5754.112627547573	6339.557173828341	1487.3913530093323	2568.675977448816	556.8158064010568	1578.4035999472237	645.0040066795978	434.4116620548992	470.7870009192292	108.60291551372228	2429.688194267363	108.60291551372228	108.60291551372228	1121.099630101806	470.7870009192292	470.7870009192292	4158.671427571431	470.7870009192292	4252.817473876242	267.24202450554446	9668.743049184948	470.7870009192292	7649.222398377938	0.0	1135.3225399494297	5366.857447141277	470.7870009192292	8533.387304547552	345.8151986685348	664.1703887578728	3648.772400867369	267.24202450554446	262.0839282659776	470.7870009192292	6745.112319739203	6312.860643409219	942.631458380296
PRE	7636.6834887772675	3082.0316098570884	4733.180383993114	527.4636678218212	4966.061148505588	24906.430610771964	452.6420033488848	1308.0843903935104	627.6339456208354	275.16222007094933	1248.3878804357128	78.39261957309614	879.5706908443096	1861.2478534480329	319.8776646448765	193.3361799735385	1150.6163960637832	253.24457138482256	211.2741668874316	279.70457425536927	78.39261957309614	68.21200266608605	284.4870018717901	68.21200266608605	68.21200266608605	358.2101005129693	78.39261957309614	78.39261957309614	616.3834021131037	78.39261957309614	34.61746998612259	933.1677992359204	4968.218281492256	78.39261957309614	707.8878120352681	32.56037582921934	317.2690909064791	470.3250569325828	78.39261957309614	1444.4812128268002	1516.5657696706155	72.26685066209869	305.24764187434323	933.1677992359204	0.8762912624400375	78.39261957309614	606.8728767158169	670.1102238953819	739.3180371007561
PRM	51369.14637829409	22118.1033861678	35452.09270792636	5193.88636323496	47153.01968318489	124719.4808673007	4160.596879684942	12224.77445134683	6297.051953567546	3239.6206642151164	9862.252097773297	64.77082904521838	9423.950061270072	21318.64699423952	2554.8987950953283	2128.624653542176	7995.522315836759	292.6101097321622	140.1635719852929	12970.248278282996	64.77082904521838	37.696371470037214	84.80449024579687	37.696371470037214	37.696371470037214	1041.687999749233	64.77082904521838	64.77082904521838	234.37980953681483	64.77082904521838	1691.6445089114811	7105.472892146854	35056.919512623506	64.77082904521838	546.096673280021	11676.07569524818	1005.880148482574	2084.2384160907773	64.77082904521838	15044.632619353948	776.0000930871508	386.2252633462317	1775.984766282523	7105.472892146854	2326.767678037765	64.77082904521838	2889.8209796403376	983.177041272384	8948.477256400369
PRMgranularlayer	39324.21845516509	16518.11238983575	26988.095887433363	3686.5997930127614	34762.002210463834	118786.55746054609	2829.8602635826264	8297.306103070765	4530.090064296524	2543.720071997607	8211.282920301515	6.594973980522061	8797.755916706998	21016.93625144681	9.96467222657573	2.487082895384347	7883.216406464051	31.999125258932622	9.442023188115074	11680.452371603757	6.594973980522061	1.423524603796459	1.2435414476921585	1.423524603796459	1.423524603796459	12.773286066339256	6.594973980522061	6.594973980522061	9.082056875906408	6.594973980522061	31.418689672287243	7005.64541714889	35020.64666575726	6.594973980522061	62.83737934457468	11676.07569524818	12.362359498520693	56.177046760837726	6.594973980522061	8824.620200558735	276.86271809733546	41.89158622971632	32.6622311199794	7005.64541714889	19.47595879450518	6.594973980522061	65.3244622399592	40.922791219957965	8765.51705758822
PRMmolecularlayer	11014.141321057969	4979.036241025478	7311.584981499128	1210.2469590432688	10317.126158215851	5932.92340675464	1075.2966371726566	3360.226587431031	1394.768626958422	503.9936577008988	1347.2189845479895	9.002725148707333	159.94331443578483	301.7107427927133	2544.9341228687526	2126.137570646792	112.30590937270736	39.33189985126278	81.54841888118887	791.2742598582545	9.002725148707333	36.27284686624076	83.56094879810472	36.27284686624076	36.27284686624076	982.0290684980448	9.002725148707333	9.002725148707333	176.12462274491944	9.002725148707333	1509.4001215399646	99.82747499796248	36.27284686624076	9.002725148707333	40.70112469151022	0.0	946.6321437992044	1620.6674339746392	9.002725148707333	5760.843829756284	499.1373749898154	49.294897620558274	1592.4968374633145	99.82747499796248	2012.252939747304	9.002725148707333	2349.667531462747	696.3886004724617	133.78706889616072
PRMpurkinjelayer	1086.4462655005227	653.875008552747	1212.612401307886	312.53091725462053	2190.379896049941	0.0	268.148609423023	598.8209580186759	391.47304185927936	202.26655704091488	320.17698855315126	52.08806450743929	468.79258056699183	0.0	0.0	0.0	0.0	234.39629028349376	52.08806450743929	501.0633972606855	52.08806450743929	0.0	0.0	0.0	0.0	56.36270953819005	52.08806450743929	52.08806450743929	52.08806450743929	52.08806450743929	163.94290336075625	0.0	0.0	52.08806450743929	468.7925805669903	0.0	56.36270953819005	426.5205484133489	52.08806450743929	486.1552687361392	0.0	312.52838704465984	163.94290336075625	0.0	312.5283870446589	52.08806450743929	501.0633972606858	260.44032253721645	52.08806450743929
PRNc	3915.168722518504	2351.5442576557266	4309.969561658773	1111.5234908085592	7759.875718178055	3196.1386415467605	960.761881601702	2159.476966029643	1387.9270992693791	703.5688261284363	1098.1711618724833	201.7824125240197	1775.8404949702726	8.959350113208837	0.0	1.89940655041512	0.2684593494213979	908.5249844545287	201.7824125240197	70.55452365919332	201.7824125240197	0.0	23.25011739240012	0.0	0.0	144.5031628120062	201.7824125240197	201.7824125240197	221.8179874887128	201.7824125240197	905.2618786094796	0.0	15.624164792420965	201.7824125240197	1834.687355890136	1.447518139005321	144.5031628120062	1727.7581066812002	201.7824125240197	1895.505101108157	0.0	1175.2852583398176	899.4493492613792	0.0	707.3285936734407	201.7824125240197	1837.525569135939	1127.9484800634634	201.886813382128
PRNr	4882.638796750546	2948.256258408125	5417.8053768262525	1406.2685780909203	9885.678140286034	3371.303751143072	1208.2995689374934	2741.3152674428766	1756.0149918456268	897.4618366627735	1393.2288889161262	255.7227905645429	2207.847947610611	5.579177355206122	0.9999173771893556	3.992419633446555	0.2301298297423941	1166.0730868995877	256.00690334234486	44.835762933280535	255.7227905645429	0.2988729800233785	10.53615776277258	0.2988729800233785	0.2988729800233785	255.5974639408896	255.7227905645429	255.7227905645429	265.5217604116412	255.7227905645429	1136.8146695175842	0.2045598486599043	14.827547908507253	255.7227905645429	2335.925214094735	0.2765445398331443	255.8664496229107	2143.9806899130363	255.7227905645429	2418.8697769117643	0.0	1530.1032018307428	1134.180630076891	0.2045598486599043	834.7376695942226	255.7227905645429	2334.865511049294	1480.8710587913688	255.9784903753678
PRP	8323.914198251186	4946.232082412771	9027.724323824605	2303.0899509107103	16087.312314725385	6097.329422110317	1994.1630576465288	4481.493059811979	2874.5087584866933	1451.7645084160067	2293.280445941225	415.4913126170916	3490.3982503688694	0.0	0.0	0.0	0.0	1855.7884860152635	415.4913126170916	64.25642476278738	415.4913126170916	0.0	29.760931289042254	0.0	0.0	354.92446901824565	415.4913126170916	415.4913126170916	440.2920886912937	415.4913126170916	1837.582694395641	0.0	0.0	415.4913126170916	3721.7251693942776	0.0	354.92446901824565	3473.228461790408	415.4913126170916	3870.617873217581	0.0	2437.2581926556354	1830.1424615733804	0.0	1978.5795303644293	415.4913126170916	3739.421813554097	2132.624065469287	415.4913126170916
PS	14580.164669322932	8361.105904420354	14909.773321336725	3672.634065968507	25831.063591714512	7035.304083877924	3201.346168104542	7311.171576428525	4562.383904997893	2250.7875759225967	3661.5131807208368	709.0006546763586	5569.601313950212	178.33753262575172	89.4804902408433	146.27293345307808	25.68200362683192	2909.6315652986887	726.8736260876068	44.7972183448613	709.0006546763586	8.936485705623957	993.6838484465452	8.936485705623957	8.936485705623957	1226.92907601121	709.0006546763586	709.0006546763586	1571.1899530205376	709.0006546763586	3255.0130940225326	24.18048910978156	3701.862575990855	709.0006546763586	6452.349321357807	19.057843979896692	1226.3087336279934	5498.066888920589	709.0006546763586	6658.618248712899	32.32891347818012	3130.518405078072	3006.5921319108934	24.18048910978156	818.9873296701376	709.0006546763586	6414.754905461075	4064.159607192097	724.0157998468623
PST	8934.30982025961	4877.812951322945	8504.660750128325	1987.9308820931303	14607.438574605489	4851.607303007741	1703.1959644579742	4117.237225132335	2456.1678665472755	1221.208886543387	2113.475112770669	408.0832656916391	2691.202170480024	121.87718772967769	101.5643231080648	371.1309943172951	274.0023457796765	1427.578895589193	437.1016437225144	58.03675606175153	408.0832656916391	14.50918901543751	1070.0736476747245	14.50918901543751	14.50918901543751	746.6710130275164	408.0832656916391	408.0832656916391	1430.25903532513	408.0832656916391	2004.093205489732	40.62572924322559	3159.86542366367	408.0832656916391	3906.6220878714103	0.0	759.7292831414104	3407.920151690989	408.0832656916391	4013.705377656271	0.0	813.3163940568929	1736.57479357104	40.62572924322559	0.0	408.0832656916391	3813.83933929209	2680.698890944329	547.6481385049692
PSTN	18078.48439350929	9825.762008569478	17064.897134087267	3972.961880754097	29441.11639796548	11174.68067120128	3390.4885381588733	8306.545419923266	4902.065572593403	2440.68072627374	4236.962149088733	703.7245510237124	5456.255711017216	806.3415215507833	320.1975110943226	512.9267290091984	440.6014484971802	2510.982940059648	822.8955888063839	238.34207556534523	703.7245510237124	59.58551889133458	2177.295882432148	59.58551889133458	59.58551889133458	1594.8856635510426	703.7245510237124	703.7245510237124	3197.4362475353764	703.7245510237124	4034.9711663011294	97.22307040981892	6360.878681361962	703.7245510237124	7858.820725526746	0.0	1640.1536216680972	6585.468453272102	703.7245510237124	8271.633578322773	0.0	1599.237147953634	3494.9580699197136	97.22307040981892	41.41474452341189	703.7245510237124	7462.128061994874	5826.157068330539	862.8284549136209
PSV	8841.568600913723	5243.19806102234	9589.705747696848	2461.789212172206	18027.207636871684	3883.917669084076	2059.9916120336998	4930.234432917218	3067.6394954266584	1613.4981666473352	2554.381141399624	457.9421074888712	1642.1273768811202	136.9434804623553	34.9061788066682	14.681664803376416	16.566810905831485	2031.040807535176	467.9153014336335	323.1183895074958	457.9421074888712	4.986596972381104	6.153212326601385	4.986596972381104	4.986596972381104	985.6251754346786	457.9421074888712	457.9421074888712	469.7511323163894	457.9421074888712	2061.082535799533	7.090227980021124	101.4333429048231	457.9421074888712	4099.338484260225	32.61389677386353	982.5587102973964	3402.33627480253	457.9421074888712	4236.319139443851	35.451139900106064	2626.548182163528	2066.7028197414725	7.090227980021124	2245.931247664708	457.9421074888712	4162.582349840334	2404.2505212085944	475.3951968922053
PT	14863.259355796912	7438.285227752301	12064.83230031203	2515.941125957854	20207.364427765704	16788.376977805958	2114.6144057258907	5925.468561334041	3035.207596640096	1439.8596615963934	2779.4838136549024	422.5784056700799	1947.3728720453985	3123.40231850398	126.23344488569536	1770.5546187118528	951.2315869070632	1314.5856742180238	567.7714794207803	292.551471712168	422.5784056700799	73.13786792803971	920.2683025823997	73.13786792803971	73.13786792803971	1677.9608878043323	422.5784056700799	422.5784056700799	2012.8499992045504	422.5784056700799	1562.346026552401	129.74424016557728	10061.522382143816	422.5784056700799	5473.918462587304	0.0	1676.8191359504676	3557.2199138861874	422.5784056700799	4681.892670415266	79.09539999585849	187.4018288308609	1532.071077743704	129.74424016557728	0.0	422.5784056700799	3437.8075875132863	4303.1504153254855	1356.6390357189262
PVH	38469.345667673726	17394.12662501534	26072.52152398508	4307.536817111505	35964.83487860433	6665.583201680128	3831.585228194824	11379.099766335685	5028.164552741123	1917.2070601758203	5164.110730052342	439.1497235809119	6562.15151513828	8919.236487810676	3889.424316079776	4336.498449161566	1943.2118920075177	1428.2939797960985	1758.8359943524142	2689.915313542529	439.1497235809119	671.3700170811655	3642.413077934735	671.3700170811655	671.3700170811655	2008.9087403663088	439.1497235809119	439.1497235809119	6356.535588821306	439.1497235809119	5518.300636906558	1523.4481852473043	11993.13323098872	439.1497235809119	7025.794480501116	62.09343304901336	1543.457493056656	5128.264092033413	439.1497235809119	8355.761985389478	726.5877877787102	428.4113038636104	4743.826717078327	1523.4481852473043	49.95451399473784	439.1497235809119	8045.249846795795	7096.148128788993	1405.459879647828
PVHd	29540.03416106245	13257.776297370328	20122.92746993682	3245.499556392706	26699.103280004485	4401.317180834014	2905.5845252896743	8270.380497675338	3819.370419655664	1487.656757628872	4186.176668011892	417.5795879363359	4848.577496942831	6715.759997156916	2209.814816770386	2073.049668754683	2185.879656025229	1314.1911010047477	1379.2256399001783	2333.598709157164	417.5795879363359	578.1651236873491	2707.663209057488	578.1651236873491	578.1651236873491	1572.8015047653162	417.5795879363359	417.5795879363359	4472.481436620634	417.5795879363359	3857.5791624566778	1302.5031940734	11656.46316041716	417.5795879363359	5927.861389820461	293.13500170796414	1506.9480732085874	3648.262612126566	417.5795879363359	6183.204093026335	1744.863022255391	220.6066931969009	3464.1693245138213	1302.5031940734	57.20163651623324	417.5795879363359	4280.766394996627	4891.159751816806	1891.3089794210616
PVT	20660.72100114846	11338.33850960849	19851.948425341605	4666.717041412395	34159.74445866293	25090.65558861347	3999.931153268631	9602.982995500606	5772.598488191018	2878.54878170089	4958.202687893185	879.6882264869795	7282.028709874784	1445.688220861438	358.3323373015647	362.9449426893796	687.9772262408982	3284.620618836807	1063.8513061015165	374.4455793906228	879.6882264869795	93.20002690730314	1342.1831050715768	93.20002690730314	93.20002690730314	603.3277650969166	879.6882264869795	879.6882264869795	2705.1616195790607	879.6882264869795	4640.524910914858	239.0923618293409	6735.672907414048	879.6882264869795	9118.6896307462	1.6454717614008114	534.0006886331355	7478.812899085321	879.6882264869795	8917.547049362392	9.872830568404954	2582.22375750297	4439.343030014278	239.0923618293409	14.231022163795163	879.6882264869795	7632.733777831745	6757.6699719902335	1553.0243774512824
PVa	48994.40239705802	20134.54745244576	29794.871481463226	3496.1332232756117	31473.182524959964	9092.906789573546	3202.942141179545	9460.61848333335	4042.226095782758	1385.376827110304	6652.842609234987	183.93991492442615	5516.867514142607	13775.92988493782	3485.71730431207	2940.1714805902548	4067.633812148592	564.7601996336656	1312.658694593487	4285.290858916865	183.93991492442615	575.0006159882256	3794.814160637845	575.0006159882256	575.0006159882256	1209.8453041290172	183.93991492442615	183.93991492442615	7148.965616587666	183.93991492442615	3104.4567162920584	3176.4622008838824	14357.975800311628	183.93991492442615	3643.4821310776474	2993.0657330291847	736.016158468276	1677.1004865044745	183.93991492442615	6399.0849759099865	9574.170781762912	51.761819441464	4332.781201877823	3176.4622008838824	16.446070819705017	183.93991492442615	4308.973484789574	4020.33798932286	3380.359520603085
PVi	18021.885238671603	8495.355252801559	13184.843369266471	2404.3651531132164	18748.466930003706	6526.516676673153	2160.9673174381924	5827.304358425058	2861.552564401539	1157.7726582516093	2690.786022809889	328.6408176024593	3688.066869425871	4528.225839502465	953.6430192602752	1991.465217996232	858.2288657647052	1020.2008223144971	590.4260304666377	544.888817685149	328.6408176024593	135.87300380647702	1843.419611556633	135.87300380647702	135.87300380647702	781.4224943225976	328.6408176024593	328.6408176024593	2961.765676169105	328.6408176024593	2729.22468464223	463.04426074152514	8561.397704614441	328.6408176024593	4625.8946274421805	19.55523442911017	686.6816644148636	2759.865297450709	328.6408176024593	4706.969901280173	151.8360052393553	137.11347802828334	2401.713782039636	463.04426074152514	56.97549519085518	328.6408176024593	3930.761145602594	3963.417851722099	990.8076279016308
PVp	16059.752911935548	7892.713002224577	12865.1454721197	2539.613781188053	18731.79585915425	7175.892067786428	2280.15991278104	5567.599903650887	3088.146415889277	1356.51913780935	2865.241802718529	427.70530876840814	4111.2005285529285	2340.0556311536	1530.7748827320563	127.54803658260349	719.8509546580001	1566.1224536624547	830.587448193779	805.7642788507461	427.70530876840814	201.44106971268303	996.8699338150024	201.44106971268303	201.44106971268303	1232.2418144850574	427.70530876840814	427.70530876840814	1862.5390935476053	427.70530876840814	2678.686156994503	404.9591797885372	5862.6842855477535	427.70530876840814	4457.744539723572	0.0	1157.031728104463	3317.157094752517	427.70530876840814	4737.43961313263	0.0	1132.0261094286732	2448.384588617448	404.9591797885372	141.29483534035438	427.70530876840814	3915.3656288346247	2737.2042684453027	1171.6820673000248
PVpo	34102.94388899341	16261.043708790095	25774.841826056367	4826.882284831694	37580.436501053904	6107.131547743263	4268.650661050805	11315.01356298989	5797.640552392272	2499.748158901946	5617.301872069023	651.1137261225613	7197.533127191395	7224.702158511971	2147.5366725936674	2619.563931256268	1201.5729118196618	2228.7386717138597	1386.9315285068	1743.471756584788	651.1137261225613	368.9789386274401	3187.1001276713537	368.9789386274401	368.9789386274401	1744.7344329380942	651.1137261225613	651.1137261225613	5296.570572706856	651.1137261225613	4872.840519679054	1015.552512048114	14513.426996203734	651.1137261225613	8069.751840593586	616.5295551567572	1534.6170540552273	5871.332166966095	651.1137261225613	8925.529937370877	1929.7071376475071	1101.5899733843703	4588.691606431598	1015.552512048114	76.10889542835272	651.1137261225613	8002.893410182294	7459.224590920367	1400.555362641242
PYR	83448.74597297524	35851.62165749632	57518.85236013425	8373.685098028083	76261.95887272737	201816.44516650809	6689.589895717454	19668.0881354459	10159.475378740784	5255.675763735915	16100.370941793692	89.34628926606536	15262.319019710972	34733.29337260236	3897.175333239557	3339.5529031157826	13087.36910705998	398.016640544944	229.67899705341992	21230.884788355845	89.34628926606536	70.16635389367669	146.94465646440895	70.16635389367669	70.16635389367669	1569.562516024715	89.34628926606536	89.34628926606536	383.2356021948876	89.34628926606536	2604.7933121717865	11577.764457534047	57356.86539677443	89.34628926606536	703.6158357045556	19085.56357274018	1515.3508090872358	3248.0352353926955	89.34628926606536	23921.157222837384	2284.4244621686694	519.9110909869228	2751.737968636195	11577.764457534047	3581.741325783384	89.34628926606536	4511.452261057025	1619.0611973672162	14623.93595351786
PYRgranularlayer	65398.01861719973	27416.14358858038	44726.53971873765	6063.959684600353	57252.87435290591	192540.66651259683	4661.68231197697	13670.164192585711	7447.890541190758	4170.1390858041095	13583.56539992884	3.978865504310209	14366.159423166975	34354.01443093247	167.69210807725477	83.17878977888094	12945.13950393377	17.90489476939664	51.89089638352514	19154.81568191213	3.978865504310209	23.95601543960688	41.5893948894399	23.95601543960688	23.95601543960688	44.88512045876514	3.978865504310209	3.978865504310209	87.15765528319093	3.978865504310209	17.90489476939669	11451.33814364408	57310.65505832037	3.978865504310209	35.80978953879358	19085.56357274018	34.87339333795576	45.61633019959396	3.978865504310209	14413.361277804208	1652.2928927188398	23.873193025862303	59.49428965883659	11451.33814364408	23.87319302586236	3.978865504310209	118.98857931767462	19.8943275215518	14380.535637393648
PYRmolecularlayer	16651.581097779977	7592.098759452439	11227.675482835451	1905.9938733775812	16185.99300378156	9275.778653911251	1681.0354066422713	5225.459811930529	2205.8227960324507	824.6163120450173	2104.513627897496	19.896173601550604	271.10855556331086	379.2789416698967	3729.4832251623034	3256.3741133369017	142.22960312621018	85.49112005460492	112.31685050969024	1339.9192986593457	19.896173601550604	46.210338454069806	105.35526157496906	46.210338454069806	46.210338454069806	1473.7911656488673	19.896173601550604	19.896173601550604	230.6066967514921	19.896173601550604	2373.780473847197	126.42631388996509	46.210338454069806	19.896173601550604	78.56479472387387	0.0	1429.5911858321974	2651.3423261890234	19.896173601550604	8896.399371412524	632.1315694498293	103.21039699980211	2479.135735422166	126.42631388996509	3165.040631796264	19.896173601550604	3692.123663493771	1271.8106190446156	177.92906596400735
PYRpurkinjelayer	1473.8432247613532	887.5348935880133	1645.3860131130791	424.5352704712204	2980.917750453821	0.0	363.822135134996	815.127176773569	531.6424651630276	274.92752471983897	434.5044079475124	69.45011566451475	625.051040980684	0.0	0.0	0.0	0.0	312.5255204903391	69.45011566451475	736.1498077843726	69.45011566451475	0.0	0.0	0.0	0.0	65.21014573259983	69.45011566451475	69.45011566451475	69.45011566451475	69.45011566451475	231.01283832458932	0.0	0.0	69.45011566451475	625.0510409806817	0.0	65.21014573259983	576.1434316812336	69.45011566451475	648.2010795355234	0.0	416.7006939871207	231.01283832458932	0.0	416.7006939871195	69.45011566451475	736.1498077843731	347.2505783226004	69.45011566451475
Pa4	7401.730682118819	4523.089734455651	8377.057650890361	2194.0277962323453	15293.272799741646	6446.275702431314	1889.526796185782	4226.327025181512	2744.6706288038504	1405.786665189497	2167.4417869463928	408.467981562531	3575.3420460949123	0.0	0.0	0.0	0.0	1838.1059170314848	408.467981562531	0.0	408.467981562531	0.0	100.86978796807732	0.0	0.0	0.0	408.467981562531	408.467981562531	492.5261382025967	408.467981562531	1838.1059170314925	0.0	0.0	408.467981562531	3676.211834062993	0.0	0.0	3676.211834063001	408.467981562531	3788.5954275826057	0.0	2450.8078893753195	1812.888470039472	0.0	839.5048112473688	408.467981562531	3676.211834063001	2422.6983131661045	408.467981562531
Pa5	13908.25148043328	8292.501661095917	15223.753144330783	3911.056721259773	28020.89952145253	7987.592861816624	3319.0262431521487	7691.002180256323	4882.456574103532	2534.8301837949766	4006.912225487482	703.9771500973026	4367.988104387133	0.0	37.92088784994935	39.17245166984909	0.0	3249.563986163762	710.2082084016351	103.62691310992912	703.9771500973026	3.1155291521662134	7.269568021721263	3.1155291521662134	3.1155291521662134	1166.5475621001494	703.9771500973026	703.9771500973026	718.5162861407453	703.9771500973026	2951.651403772305	0.0	3.1155291521662134	703.9771500973026	6347.743103596368	0.0	1163.432032947983	5645.450134168828	703.9771500973026	6816.145698303086	0.0	4305.529711309786	2949.8340117668745	0.0	3704.167797303828	703.9771500973026	6510.337761954033	3721.000391120621	703.9771500973026
PeF	15934.714125443305	7663.226995120071	12225.185649703388	2333.2595630543533	18149.722994766817	4604.920858045531	2051.413159807867	5428.712033609271	2808.8286100473565	1232.9844972324338	2698.443096939573	361.20854737637785	3410.190492618477	3151.686498627126	721.9763697987214	839.2704111565855	844.73034728691	1179.9700104222325	755.7156861669798	839.0516523434475	361.20854737637785	207.7512769702654	1550.282404254824	207.7512769702654	207.7512769702654	1166.2088348549592	361.20854737637785	361.20854737637785	2457.5776303084285	361.20854737637785	2571.949893983289	425.5417584076401	6800.23489556304	361.20854737637785	4634.311002020023	41.04675081834179	1177.9391924049994	3033.5015925642165	361.20854737637785	4614.884280020639	579.6220006978651	385.3774731721872	2257.548780889875	425.5417584076401	134.50480195955885	361.20854737637785	3432.2639494122973	3399.4899586673296	1098.2292586477329
PoT	7692.5707580324	3766.853882016302	6079.376254915696	1213.065735386784	9709.479699301455	6827.189243169145	1030.5807759492518	2843.418978665786	1463.30542895695	682.9643465778304	1403.5982365750651	216.12470229790355	1297.8920406562063	1853.7746970209037	153.36183674258555	823.7260005480937	630.0394093794353	682.7413955061535	407.83146928533	386.5878670189082	216.12470229790355	96.64696675472445	614.602026792662	96.64696675472445	96.64696675472445	967.031127948899	216.12470229790355	216.12470229790355	1127.410339449512	216.12470229790355	777.8006842168797	144.07575337141276	3967.21076815654	216.12470229790355	2599.357441178888	0.0	1030.121002474504	1709.5876636066907	216.12470229790355	2694.7274924385747	130.18819976954464	137.46915444965583	902.6470524103656	144.07575337141276	8.751244159638789	216.12470229790355	1713.81026658297	1888.9786439014108	570.8249580296998
ProS	6199.412038169939	2815.128992913569	4424.17226552705	739.2325490991246	6012.445923900514	16413.376071149618	646.7160942570797	1758.1855084374174	886.1325447749005	386.3164461935667	1024.0048149176953	132.63742820231465	688.3075119840454	557.2060596278645	414.5333819251595	244.5802613249288	542.1576788153125	473.3863190994375	352.6517000723491	533.7098227385985	132.63742820231465	131.60260653264513	415.0435919825264	131.60260653264513	131.60260653264513	600.1390591856258	132.63742820231465	132.63742820231465	819.1910949437183	132.63742820231465	216.6202559849984	225.1070307814914	4290.519661763219	132.63742820231465	1824.6043346196293	18.309245422382663	581.0824684917355	785.598769992442	132.63742820231465	1683.2099003895032	406.4219642143334	247.7118474686532	565.920988255244	225.1070307814914	0.0	132.63742820231465	700.995450767683	584.0509402428437	428.2723730962814
Punassigned	7023.3289624710005	4100.00723413297	7445.017128782727	1866.880838484227	13191.978562758835	5949.666728292026	1608.3327525797108	3658.529511336087	2328.4057966850182	1181.598002306029	1909.0425326728669	334.73502751324105	2984.362413532024	396.4904713262057	161.9108672291787	14.774724859912098	73.34105021824885	1482.007955716327	380.8189027420446	365.70055637530896	334.73502751324105	23.110806126207077	24.09943879503728	23.110806126207077	23.110806126207077	204.23577060093365	334.73502751324105	334.73502751324105	358.29708202336565	334.73502751324105	1525.81901192212	61.6489386536834	323.3518669363441	334.73502751324105	3003.629040877523	142.84028724047585	182.7134425601975	2899.507907743048	334.73502751324105	3141.2632196860573	292.953232472566	1894.1912893451847	1522.966837645851	61.6489386536834	809.0484275164583	334.73502751324105	3083.8096316652664	1995.061365493296	415.6729456751712
RCH	20759.653196477888	8670.390057022065	12862.973564499507	1622.8566617635738	14492.527545383113	2042.2660420209809	1464.4868545118936	4387.899048763092	1880.0441441295416	672.7447719835831	2833.676524466517	151.69623909498094	2502.426942922776	5117.754637866081	1934.454226487093	1003.0869771482112	1764.047413400911	461.4946470856149	788.4043002538598	1529.5043246929704	151.69623909498094	326.3660793771888	1663.145440383494	326.3660793771888	326.3660793771888	926.2801593071372	151.69623909498094	151.69623909498094	2961.9974525644043	151.69623909498094	1620.8128755648834	1284.2578630160083	7476.8166058686065	151.69623909498094	1860.845186277722	645.651135003606	761.3847249268505	1250.7854041628011	151.69623909498094	3100.707701124441	2683.236584027052	25.62371920261036	1940.81935534734	1284.2578630160083	0.0	151.69623909498094	1685.34264226832	2107.8850963867617	1800.094138907428
RE	15312.931267784008	7248.987402687394	11445.29510670304	2143.5950868283903	17985.62295639831	18467.02605279425	1792.347768196386	5280.665895555829	2561.599999043297	1187.2571430617347	2638.1248149070457	274.2045752020585	2589.475589447655	1614.7203541234164	387.5274263252274	649.3959010189318	1287.325781309082	860.3548811150451	1252.1226690812268	1962.2541189094177	274.2045752020585	489.66501626068094	1854.9570783874965	489.66501626068094	489.66501626068094	1472.1594549008169	274.2045752020585	274.2045752020585	3191.050274950108	274.2045752020585	1691.5400175393784	85.45872346236304	7301.718498464694	274.2045752020585	5218.685902513788	0.0	1679.9975699467752	2728.242390772429	274.2045752020585	4720.589271685104	29.39867786202375	150.96462203533184	2305.748849154744	85.45872346236304	2.1893944426301646	274.2045752020585	2156.851098904922	4432.684953023232	1563.3472055572795
RH	19062.85011215589	9283.410595977555	14901.711412633946	2966.369027687193	24671.240780562614	15550.964543461232	2451.8452057868	7169.366860296675	3564.384695796796	1710.555158119517	3509.471492136261	389.4485703957676	2246.05706931602	4196.628822229749	15.690383297524248	1263.1780393807674	1949.6916089308756	1362.1961545634952	1457.5633530699797	2136.229565348445	389.4485703957676	534.0573913370973	1734.825885551585	534.0573913370973	534.0573913370973	2374.235158786031	389.4485703957676	389.4485703957676	3276.844175820219	389.4485703957676	1515.6266501118937	121.74748367444042	8776.100855963698	389.4485703957676	6201.729505516706	0.0	2780.4001295452845	3838.6774524009847	389.4485703957676	6015.056550661028	93.1654791278316	775.4017735045604	2547.6545756618334	121.74748367444042	0.0	389.4485703957676	4337.1762961644745	5616.36355765762	2237.951435758594
RL	7285.634632365027	4331.993487004313	7874.516125052443	2012.2613699994768	14034.389567362396	5315.547323146931	1746.9603809654252	3936.6088836078416	2508.5026198256624	1257.7834886863511	1972.429583105227	379.0421403033038	3150.066548558864	52.36827193701108	0.0	0.0	0.0	1705.689631364948	379.0421403033038	0.0	379.0421403033038	0.0	287.49685013956645	0.0	0.0	518.4018416755188	379.0421403033038	379.0421403033038	628.8055682962536	379.0421403033038	1718.781699349212	0.0	52.36827193701112	379.0421403033038	3437.563398698435	0.0	518.4018416755188	3040.9067766512394	379.0421403033038	3555.3819547456515	0.0	2274.2528418199418	1646.9074868143173	0.0	793.4088368878505	379.0421403033038	3411.379262729932	2057.8560223475074	379.0421403033038
RM	4589.763092895826	2785.56875398091	5136.923164854323	1336.883971713252	9305.570697039017	4337.021218216471	1154.639263766166	2580.9293395598606	1671.2839151824564	851.044594885438	1318.211619071834	250.6059972845157	2098.7267518095737	0.0	0.0	0.0	0.0	1115.9847913948258	250.6059972845157	27.58137038164824	250.6059972845157	0.0	81.26473097071023	0.0	0.0	62.9273581135399	250.6059972845157	250.6059972845157	318.32660642677536	250.6059972845157	1127.7269877803858	0.0	0.0	250.6059972845157	2255.453975560779	0.0	62.9273581135399	2208.258456975628	250.6059972845157	2327.571261821511	0.0	1456.6671981649556	1107.4108050377072	0.0	550.9800456298815	250.6059972845157	2255.453975560784	1424.5390965417907	250.6059972845157
RN	2937.872851280721	1760.6837717404371	3248.044298095964	834.4666893530898	5846.161641082449	2518.313917414901	717.7579436087684	1607.805995326226	1043.985847472953	535.7470619840075	847.4084132428953	153.24148944179268	1179.2809960780787	0.0	0.0	1.510791299993279	0.0	628.7314416433087	153.24148944179268	365.1798093687712	153.24148944179268	0.0	2.75770767948089	0.0	0.0	108.09054484739671	153.24148944179268	153.24148944179268	155.53957917469347	153.24148944179268	600.3346630058976	0.0	12.260763364926426	153.24148944179268	1379.1734049762251	0.0	108.09054484739671	1298.1054963406789	153.24148944179268	1424.4884260670624	0.0	676.0278932716186	599.6452360860274	0.0	765.1617450320955	153.24148944179268	1378.7957071512285	801.6772197983116	153.24148944179268
RO	4580.798001685663	2748.2978480721827	5047.449102044926	1297.5878031167665	8996.890764161144	4243.382196036881	1125.937373576976	2500.094483116251	1621.9349107542807	820.3446448147396	1287.6475000888352	235.74345533536325	2086.0015793355456	0.0	0.0	0.0	0.0	1043.0007896677682	235.74345533536325	0.0	235.74345533536325	0.0	35.6895186828719	0.0	0.0	0.0	235.74345533536325	235.74345533536325	265.4847209044241	235.74345533536325	1060.8455490092042	0.0	0.0	235.74345533536325	2121.69109801842	0.0	0.0	2121.691098018425	235.74345533536325	2193.433226514426	0.0	1343.0816946465295	1051.9231693384856	0.0	922.0510556751788	235.74345533536325	2121.691098018425	1288.1416491962482	235.74345533536325
RPA	10014.44512160314	6057.323923102921	11189.018558082853	2899.7905529285526	20191.85198278267	10111.82209297593	2502.518058760508	5576.996334089456	3627.7752792081	1853.2419467270229	2894.024905664481	561.7678940541789	4630.629553905478	0.0	0.0	0.0	0.0	2323.503388077609	561.7678940541789	0.0	561.7678940541789	0.0	425.2814925824322	0.0	0.0	0.0	561.7678940541789	561.7678940541789	916.1691378728834	561.7678940541789	2527.9555232439525	0.0	0.0	561.7678940541789	5055.91104648792	0.0	0.0	5055.911046487931	561.7678940541789	5210.432130050762	0.0	2552.7988236599326	2421.63515009834	0.0	980.941479048208	561.7678940541789	5055.911046487931	3332.5975682216167	561.7678940541789
RPF	2788.062072633207	1696.597649311154	3147.9712215201657	823.1319503777844	5843.3682325008485	2194.7894843424783	699.5915834186455	1598.5763076928522	1029.6510596108103	536.5785854251634	834.142233429714	159.4685076106305	1192.3514276152923	0.0	0.0	0.0	21.42083023145288	697.4830607520603	159.4685076106305	35.82295201667207	159.4685076106305	0.0	27.02449117663135	0.0	0.0	248.34469656983788	159.4685076106305	159.4685076106305	181.98891692449044	159.4685076106305	615.0431669538237	0.0	85.68332092581147	159.4685076106305	1435.2165684957563	0.0	248.34469656983788	1248.958046068377	159.4685076106305	1445.0503763899676	0.0	876.3101516805838	608.2870441596657	0.0	347.4538148153269	159.4685076106305	1435.216568495759	920.744371052136	167.7988304784178
RPO	7172.500313255399	4296.455364711913	7876.987692494369	2024.772555934626	14122.78345088626	5925.434428153458	1751.1894197443648	3924.612150798548	2529.1342879191666	1282.306600159232	2011.7316654980732	369.26467073614873	3221.40949050669	21.23937705380519	0.0	18.192054751204505	6.553184069167049	1634.3430834569708	369.26467073614873	10.703781083111116	369.26467073614873	0.0	48.06449016208446	0.0	0.0	151.50600653914557	369.26467073614873	369.26467073614873	413.4482914094598	369.26467073614873	1648.1744748375263	0.0	47.45211333047339	369.26467073614873	3334.001725152468	0.0	151.50600653914557	3217.186313690041	369.26467073614873	3434.748164105106	0.0	2106.196284993829	1636.1583522970045	0.0	1406.456491199791	369.26467073614873	3318.83402293777	2042.89139592086	371.8131312074915
RR	5576.017123143244	3400.5784967484888	6290.447597587872	1645.1141388520805	11486.500585349477	4853.613291346558	1415.9290975871013	3175.430810534368	2057.403672173656	1053.764107908064	1626.7300307620858	304.97993188500703	2661.901466749588	0.0	8.289451144088755	5.5263007627258105	0.0	1357.734186821679	304.97993188500703	23.43364073425089	304.97993188500703	0.0	30.157140179097397	0.0	0.0	21.48806535506831	304.97993188500703	304.97993188500703	330.1108820342555	304.97993188500703	1372.4096934826116	0.0	0.0	304.97993188500703	2744.8193869652305	0.0	21.48806535506831	2720.413886804847	304.97993188500703	2829.061201053109	0.0	1771.177564666436	1364.8704084378369	0.0	764.3797640566642	304.97993188500703	2742.056236583874	1795.773858882077	304.97993188500703
RSPagl1	2774.039127294809	1044.010144275877	1555.7096405925247	115.4384126430564	1428.755917690777	6577.525648828147	88.83397876670351	343.5742543644544	132.51085427745562	60.74931714514961	440.6018068008326	2.652800463017184	108.38619303507744	616.7399030659079	242.122580798672	33.41852054954706	362.06926837374647	11.200418218714193	113.62509081140271	235.4961711770761	2.652800463017184	57.41591709660981	41.5230650028914	57.41591709660981	57.41591709660981	96.50965958965064	2.652800463017184	2.652800463017184	85.08476241400265	2.652800463017184	10.793040188396793	343.89472906021496	543.6536068402053	2.652800463017184	28.3820803754755	32.46792981947833	55.4851235863817	63.13256337430282	2.652800463017184	466.07864822609554	1666.7020390793396	12.968067318648975	44.50682749488066	343.89472906021496	0.0	2.652800463017184	53.87718235781451	391.5066563194159	100.49157682920098
RSPagl23	14761.841576773995	5583.996319723698	8565.302643181349	684.5529730210528	8094.067254983182	69412.93915490103	512.1686068867443	1802.0656652037017	814.1076450647225	431.4937102216313	2584.0606273270355	26.659995536351403	211.75376555072728	3668.291292419446	365.7211462258764	300.8564748009379	2916.784457288062	89.44004996348013	333.861178693704	640.6781163781025	26.659995536351403	158.49774582064217	121.19860454656644	158.49774582064217	158.49774582064217	684.1792754626704	26.659995536351403	26.659995536351403	256.29587794334054	26.659995536351403	74.62735113066906	2833.2303645011234	5032.038134098658	26.659995536351403	310.75846803456324	85.56676764840968	588.5775165735145	635.8945424997577	26.659995536351403	2680.8410519042345	8448.206804029493	37.84025341768615	154.6773559031529	2833.2303645011234	0.7957204959914523	26.659995536351403	353.9642295725504	2341.714553809344	133.92491054092363
RSPagl5	8469.825082094818	3766.485618261209	5839.487779956807	932.9586345078428	8174.801028020302	28629.08473608715	781.581601264911	2357.845460063265	1108.0503147625304	501.56039375227806	1392.3385825925357	122.23910242013032	570.5972661542252	717.3720062190491	489.029664131939	367.50927083447135	864.3807259130015	399.029515931083	764.2845397362826	1386.1786218445225	122.23910242013032	345.9690030263007	310.57544461768293	345.9690030263007	345.9690030263007	895.2565390251247	122.23910242013032	122.23910242013032	715.4029709258436	122.23910242013032	257.4977300445712	590.7427316360818	5875.229468229472	122.23910242013032	1266.6931013520682	16.03052601730104	914.09215675776	1221.5667749641575	122.23910242013032	2288.977283604774	871.6856380018129	129.24883468269553	487.9282208846624	590.7427316360818	0.0	122.23910242013032	1074.0614359280614	1358.061060434987	443.1409991657447
RSPagl6a	8941.161597457329	3544.478593388874	5065.674937608459	487.7612073442996	4845.841449368279	42946.56291360097	455.7817770545324	1507.3884056300467	541.7940589147067	140.04513343057332	1086.7341873581468	54.15168140221999	639.5440950998636	1583.4719308807742	202.91736750534733	124.80102917893689	1612.8214181333756	179.3528978437958	1169.443732772242	2259.9863501983464	54.15168140221999	564.8500361570898	513.1821768824412	564.8500361570898	564.8500361570898	685.4392606306482	54.15168140221999	54.15168140221999	1042.4947468442151	54.15168140221999	40.366858988513	1487.443410240228	2871.283193445036	54.15168140221999	356.7682492194159	8.206877978919616	230.0966678100839	276.6990476539956	54.15168140221999	483.984310665885	756.3752979168328	67.59141454852502	522.5685310276966	1487.443410240228	0.0	54.15168140221999	193.3665798467351	218.1142773830287	196.9407242519759
RSPagl6b	10565.2553923977	4230.420907615683	5981.511693622334	609.7077668078344	6160.961955194144	40689.12645903776	556.9500168456966	1963.594575974448	670.3277843493042	173.99778504506455	1229.3126024689177	5.905679066258584	1133.543628293535	1633.981643779323	74.13325914916841	16.087836263414374	1768.7209734399569	17.717037198776246	1443.091314881577	2874.371271630669	5.905679066258584	718.592817907647	1088.294965871224	718.592817907647	718.592817907647	932.503433660629	5.905679066258584	5.905679066258584	2161.8257340768355	5.905679066258584	26.57555579816464	1596.1640721209387	2846.2524044373718	5.905679066258584	289.6060487108124	0.0	620.6165325501519	628.5034776561941	5.905679066258584	707.4191043244865	178.86142813367573	0.0	1092.724225170918	1596.1640721209387	0.0	5.905679066258584	42.377653283555205	562.3036859393725	172.63505753310068
RSPd1	2939.651888539396	1138.2814285906395	1712.8273409516678	153.75430922486024	1670.8578940479529	8446.928024397792	125.55840658369324	422.5935924272917	179.3118849278668	79.31105404717776	467.784774204764	4.923420479462145	153.68401804749558	697.5755917266371	232.2302251299269	48.11677471525946	424.8675760221371	17.684371927196374	120.34594736916952	243.00537117542163	4.923420479462145	59.35140930394879	31.190046051304705	59.35140930394879	59.35140930394879	108.4734339905481	4.923420479462145	4.923420479462145	65.76654997031952	4.923420479462145	47.36514492510442	411.0473147511452	731.7143389373165	4.923420479462145	104.58550557038316	23.539898525232328	67.03533509602639	134.89657465040804	4.923420479462145	528.796571300763	1393.288173683825	11.656441955237115	69.6441608042681	411.0473147511452	1.879956025166329	4.923420479462145	122.37925762592798	410.85792799737067	81.78644308325178
RSPd23	13499.628170867822	4987.746191488041	7568.044852510757	488.8790578156895	6101.074564836332	60036.35887814201	384.77641237465207	1299.8395825911998	577.1546329186176	280.6537956468799	2264.924012275368	24.817996519604485	206.12092729886768	3001.0859720995018	284.9595682758706	336.2530755820231	2629.749744121061	80.46072483785677	292.8256200882668	554.7784674463504	24.817996519604485	137.0072323019051	96.8682541498588	137.0072323019051	137.0072323019051	478.1333626347701	24.817996519604485	24.817996519604485	214.045794547138	24.817996519604485	44.1024524251274	2547.474107098068	3699.0749872050674	24.817996519604485	262.9482549115956	94.493535342058	374.0492916457405	410.22916969288	24.817996519604485	1594.92228116383	9027.09707197788	24.026941116156816	122.93854001092764	2547.474107098068	2.156685370758418	24.817996519604485	382.1646915741413	1371.2994231445996	132.51133573767362
RSPd5	8438.050373773056	3688.00299882124	5666.6653018029165	865.6582896647443	7947.211441259881	28868.15064184628	706.5266815733867	2269.6857544594955	1021.78305429306	471.3811373479544	1378.223360135756	118.23433082904506	543.8806723633011	872.3041166064062	655.0785493878096	545.678503511344	1100.8189712081182	425.2331156060851	739.8612599064056	1289.1795585109846	118.23433082904506	321.6703312628159	277.313266813049	321.6703312628159	321.6703312628159	813.6622842890023	118.23433082904506	118.23433082904506	653.1897695874322	118.23433082904506	301.39665534536203	780.8502294448465	3797.473536226009	118.23433082904506	1179.0357618048688	20.75047138512621	686.0654333892479	985.2275654835498	118.23433082904506	2527.8891494024847	736.7994793246305	282.12049247572173	522.2047542102993	780.8502294448465	1.4477719918218823	118.23433082904506	1082.2468909503286	1618.6788763947688	427.4246167279536
RSPd6a	6484.75804363284	2567.3728797843555	3680.313393308732	352.34421875700724	3494.539752877942	30959.088013447647	329.1453610209465	1077.8686301083826	392.6153360052852	103.74109223260956	799.261057660745	34.418440993731444	342.5622003100833	1207.6664242483853	185.74276580468708	98.1785028904064	1235.8468029028036	115.4748831743262	836.113372766938	1623.3407028162212	34.418440993731444	405.6610239247023	259.55937953833313	405.6610239247023	405.6610239247023	507.2728557741789	34.418440993731444	34.418440993731444	518.1653942691883	34.418440993731444	30.547510140432152	1138.0357845309031	2386.658074411041	34.418440993731444	271.961750607933	9.752499643124024	184.6810126459321	217.3324312942719	34.418440993731444	336.81021412936667	583.6756152981679	48.87824077251344	267.4281844439121	1138.0357845309031	0.0	34.418440993731444	142.1657921616741	166.13748640451345	135.3055903880537
RSPd6b	10033.937442927812	4018.6446216618406	5729.469827154323	584.8519965329955	5762.213649771277	37916.295882633625	540.674142288273	1816.669335358652	649.4789361366741	173.43173345206694	1199.6029660339136	7.954113399882489	1060.840017975941	1448.5010109844343	35.671879369324785	0.0	1743.2568539171668	23.86234019964849	1293.7444064614251	2587.5792873070013	7.954113399882489	646.4581565733811	981.523566547172	646.4581565733811	646.4581565733811	863.994313392023	7.954113399882489	7.954113399882489	1957.1288489617395	7.954113399882489	0.0	1419.1571059592682	3127.233588982747	7.954113399882489	447.9435815608521	24.45325418763865	646.6562341905654	657.4307765594522	7.954113399882489	743.9874946970278	276.112429860622	0.0	981.523566547172	1419.1571059592682	0.0	7.954113399882489	35.91514122962171	368.0366241005502	372.1911570487633
RSPv1	5394.388498675675	2173.480652920066	3275.265654509434	358.8316151196093	3441.3720360088087	10069.414008389114	310.87175602960974	947.2882656488148	420.1632455214229	170.62311989362206	822.8864849530574	32.092646288217416	492.1012564320872	1616.3745397200585	413.4860235855782	255.64389767518173	608.775935476832	109.06065599152976	156.57563526583485	258.6826177601008	32.092646288217416	62.75451970265376	106.3419306775635	62.75451970265376	62.75451970265376	199.2987794175871	32.092646288217416	32.092646288217416	235.39145043108488	32.092646288217416	249.56743242604253	589.4673435895603	955.0930128219984	32.092646288217416	394.76291307098296	28.495058010067435	153.76055983298303	327.1361403340421	32.092646288217416	851.9340986574123	2614.311969773408	41.33405930940843	265.6070201267556	589.4673435895603	51.8867026128563	32.092646288217416	429.6661168887256	593.7148591570856	196.4564088757596
RSPv23	25335.56654670575	9722.905742618716	14575.282725766428	1214.5252257048696	12966.395156217031	94324.12790974972	1045.9218700197334	3282.577445366368	1414.5616625604237	568.676229396218	3918.8573502512822	174.14342738545022	502.2511970783928	10389.44950058123	363.5411853054183	268.06768295879016	4094.5703142140446	539.6771419067896	605.2461902888053	1386.5018957339785	174.14342738545022	344.6849898381439	95.13537207840729	344.6849898381439	344.6849898381439	757.5478254978301	174.14342738545022	174.14342738545022	353.02551322309927	174.14342738545022	34.836677789323296	3937.655738161868	3978.88123419151	174.14342738545022	1594.46368103705	108.66710933902854	779.9243594801544	826.8413613779851	174.14342738545022	2226.8872340835205	18273.207555031364	68.98743900164172	114.67924451799992	3937.655738161868	1.1251389830233232	174.14342738545022	316.3152698584913	1582.427958818701	579.4884680174968
RSPv5	8197.40620143465	3649.1065411834816	5654.0463278537845	905.0645370525776	7894.715896171317	23666.50021180104	761.2956656863305	2284.98095708472	1074.7277614541504	483.09532016934793	1339.4900352280297	157.56466351128103	562.9092862745158	754.8676745952432	713.8784287164746	356.45589638620265	968.1265867648052	579.02925327385	637.412198794815	1141.8380454770515	157.56466351128103	285.13108329607496	336.2911995970016	285.13108329607496	285.13108329607496	794.1144406662764	157.56466351128103	157.56466351128103	808.7394753514603	157.56466351128103	410.2634058648464	617.9836026762171	3806.129031639565	157.56466351128103	1493.6784541800273	18.39197209809617	744.4974273145033	1043.386670213299	157.56466351128103	2054.6670885805524	586.2044923448615	425.3410509599245	700.7207132119779	617.9836026762171	0.3401474789808434	157.56466351128103	1082.261329454101	1151.846525260967	519.7316839699806
RSPv6a	8788.775510151781	3372.22391371385	4909.651703635394	390.1572506244671	4106.843222503181	36925.29452922906	363.3855134921047	1152.9911275115624	439.41653112404737	125.29029813151377	1191.8901011842852	42.773354519739904	517.2031616814266	1507.1224513623526	308.5097470309417	125.56139572095792	1664.166868910346	146.05416976454765	752.2194509589167	1439.0454603128253	42.773354519739904	359.392801855431	344.9013462978696	359.392801855431	359.392801855431	479.2984250800208	42.773354519739904	42.773354519739904	682.8859653485226	42.773354519739904	43.12588510158832	1420.1664329570478	2945.393223516979	42.773354519739904	365.64281788290185	11.346358354438042	204.368900324964	245.35605658639432	42.773354519739904	515.5271486778097	2790.8296777025207	70.93642482129263	361.7854675780479	1420.1664329570478	0.0	42.773354519739904	183.87935562806936	170.9410230616606	277.2346852812896
RSPv6b	8691.414352630594	3436.5528351741887	4883.353650783284	461.7483349840562	4658.189754633087	38105.395027650215	431.7736633051014	1462.1979130287748	508.9440745188188	124.36615074846956	1035.0102667565402	11.229723899212676	619.3995714888171	1514.088513696311	93.95110206493172	26.217192907865588	1663.5471250504304	47.43294148039245	1149.037119218401	2293.8488555200543	11.229723899212676	573.2142275543594	560.7429945524101	573.2142275543594	573.2142275543594	679.1411452689186	11.229723899212676	11.229723899212676	1125.48047551656	11.229723899212676	9.151321468473808	1452.5453955714086	3230.832689968341	11.229723899212676	451.7049980674842	13.88723423572288	265.1755997693903	289.9143853783456	11.229723899212676	559.947357781118	431.016611113684	54.97507913101096	569.8943160208839	1452.5453955714086	0.0	11.229723899212676	91.42161625419584	248.9548318319332	252.47865820231408
RT	20651.4612789518	10010.18168825304	16400.631587887885	3207.312105895473	25943.956175498883	203.43120082079952	2683.3401177785904	7336.923270428767	3895.195935966884	1899.7396482595796	4056.424440600541	762.5047209098368	3341.374379480674	534.995890198721	660.1679468857333	3873.04755242673	3196.7855966266625	2932.4595016941	883.4249664250849	244.9003047049224	762.5047209098368	60.7645264714502	959.5025076777732	60.7645264714502	60.7645264714502	2689.4854503528995	762.5047209098368	762.5047209098368	1734.4491976450806	762.5047209098368	1662.5238993897028	171.2108347590088	13898.719009626551	762.5047209098368	6890.200993144566	4.8220473717306245	2660.095921703354	4581.093920432581	762.5047209098368	6394.93093818756	70.47322779295054	2579.781355857879	1654.2506365116265	171.2108347590088	4.734605079567934	762.5047209098368	5788.039051118221	3937.9551111946	2143.245533875712
SAG	8792.42140868762	5226.044249610346	9582.356207079083	2440.9742909126035	17014.629871803678	7322.671025563646	2112.6387804877613	4710.7662726003455	3051.0755766478787	1548.5380818952306	2462.5635172639945	436.2228566899106	3640.793487455376	0.0	12.040513365778123	8.027008910518711	0.0	1926.3901135695555	436.2228566899106	0.0	436.2228566899106	0.0	13.547569038282468	0.0	0.0	111.05460920840945	436.2228566899106	436.2228566899106	447.5124975551462	436.2228566899106	1863.224227630664	0.0	24.30275656334681	436.2228566899106	3926.005710209488	0.0	111.05460920840945	3830.674239937408	436.2228566899106	4059.023260274908	0.0	2470.886173998937	1859.8373353710936	0.0	2425.6168853970544	436.2228566899106	3921.9922057542353	2272.557041301618	436.2228566899106
SBPV	58019.51680633088	23739.41752077152	34719.88005043429	3967.061575760337	35980.27764912594	5009.732095860536	3684.893677492458	11084.575131322412	4540.383246435525	1428.811239618184	7483.680784348528	244.84186316914915	6344.491397916699	15650.398315501909	4356.024406842226	3550.9726536493126	5049.256950181662	753.7658812883741	2183.432654415663	5111.641106339315	244.84186316914915	995.1548942210976	4371.810782238516	995.1548942210976	995.1548942210976	1465.0502414922362	244.84186316914915	244.84186316914915	8171.3360353292655	244.84186316914915	3744.206036833006	3753.967928062023	16890.31566874152	244.84186316914915	4345.381848429909	3093.95290801711	743.7577696358278	2133.5876886366136	244.84186316914915	7531.661343960467	9902.101075688211	76.9611671235826	5038.508473969673	3753.967928062023	0.0	244.84186316914915	4616.421983986904	4088.571352207093	4700.162334937283
SCH	76425.80218610662	30512.71091816222	46055.10343279283	4754.262732705559	43616.02993797793	19171.81082630392	4348.062910129108	11991.629346491867	5595.042882457379	2087.760122080022	11465.129486218671	46.68452910624141	7325.402535597463	20879.798020041097	1701.8234400457384	1101.3130129514295	7605.698306095291	143.02738326450554	2724.228345763985	10378.668439772116	46.68452910624141	1338.7719083288405	5787.413233076932	1338.7719083288405	1338.7719083288405	1409.910520208732	46.68452910624141	46.68452910624141	11465.054000595192	46.68452910624141	984.3335868092666	6607.396478270819	22116.708417996197	46.68452910624141	902.6050114238118	10070.027481625257	71.13861187989164	359.0079204720399	46.68452910624141	8284.617563839316	30062.051950001376	11.895183783102194	5958.903320742918	6607.396478270819	0.0	46.68452910624141	1251.1770135020292	797.0517921953942	7818.464949255138
SCO	6475.439829528959	3299.311550906973	5398.15559207311	1148.2950545857502	8692.515431250422	2742.636438560507	1002.4140005373596	2591.2893134627657	1392.3393853574055	633.9697155916672	1193.6840766609275	153.66236474331052	1820.857548087494	1483.9363686812517	523.4498351625818	559.5752230616739	79.09658939875307	624.8101570767762	215.1909797755661	160.9339150524785	153.66236474331052	40.23347876311831	443.9455622663957	40.23347876311831	40.23347876311831	203.7071270152468	153.66236474331052	153.66236474331052	885.989025983748	153.66236474331052	1157.3875319400656	74.47404206886532	1793.008442759599	153.66236474331052	1961.7369656868204	0.0	189.38130078389668	1733.9782549239578	153.66236474331052	2323.726480185829	184.90189319550197	655.2922513872859	1046.4011413734618	74.47404206886532	163.9326209422496	153.66236474331052	1992.630918093157	1761.987710917525	199.8878380421856
SCdg	9062.375638150052	5350.975011614194	9647.707924721604	2459.4447866339333	17449.654142749452	8754.293483017093	2117.9291107112026	4911.41347172016	3057.413665453865	1537.4534335625235	2406.4809196777933	442.2406078899378	3782.603285195341	121.19066876227048	38.72170337495103	203.0858251224049	5.548330211668107	1894.0613780101376	448.36057712672334	39.28670472785142	442.2406078899378	8.176511989055047	365.9493909834245	8.176511989055047	8.176511989055047	800.7635002344634	442.2406078899378	442.2406078899378	902.1268478208495	442.2406078899378	2249.305813612652	1.7843017090948088	695.0588513481237	442.2406078899378	4421.677640271476	1.547528707632112	807.1931908826668	3822.752748195741	442.2406078899378	4785.42211813291	4.642586122896361	2055.9379072406177	2159.2495802840726	1.7843017090948088	523.7378349934045	442.2406078899378	4396.74049778321	2961.3575155454323	444.73252672303016
SCdw	9112.184503380677	5491.965338401657	10048.111041991702	2605.507186772801	18286.126518550787	9142.94430625208	2245.276274283219	5101.815588528649	3250.0095247597105	1649.2355884633218	2551.023370966276	486.6671757516376	4195.043823407941	49.15077190111776	19.912065148456225	71.95947351992146	5.62588544515925	2126.58068694524	488.6405961614573	19.6185446639314	486.6671757516376	1.819138152757636	273.9550077781769	1.819138152757636	1.819138152757636	496.07880471845874	486.6671757516376	486.6671757516376	773.3256033482321	486.6671757516376	2316.8801875214685	3.273057140359807	384.6589505273482	486.6671757516376	4616.844585931459	2.895395569998532	496.53718943101273	4241.323830026723	486.6671757516376	4850.5433549071	8.686186709995642	2441.822702068775	2250.2010578081704	3.273057140359807	470.38662922946105	486.6671757516376	4601.301331668041	3055.2662924468755	489.42728137792346
SCig	12668.50125001744	6959.340342346004	12002.049790178078	2838.6752736023677	20886.6983465278	8192.498678589562	2440.617683268905	6002.959355062597	3492.284739505158	1705.2765221389602	2867.4634914518983	498.385516809145	4266.0794532426025	906.9363452111317	375.1442179357955	821.6691606495023	166.81112888883382	1958.185058576385	531.0185350119912	108.60192370851352	498.385516809145	25.17749937370937	796.4119400268589	25.17749937370937	25.17749937370937	1440.3138095300603	498.385516809145	498.385516809145	1450.6922025502172	498.385516809145	2796.343121024684	23.858599285369788	3028.032890991892	498.385516809145	5416.693132883323	2.974981870566271	1461.3894821148222	4169.589572616217	498.385516809145	5745.541379783615	100.87382335167428	1399.600572450231	2600.261152956419	23.858599285369788	618.471302803626	498.385516809145	4910.996634311756	3872.567303512556	585.5443296191363
SCiw	9939.139815417731	5568.905639195756	9783.281605067776	2361.231312131312	17135.056860944267	7635.052366522834	2030.0337598843407	4856.081312294919	2920.16916463796	1449.073257260196	2405.140574152112	439.5198451462946	3400.747603616573	446.6849621132614	204.631590707595	290.09777816078457	150.8864551851958	1773.9033758785336	456.4656825560676	100.05497440311456	439.5198451462946	22.941693941604587	557.3840209448097	22.941693941604587	22.941693941604587	1065.7563609893182	439.5198451462946	439.5198451462946	1084.931864072665	439.5198451462946	2253.7693354754965	27.020246279827816	1699.0136359100716	439.5198451462946	4445.7543759283935	4.313663199526609	1084.450770370763	3511.980574822245	439.5198451462946	4634.546037130325	128.5513206995137	1620.9963498403035	2117.708894314426	27.020246279827816	565.0561575364069	439.5198451462946	4105.415481689909	2865.943249382258	524.2723199839918
SCop	17899.14722107484	9809.654245099571	16715.477011454703	3961.470953348821	29514.87089607409	9967.69544827637	3394.497232466751	8591.616264081706	4851.496787847709	2347.0253898797614	3889.308014476114	602.004598951117	5866.772290183328	2029.188931903279	585.9973121430651	2147.8337581748374	97.79981094956104	2558.895620146477	712.7713111755853	230.4105685976032	602.004598951117	57.41301480733697	779.7296212874719	57.41301480733697	57.41301480733697	2239.68847823454	602.004598951117	602.004598951117	1654.3529742399223	602.004598951117	3866.037288148909	57.976239329203466	4046.932697338876	602.004598951117	7265.443413510108	10.61913115547351	2280.5991996162948	5658.097877472421	602.004598951117	7830.418583188808	63.28906185032635	1946.0737605773372	3701.700721394232	57.976239329203466	1075.5371038023789	602.004598951117	6892.23398210927	5687.107821439654	653.151789946122
SCsg	26644.26787730852	13973.025139499468	23224.86772627976	5181.000628041668	39170.416577912896	10216.212474652531	4468.981387626303	11548.730535935185	6305.959623980824	2961.93723229358	5257.540692763824	761.7775972100691	8307.586015284865	2976.5351157650907	1609.5051677926235	3618.8052600859255	354.9286880171689	3058.986965357993	968.099974966646	416.8343128758756	761.7775972100691	103.65634463763382	958.4834272244728	103.65634463763382	103.65634463763382	3040.6942490083197	761.7775972100691	761.7775972100691	2380.2557646230966	761.7775972100691	5125.009209400895	320.8046603933798	6450.084793357371	761.7775972100691	9089.90384796162	0.8387824683275514	3092.473431549847	7121.4980394782	761.7775972100691	10232.4706296732	290.42843232280524	1806.1030438945163	4984.480430045128	320.8046603933798	1647.9910013877666	761.7775972100691	8969.527899658575	7432.901368943994	903.66754758902
SCzo	22967.487665173197	11315.102835093368	18090.358645948018	3643.5013847602513	28622.230337630717	5406.187517601287	3154.761685627745	8600.461996013266	4379.634326449661	1961.0055825112715	3946.320591314942	476.766482941047	5435.421189461729	2585.7532610001967	2211.4696532050675	3454.330808765224	535.8099444663914	1727.114391241018	729.6821973945582	510.8211340616571	476.766482941047	126.45785722675328	1195.5057934520985	126.45785722675328	126.45785722675328	2046.646633821112	476.766482941047	476.766482941047	2707.868065289548	476.766482941047	3802.760823449733	509.02161879605575	7210.414212016402	476.766482941047	5957.028320169581	4.9897051546302	2030.4460034506176	4724.026740256683	476.766482941047	7835.912476817663	685.832730270897	812.9041654830821	3645.524353703786	509.02161879605575	803.1057832809595	476.766482941047	6292.757605626086	5904.756237435926	663.1964315497177
SEZ	2295.342134868314	1216.1549807322597	2154.107883345098	490.18606687598	3981.0522973053976	8955.994205939729	385.8594098088129	1045.6781627335342	607.3158795641276	338.58628244344766	621.6445975154413	11.128402605891448	164.28988433529344	531.2209016039192	0.0	27.364065112880585	181.46924408883845	136.3496443507459	39.629074123485225	68.70910231593953	11.128402605891448	14.250335758796776	13.68203255644024	14.250335758796776	14.250335758796776	297.1429197802124	11.128402605891448	11.128402605891448	22.530096402925235	11.128402605891448	316.5790038421949	180.07077426970025	319.46334218748655	11.128402605891448	1011.4219843455662	73.4592142355386	282.89258402141564	868.6063039563567	11.128402605891448	1851.701060233981	191.21531427795665	141.7493492506904	313.1584957030848	180.07077426970025	215.58504337359167	11.128402605891448	1034.0863817166903	914.0367853129017	25.113100797273443
SF	15645.806224886315	7995.65739437737	13318.130412131652	2864.3437812570105	22537.70967223406	4455.304669235051	2402.4432488132325	6447.473473690901	3489.429228804689	1712.071427539066	3227.963457236655	377.9803506572933	2958.2207041598003	327.05152868072724	2358.991673190433	1500.3236268704832	176.05133400177948	1699.2370987504553	1014.18893570973	1512.6925853022076	377.9803506572933	371.5894643004768	874.3286269268864	371.5894643004768	371.5894643004768	1164.653422351868	377.9803506572933	377.9803506572933	1950.098008030608	377.9803506572933	2201.0548010682887	41.47761693426738	4097.328161439771	377.9803506572933	5590.13604647942	100.8880786117464	1484.3163958779348	3823.2131732044895	377.9803506572933	5415.677389556146	6.671759173008576	1951.2932582468657	2032.322684037493	41.47761693426738	1254.7866721156995	377.9803506572933	4833.9208584737	4392.004913992744	454.3568114662111
SFO	16953.896028026404	8565.109528164878	13959.23847254545	2939.2118654644146	22781.675147489743	5132.246551249	2529.6589290991706	6746.893315647488	3556.5479463567176	1644.2250981497718	3137.505306191269	436.5055755242448	3828.757666723053	318.6920116432749	2340.458016334333	2399.537906213791	166.11480361218173	1530.628560273057	1055.8125512189797	1238.6139513894884	436.5055755242448	309.6534878473595	1492.7686667200794	309.6534878473595	309.6534878473595	657.4950674710822	436.5055755242448	436.5055755242448	2523.4250702644053	436.5055755242448	3048.062297325	0.0	3462.904681481283	436.5055755242448	6040.914754473182	0.0	936.1832065337212	4691.849784849424	436.5055755242448	6080.032337026431	0.0	884.4473348010681	2674.8701306449784	0.0	847.5953625176903	436.5055755242448	5106.163782040865	4614.284581441179	501.1057769289833
SG	8130.900779148126	4835.756169741084	8843.37188774987	2255.734924383084	15710.27888916069	7214.595259681253	1955.446273090396	4369.4035930217005	2817.281699149925	1423.3822008262428	2252.3618791133194	417.8619168695837	3648.1647460490544	0.0	0.0	0.0	0.0	1725.2026261596536	417.8619168695837	0.0	417.8619168695837	0.0	112.59250577745856	0.0	0.0	184.39042355118596	417.8619168695837	417.8619168695837	511.6890050174689	417.8619168695837	1880.378625913249	0.0	0.0	417.8619168695837	3760.757251826517	0.0	184.39042355118596	3622.464434163132	417.8619168695837	3887.166430861221	0.0	1886.4675022033	1852.2304994688825	0.0	1770.4544163763476	417.8619168695837	3760.7572518265233	2295.3596097642185	417.8619168695837
SGN	12506.023043253334	6019.666467624538	9549.797066777304	1851.2792468882649	15282.697264858094	12622.178944822082	1556.5488167262167	4514.965772073155	2216.0709271508063	1024.313790687076	2170.068735867767	245.297224095466	1564.1349016518898	4672.963673225461	47.51131578468421	979.0793684138098	1265.4349599946192	757.0470167730098	653.2268991752394	831.0171235726953	245.297224095466	205.0545360107677	843.0869542313692	205.0545360107677	205.0545360107677	1657.1557076570746	245.297224095466	245.297224095466	1892.8197139841384	245.297224095466	683.1802515766464	160.26506973947073	7919.390130643244	245.297224095466	4385.496107340638	0.0	1823.2449539955203	2472.315359655528	245.297224095466	3874.60074688185	253.0940200735606	84.6213779463427	1283.1231431014055	160.26506973947073	0.0	245.297224095466	2037.258333558988	3000.8610070028403	1066.2249951585072
[truncated: 257 more rows]
[truncated: 481 more columns]
